# Supplementary material for: Factors associated with severe COVID-19 in immunocompromised subgroups in England from 2020 to 2024: an OpenSAFELY cohort study
Source: eBioMedicine. 2026 Jun 26;129:106327. doi: 10.1016/j.ebiom.2026.106327 (PMC13324492; doi:10.1016/j.ebiom.2026.106327)
Supplement: Supplementary File S1 [file mmc1.xlsx]

## Sheet: Wave 1
Variable	Level	All (N = 481,990)	SOT (N = 20,885)	BMC (N = 112,475)	RCT (N = 11,455)	IMM (N = 148,410)	IMD (N = 188,760)
Age group (years)	18-39	57,125 (11.9%)	3,545 (17.0%)	11,125 (9.9%)	595 (5.2%)	17,835 (12.0%)	24,025 (12.7%)
	40-49	55,480 (11.5%)	3,300 (15.8%)	8,680 (7.7%)	1,035 (9.0%)	17,465 (11.8%)	25,000 (13.2%)
	50-59	89,475 (18.6%)	5,400 (25.9%)	15,875 (14.1%)	2,315 (20.2%)	29,870 (20.1%)	36,015 (19.1%)
	60-69	100,935 (20.9%)	5,165 (24.7%)	22,810 (20.3%)	3,170 (27.7%)	33,720 (22.7%)	36,075 (19.1%)
	70-79	110,340 (22.9%)	2,930 (14.0%)	31,625 (28.1%)	3,305 (28.9%)	33,700 (22.7%)	38,780 (20.5%)
	80+	68,630 (14.2%)	550 (2.6%)	22,360 (19.9%)	1,035 (9.0%)	15,825 (10.7%)	28,860 (15.3%)
Sex	Female	274,020 (56.9%)	8,365 (40.1%)	50,365 (44.8%)	6,705 (58.5%)	91,120 (61.4%)	117,465 (62.2%)
	Male	207,970 (43.1%)	12,520 (59.9%)	62,110 (55.2%)	4,750 (41.5%)	57,290 (38.6%)	71,300 (37.8%)
Ethnicity	White	422,595 (87.7%)	17,325 (83.0%)	102,840 (91.4%)	10,740 (93.8%)	135,565 (91.3%)	156,130 (82.7%)
	South Asian	24,655 (5.1%)	2,135 (10.2%)	3,875 (3.4%)	285 (2.5%)	7,290 (4.9%)	11,065 (5.9%)
	Black	15,820 (3.3%)	675 (3.2%)	1,565 (1.4%)	130 (1.1%)	1,735 (1.2%)	11,710 (6.2%)
	Other	18,920 (3.9%)	750 (3.6%)	4,195 (3.7%)	300 (2.6%)	3,820 (2.6%)	9,855 (5.2%)
Region	North East	22,875 (4.7%)	975 (4.7%)	5,210 (4.6%)	725 (6.3%)	7,230 (4.9%)	8,735 (4.6%)
	North West	43,265 (9.0%)	1,920 (9.2%)	9,700 (8.6%)	1,395 (12.2%)	12,585 (8.5%)	17,670 (9.4%)
	Yorkshire and the Humber	67,020 (13.9%)	3,025 (14.5%)	15,010 (13.3%)	1,705 (14.9%)	21,400 (14.4%)	25,880 (13.7%)
	East Midlands	81,660 (16.9%)	3,565 (17.1%)	19,995 (17.8%)	1,710 (14.9%)	22,840 (15.4%)	33,550 (17.8%)
	West Midlands	17,550 (3.6%)	870 (4.2%)	3,845 (3.4%)	430 (3.8%)	4,720 (3.2%)	7,690 (4.1%)
	East of England	115,415 (23.9%)	4,920 (23.6%)	26,425 (23.5%)	2,430 (21.2%)	39,635 (26.7%)	42,010 (22.3%)
	London	26,445 (5.5%)	1,460 (7.0%)	5,295 (4.7%)	325 (2.8%)	4,705 (3.2%)	14,665 (7.8%)
	South East	33,510 (7.0%)	1,235 (5.9%)	8,115 (7.2%)	1,065 (9.3%)	10,115 (6.8%)	12,980 (6.9%)
	South West	74,245 (15.4%)	2,920 (14.0%)	18,885 (16.8%)	1,670 (14.6%)	25,185 (17.0%)	25,585 (13.6%)
Deprivation quintile	5 (least deprived)	95,095 (19.7%)	3,630 (17.4%)	25,150 (22.4%)	2,330 (20.3%)	30,885 (20.8%)	33,100 (17.5%)
	4	103,660 (21.5%)	4,140 (19.8%)	26,075 (23.2%)	2,550 (22.3%)	32,940 (22.2%)	37,950 (20.1%)
	3	105,920 (22.0%)	4,470 (21.4%)	25,085 (22.3%)	2,505 (21.9%)	33,255 (22.4%)	40,600 (21.5%)
	2	92,580 (19.2%)	4,335 (20.8%)	19,795 (17.6%)	2,105 (18.4%)	27,630 (18.6%)	38,715 (20.5%)
	1 (most deprived)	84,735 (17.6%)	4,305 (20.6%)	16,375 (14.6%)	1,960 (17.1%)	23,700 (16.0%)	38,395 (20.3%)
Care home residency	–	6,565 (1.4%)	110 (0.5%)	1,645 (1.5%)	45 (0.4%)	1,105 (0.7%)	3,665 (1.9%)
Smoking status	Never and unknown	201,015 (41.7%)	9,725 (46.6%)	48,505 (43.1%)	4,240 (37.0%)	59,215 (39.9%)	79,325 (42.0%)
	Former	219,785 (45.6%)	9,055 (43.4%)	52,730 (46.9%)	5,635 (49.2%)	70,750 (47.7%)	81,615 (43.2%)
	Current	61,185 (12.7%)	2,105 (10.1%)	11,240 (10.0%)	1,575 (13.7%)	18,445 (12.4%)	27,820 (14.7%)
Subcategory (SOT)	Kidney transplant	–	15,395 (73.7%)	–	–	–	–
	Other transplant	–	5,495 (26.3%)	–	–	–	–
Subcategory (BMC)	Bone marrow transplant	–	–	6,765 (6.0%)	–	–	–
	Haematologic cancer (no transplant)	–	–	105,710 (94.0%)	–	–	–
Timing of immunocompromise	>1 year	–	18,400 (88.1%)	96,630 (85.9%)	–	–	155,950 (82.6%)
	≤1 year	–	2,485 (11.9%)	15,845 (14.1%)	–	–	32,815 (17.4%)
Comorbidity count	0	118,340 (24.6%)	–	27,825 (24.7%)	3,125 (27.3%)	38,795 (26.1%)	48,405 (25.6%)
	1 (≤1 for SOT)a	163,705 (34.0%)	2,305 (11.0%)	39,415 (35.0%)	4,405 (38.5%)	54,195 (36.5%)	63,570 (33.7%)
	2	121,635 (25.2%)	8,390 (40.2%)	28,325 (25.2%)	2,645 (23.1%)	36,280 (24.4%)	45,990 (24.4%)
	3	58,100 (12.1%)	7,155 (34.3%)	12,720 (11.3%)	1,005 (8.8%)	14,865 (10.0%)	22,350 (11.8%)
	4+	20,210 (4.2%)	3,035 (14.5%)	4,185 (3.7%)	270 (2.4%)	4,275 (2.9%)	8,445 (4.5%)
Body mass index	Not obese	350,125 (72.6%)	15,430 (73.9%)	86,275 (76.7%)	8,600 (75.1%)	103,325 (69.6%)	136,495 (72.3%)
	Obese I (30-34.9 kg/m2)	79,255 (16.4%)	3,565 (17.1%)	17,025 (15.1%)	1,780 (15.5%)	26,355 (17.8%)	30,530 (16.2%)
	Obese II (35-39.9 kg/m2)	32,820 (6.8%)	1,305 (6.2%)	5,885 (5.2%)	720 (6.3%)	11,575 (7.8%)	13,330 (7.1%)
	Obese III (40+ kg/m2)	19,790 (4.1%)	585 (2.8%)	3,295 (2.9%)	350 (3.1%)	7,150 (4.8%)	8,410 (4.5%)
Asthma	No asthma	394,320 (81.8%)	17,520 (83.9%)	95,170 (84.6%)	9,840 (85.9%)	119,695 (80.7%)	152,100 (80.6%)
	With no oral steroid use	72,000 (14.9%)	2,835 (13.6%)	14,700 (13.1%)	1,380 (12.0%)	23,010 (15.5%)	30,075 (15.9%)
	With oral steroid use	15,665 (3.3%)	535 (2.6%)	2,605 (2.3%)	235 (2.1%)	5,705 (3.8%)	6,585 (3.5%)
Diabetes	No diabetes	391,035 (81.1%)	13,840 (66.3%)	90,735 (80.7%)	9,395 (82.0%)	123,305 (83.1%)	153,760 (81.5%)
	Controlled	78,100 (16.2%)	5,480 (26.2%)	18,710 (16.6%)	1,745 (15.2%)	21,935 (14.8%)	30,230 (16.0%)
	Not controlled	3,490 (0.7%)	290 (1.4%)	875 (0.8%)	75 (0.7%)	920 (0.6%)	1,325 (0.7%)
	Without recent Hb1ac measure	9,360 (1.9%)	1,275 (6.1%)	2,155 (1.9%)	235 (2.1%)	2,250 (1.5%)	3,445 (1.8%)
CKD or RRT	No CKD or RRT	400,840 (83.2%)	–b	92,145 (81.9%)	10,200 (89.0%)	132,235 (89.1%)	162,560 (86.1%)
	CKD stage 3a	41,835 (8.7%)	–	12,410 (11.0%)	865 (7.6%)	11,455 (7.7%)	16,170 (8.6%)
	CKD stage 3b	17,415 (3.6%)	–	5,630 (5.0%)	300 (2.6%)	3,705 (2.5%)	7,230 (3.8%)
	CKD stage 4	4,745 (1.0%)	–	1,655 (1.5%)	75 (0.7%)	730 (0.5%)	2,100 (1.1%)
	CKD stage 5	570 (0.1%)	–	225 (0.2%)	[R]	80 (0.1%)	235 (0.1%)
	RRT (dialysis)	3,660 (0.8%)	–	415 (0.4%)	[R]	205 (0.1%)	465 (0.2%)
	RRT (transplant)	12,925 (2.7%)	–	–	–	–	–
Other clinical risk group	Hypertension	259,970 (53.9%)	16,715 (80.0%)	61,030 (54.3%)	6,290 (54.9%)	77,300 (52.1%)	98,635 (52.3%)
	Chronic respiratory disease	54,895 (11.4%)	1,885 (9.0%)	11,605 (10.3%)	1,195 (10.4%)	16,780 (11.3%)	23,430 (12.4%)
	Chronic cardiac disease	74,575 (15.5%)	4,605 (22.0%)	20,215 (18.0%)	1,460 (12.7%)	19,075 (12.9%)	29,220 (15.5%)
	Cancer (non haematological)	59,870 (12.4%)	2,050 (9.8%)	18,215 (16.2%)	10,385 (90.7%)	11,235 (7.6%)	17,980 (9.5%)
	Chronic liver disease	14,460 (3.0%)	3,945 (18.9%)	1,305 (1.2%)	150 (1.3%)	4,440 (3.0%)	4,615 (2.4%)
	Stroke	23,550 (4.9%)	1,165 (5.6%)	5,855 (5.2%)	475 (4.1%)	6,060 (4.1%)	9,990 (5.3%)
	Dementia	2,570 (0.5%)	55 (0.3%)	630 (0.6%)	15 (0.1%)	525 (0.4%)	1,340 (0.7%)
	Other neurological disease	15,125 (3.1%)	260 (1.2%)	1,960 (1.7%)	135 (1.2%)	3,890 (2.6%)	8,880 (4.7%)
	Asplenia	4,395 (0.9%)	225 (1.1%)	2,355 (2.1%)	85 (0.7%)	600 (0.4%)	1,130 (0.6%)
	Rheumatoid arthritis/lupus/psoriasis	212,640 (44.1%)	1,480 (7.1%)	8,475 (7.5%)	755 (6.6%)	92,135 (62.1%)	109,790 (58.2%)
	Learning disability	2,430 (0.5%)	270 (1.3%)	495 (0.4%)	20 (0.2%)	495 (0.3%)	1,150 (0.6%)
	Severe mental illness	6,565 (1.4%)	295 (1.4%)	1,285 (1.1%)	120 (1.0%)	1,545 (1.0%)	3,320 (1.8%)
Characteristics were defined at the start of wave 1 (23 March 2020). BMC, bone marrow compromising condition; CKD, chronic kidney disease; IMD, primary or acquired immunodeficiency; IMM, immunosuppressive medication in past 6 months; [R] redacted due to small event counts; RCT, radiotherapy or chemotherapy in past 6 months; RRT, renal replacement therapy; SOT, solid organ transplant. (a) Individu…

## Sheet: Alpha
Variable	Level	All (N = 479,485)	SOT (N = 20,875)	BMC (N = 112,820)	RCT (N = 9,760)	IMM (N = 145,625)	IMD (N = 190,405)
Age group (years)	18-39	56,400 (11.8%)	3,515 (16.8%)	11,120 (9.9%)	520 (5.3%)	17,315 (11.9%)	23,935 (12.6%)
	40-49	54,550 (11.4%)	3,265 (15.6%)	8,625 (7.6%)	905 (9.3%)	16,780 (11.5%)	24,975 (13.1%)
	50-59	88,990 (18.6%)	5,390 (25.8%)	15,905 (14.1%)	1,995 (20.4%)	29,180 (20.0%)	36,515 (19.2%)
	60-69	100,490 (21.0%)	5,190 (24.9%)	22,775 (20.2%)	2,740 (28.1%)	33,085 (22.7%)	36,695 (19.3%)
	70-79	110,215 (23.0%)	2,960 (14.2%)	31,800 (28.2%)	2,750 (28.2%)	33,390 (22.9%)	39,310 (20.6%)
	80+	68,845 (14.4%)	550 (2.6%)	22,600 (20.0%)	850 (8.7%)	15,870 (10.9%)	28,980 (15.2%)
Sex	Female	272,730 (56.9%)	8,370 (40.1%)	50,430 (44.7%)	5,750 (58.9%)	89,565 (61.5%)	118,615 (62.3%)
	Male	206,755 (43.1%)	12,505 (59.9%)	62,390 (55.3%)	4,010 (41.1%)	56,060 (38.5%)	71,790 (37.7%)
Ethnicity	White	419,885 (87.6%)	17,305 (82.9%)	103,050 (91.3%)	9,130 (93.5%)	132,935 (91.3%)	157,465 (82.7%)
	South Asian	24,745 (5.2%)	2,135 (10.2%)	3,940 (3.5%)	225 (2.3%)	7,200 (4.9%)	11,250 (5.9%)
	Black	15,870 (3.3%)	680 (3.3%)	1,570 (1.4%)	100 (1.0%)	1,705 (1.2%)	11,815 (6.2%)
	Other	18,980 (4.0%)	755 (3.6%)	4,260 (3.8%)	305 (3.1%)	3,785 (2.6%)	9,875 (5.2%)
Region	North East	22,700 (4.7%)	970 (4.6%)	5,205 (4.6%)	600 (6.1%)	7,235 (5.0%)	8,690 (4.6%)
	North West	42,735 (8.9%)	1,940 (9.3%)	9,735 (8.6%)	1,120 (11.5%)	12,075 (8.3%)	17,860 (9.4%)
	Yorkshire and the Humber	66,520 (13.9%)	3,020 (14.5%)	14,980 (13.3%)	1,385 (14.2%)	21,085 (14.5%)	26,050 (13.7%)
	East Midlands	81,320 (17.0%)	3,545 (17.0%)	20,080 (17.8%)	1,535 (15.7%)	22,275 (15.3%)	33,885 (17.8%)
	West Midlands	17,410 (3.6%)	870 (4.2%)	3,820 (3.4%)	440 (4.5%)	4,530 (3.1%)	7,750 (4.1%)
	East of England	115,095 (24.0%)	4,935 (23.6%)	26,550 (23.5%)	2,095 (21.5%)	39,095 (26.8%)	42,420 (22.3%)
	London	26,410 (5.5%)	1,435 (6.9%)	5,310 (4.7%)	305 (3.1%)	4,650 (3.2%)	14,705 (7.7%)
	South East	33,190 (6.9%)	1,215 (5.8%)	8,135 (7.2%)	860 (8.8%)	9,835 (6.8%)	13,140 (6.9%)
	South West	74,110 (15.5%)	2,945 (14.1%)	19,010 (16.8%)	1,410 (14.4%)	24,840 (17.1%)	25,900 (13.6%)
Deprivation quintile	5 (least deprived)	94,630 (19.7%)	3,650 (17.5%)	25,285 (22.4%)	1,970 (20.2%)	30,180 (20.7%)	33,545 (17.6%)
	4	103,380 (21.6%)	4,145 (19.9%)	26,160 (23.2%)	2,175 (22.3%)	32,460 (22.3%)	38,435 (20.2%)
	3	105,420 (22.0%)	4,445 (21.3%)	25,140 (22.3%)	2,230 (22.8%)	32,650 (22.4%)	40,955 (21.5%)
	2	92,035 (19.2%)	4,320 (20.7%)	19,900 (17.6%)	1,785 (18.3%)	27,070 (18.6%)	38,960 (20.5%)
	1 (most deprived)	84,020 (17.5%)	4,310 (20.6%)	16,330 (14.5%)	1,595 (16.3%)	23,270 (16.0%)	38,510 (20.2%)
Care home residency	–	6,180 (1.3%)	110 (0.5%)	1,560 (1.4%)	25 (0.3%)	1,025 (0.7%)	3,460 (1.8%)
Smoking status	Never and unknown	200,395 (41.8%)	9,770 (46.8%)	48,700 (43.2%)	3,665 (37.6%)	58,040 (39.9%)	80,220 (42.1%)
	Former	218,675 (45.6%)	9,040 (43.3%)	52,845 (46.8%)	4,795 (49.1%)	69,710 (47.9%)	82,285 (43.2%)
	Current	60,420 (12.6%)	2,060 (9.9%)	11,280 (10.0%)	1,300 (13.3%)	17,875 (12.3%)	27,900 (14.7%)
Subcategory (SOT)	Kidney transplant	–	15,375 (73.7%)	–	–	–	–
	Other transplant	–	5,500 (26.3%)	–	–	–	–
Subcategory (BMC)	Bone marrow transplant	–	–	6,815 (6.0%)	–	–	–
	Haematologic cancer (no transplant)	–	–	106,005 (94.0%)	–	–	–
Timing of immunocompromise	>1 year	–	18,655 (89.4%)	98,340 (87.2%)	–	–	161,440 (84.8%)
	≤1 year	–	2,220 (10.6%)	14,480 (12.8%)	–	–	28,965 (15.2%)
Prior infection status	No prior infection	475,355 (99.1%)	20,540 (98.4%)	111,810 (99.1%)	9,655 (98.9%)	144,490 (99.2%)	188,860 (99.2%)
	Infected (WT)	4,130 (0.9%)	335 (1.6%)	1,010 (0.9%)	100 (1.0%)	1,135 (0.8%)	1,545 (0.8%)
Comorbidity count	0	118,085 (24.6%)	–	28,150 (25.0%)	2,680 (27.5%)	37,850 (26.0%)	49,225 (25.9%)
	1 (≤1 for SOT)a	162,565 (33.9%)	2,290 (11.0%)	39,440 (35.0%)	3,735 (38.3%)	53,200 (36.5%)	64,090 (33.7%)
	2	120,765 (25.2%)	8,350 (40.0%)	28,310 (25.1%)	2,310 (23.7%)	35,655 (24.5%)	46,135 (24.2%)
	3	57,950 (12.1%)	7,190 (34.4%)	12,725 (11.3%)	820 (8.4%)	14,675 (10.1%)	22,540 (11.8%)
	4+	20,120 (4.2%)	3,040 (14.6%)	4,200 (3.7%)	215 (2.2%)	4,250 (2.9%)	8,410 (4.4%)
Body mass index	Not obese	348,115 (72.6%)	15,380 (73.7%)	86,455 (76.6%)	7,375 (75.6%)	101,250 (69.5%)	137,655 (72.3%)
	Obese I (30-34.9 kg/m2)	78,870 (16.4%)	3,600 (17.2%)	17,155 (15.2%)	1,490 (15.3%)	25,840 (17.7%)	30,780 (16.2%)
	Obese II (35-39.9 kg/m2)	32,675 (6.8%)	1,305 (6.3%)	5,905 (5.2%)	590 (6.0%)	11,420 (7.8%)	13,455 (7.1%)
	Obese III (40+ kg/m2)	19,825 (4.1%)	585 (2.8%)	3,310 (2.9%)	300 (3.1%)	7,115 (4.9%)	8,510 (4.5%)
Asthma	No asthma	391,770 (81.7%)	17,505 (83.9%)	95,355 (84.5%)	8,345 (85.5%)	117,320 (80.6%)	153,245 (80.5%)
	With no oral steroid use	73,000 (15.2%)	2,845 (13.6%)	15,095 (13.4%)	1,190 (12.2%)	23,060 (15.8%)	30,810 (16.2%)
	With oral steroid use	14,715 (3.1%)	520 (2.5%)	2,370 (2.1%)	220 (2.3%)	5,245 (3.6%)	6,350 (3.3%)
Diabetes	No diabetes	388,225 (81.0%)	13,785 (66.0%)	90,810 (80.5%)	8,050 (82.5%)	120,770 (82.9%)	154,810 (81.3%)
	Controlled	74,975 (15.6%)	5,295 (25.4%)	17,945 (15.9%)	1,420 (14.5%)	21,050 (14.5%)	29,270 (15.4%)
	Not controlled	3,295 (0.7%)	265 (1.3%)	815 (0.7%)	50 (0.5%)	895 (0.6%)	1,270 (0.7%)
	Without recent Hb1ac measure	12,990 (2.7%)	1,535 (7.4%)	3,250 (2.9%)	240 (2.5%)	2,910 (2.0%)	5,055 (2.7%)
CKD or RRT	No CKD or RRT	398,785 (83.2%)	–b	92,685 (82.2%)	8,640 (88.5%)	129,315 (88.8%)	164,485 (86.4%)
	CKD stage 3a	41,600 (8.7%)	–	12,255 (10.9%)	780 (8.0%)	11,595 (8.0%)	16,005 (8.4%)
	CKD stage 3b	17,350 (3.6%)	–	5,685 (5.0%)	255 (2.6%)	3,700 (2.5%)	7,125 (3.7%)
	CKD stage 4	4,640 (1.0%)	–	1,585 (1.4%)	60 (0.6%)	720 (0.5%)	2,100 (1.1%)
	CKD stage 5	550 (0.1%)	–	210 (0.2%)	[R]	80 (0.1%)	225 (0.1%)
	RRT (dialysis)	3,715 (0.8%)	–	400 (0.4%)	[R]	220 (0.2%)	460 (0.2%)
	RRT (transplant)	12,845 (2.7%)	–	[R]	[R]	[R]	[R]
Other clinical risk group	Hypertension	257,665 (53.7%)	16,695 (80.0%)	61,015 (54.1%)	5,220 (53.5%)	75,705 (52.0%)	99,030 (52.0%)
	Chronic respiratory disease	53,980 (11.3%)	1,840 (8.8%)	11,505 (10.2%)	975 (10.0%)	16,340 (11.2%)	23,320 (12.2%)
	Chronic cardiac disease	73,725 (15.4%)	4,560 (21.8%)	20,155 (17.9%)	1,200 (12.3%)	18,660 (12.8%)	29,150 (15.3%)
	Cancer (non haematological)	58,495 (12.2%)	2,055 (9.8%)	18,315 (16.2%)	9,010 (92.3%)	11,030 (7.6%)	18,090 (9.5%)
	Chronic liver disease	14,525 (3.0%)	3,980 (19.1%)	1,340 (1.2%)	100 (1.0%)	4,420 (3.0%)	4,690 (2.5%)
	Stroke	23,320 (4.9%)	1,155 (5.5%)	5,890 (5.2%)	400 (4.1%)	5,890 (4.0%)	9,980 (5.2%)
	Dementia	2,350 (0.5%)	50 (0.2%)	590 (0.5%)	[R]	475 (0.3%)	1,225 (0.6%)
	Other neurological disease	15,020 (3.1%)	265 (1.3%)	1,935 (1.7%)	125 (1.3%)	3,800 (2.6%)	8,900 (4.7%)
	Asplenia	4,285 (0.9%)	220 (1.1%)	2,295 (2.0%)	70 (0.7%)	585 (0.4%)	1,115 (0.6%)
	Rheumatoid arthritis/lupus/psoriasis	211,945 (44.2%)	1,500 (7.2%)	8,525 (7.6%)	665 (6.8%)	90,295 (62.0%)	110,960 (58.3%)
	Learning disability	2,435 (0.5%)	270 (1.3%)	500 (0.4%)	15 (0.2%)	500 (0.3%)	1,150 (0.6%)
	Severe mental illness	6,620 (1.4%)	300 (1.4%)	1,290 (1.1%)	105 (1.1%)	1,540 (1.1%)	3,385 (1.8%)
Characteristics were defined at the start of the alpha wave (07 September 2020). BMC, bone marrow compromising condition; CKD, chronic kidney disease; IMD, primary or acquired immunodeficiency; IMM, immunosuppressive medication in past 6 months; [R] redacted due to small event counts; RCT, radiotherapy or chemotherapy in past 6 months; RRT, renal replacement therapy; SOT, solid organ transplant. …

## Sheet: Delta
Variable	Level	All (N = 484,565)	SOT (N = 20,925)	BMC (N = 114,205)	RCT (N = 10,825)	IMM (N = 145,950)	IMD (N = 192,660)
Age group (years)	18-39	56,655 (11.7%)	3,495 (16.7%)	11,220 (9.8%)	560 (5.2%)	17,375 (11.9%)	24,010 (12.5%)
	40-49	54,350 (11.2%)	3,190 (15.2%)	8,580 (7.5%)	945 (8.7%)	16,595 (11.4%)	25,040 (13.0%)
	50-59	89,955 (18.6%)	5,395 (25.8%)	16,115 (14.1%)	2,180 (20.1%)	29,245 (20.0%)	37,015 (19.2%)
	60-69	102,085 (21.1%)	5,210 (24.9%)	23,095 (20.2%)	3,015 (27.9%)	33,260 (22.8%)	37,510 (19.5%)
	70-79	112,890 (23.3%)	3,085 (14.7%)	32,635 (28.6%)	3,155 (29.1%)	33,745 (23.1%)	40,270 (20.9%)
	80+	68,635 (14.2%)	550 (2.6%)	22,565 (19.8%)	965 (8.9%)	15,730 (10.8%)	28,815 (15.0%)
Sex	Female	275,840 (56.9%)	8,380 (40.0%)	51,100 (44.7%)	6,315 (58.3%)	89,965 (61.6%)	120,080 (62.3%)
	Male	208,730 (43.1%)	12,545 (60.0%)	63,105 (55.3%)	4,510 (41.7%)	55,985 (38.4%)	72,580 (37.7%)
Ethnicity	White	424,950 (87.7%)	17,360 (83.0%)	104,565 (91.6%)	10,150 (93.8%)	133,440 (91.4%)	159,430 (82.8%)
	South Asian	25,175 (5.2%)	2,125 (10.2%)	4,000 (3.5%)	255 (2.4%)	7,155 (4.9%)	11,640 (6.0%)
	Black	16,080 (3.3%)	700 (3.3%)	1,635 (1.4%)	130 (1.2%)	1,695 (1.2%)	11,920 (6.2%)
	Other	18,365 (3.8%)	745 (3.6%)	4,005 (3.5%)	290 (2.7%)	3,660 (2.5%)	9,670 (5.0%)
Region	North East	23,015 (4.7%)	970 (4.6%)	5,250 (4.6%)	655 (6.1%)	7,410 (5.1%)	8,730 (4.5%)
	North West	43,140 (8.9%)	1,940 (9.3%)	9,900 (8.7%)	1,230 (11.4%)	11,960 (8.2%)	18,110 (9.4%)
	Yorkshire and the Humber	67,115 (13.9%)	3,020 (14.4%)	15,160 (13.3%)	1,570 (14.5%)	20,900 (14.3%)	26,470 (13.7%)
	East Midlands	82,030 (16.9%)	3,520 (16.8%)	20,320 (17.8%)	1,635 (15.1%)	22,380 (15.3%)	34,180 (17.7%)
	West Midlands	17,310 (3.6%)	865 (4.1%)	3,820 (3.3%)	475 (4.4%)	4,380 (3.0%)	7,770 (4.0%)
	East of England	116,520 (24.0%)	4,975 (23.8%)	26,850 (23.5%)	2,650 (24.5%)	39,070 (26.8%)	42,975 (22.3%)
	London	26,610 (5.5%)	1,425 (6.8%)	5,390 (4.7%)	280 (2.6%)	4,580 (3.1%)	14,930 (7.7%)
	South East	33,580 (6.9%)	1,225 (5.9%)	8,250 (7.2%)	965 (8.9%)	9,875 (6.8%)	13,265 (6.9%)
	South West	75,245 (15.5%)	2,990 (14.3%)	19,265 (16.9%)	1,360 (12.6%)	25,395 (17.4%)	26,235 (13.6%)
Deprivation quintile	5 (least deprived)	96,060 (19.8%)	3,710 (17.7%)	25,645 (22.5%)	2,275 (21.0%)	30,570 (20.9%)	33,865 (17.6%)
	4	104,680 (21.6%)	4,110 (19.6%)	26,515 (23.2%)	2,430 (22.4%)	32,580 (22.3%)	39,040 (20.3%)
	3	106,660 (22.0%)	4,480 (21.4%)	25,475 (22.3%)	2,335 (21.6%)	32,940 (22.6%)	41,430 (21.5%)
	2	92,805 (19.2%)	4,315 (20.6%)	20,095 (17.6%)	1,990 (18.4%)	26,945 (18.5%)	39,460 (20.5%)
	1 (most deprived)	84,360 (17.4%)	4,315 (20.6%)	16,475 (14.4%)	1,795 (16.6%)	22,910 (15.7%)	38,865 (20.2%)
Care home residency	–	6,305 (1.3%)	120 (0.6%)	1,610 (1.4%)	40 (0.4%)	1,015 (0.7%)	3,520 (1.8%)
Smoking status	Never and unknown	202,445 (41.8%)	9,790 (46.8%)	49,370 (43.2%)	4,000 (37.0%)	58,145 (39.8%)	81,140 (42.1%)
	Former	221,710 (45.8%)	9,105 (43.5%)	53,535 (46.9%)	5,355 (49.5%)	70,130 (48.1%)	83,585 (43.4%)
	Current	60,410 (12.5%)	2,030 (9.7%)	11,300 (9.9%)	1,470 (13.6%)	17,675 (12.1%)	27,935 (14.5%)
Subcategory (SOT)	Kidney transplant	–	15,405 (73.6%)	–	–	–	–
	Other transplant	–	5,520 (26.4%)	–	–	–	–
Subcategory (BMC)	Bone marrow transplant	–	–	6,955 (6.1%)	–	–	–
	Haematologic cancer (no transplant)	–	–	107,250 (93.9%)	–	–	–
Timing of immunocompromise	>1 year	–	18,860 (90.1%)	99,770 (87.4%)	–	–	167,545 (87.0%)
	≤1 year	–	2,065 (9.9%)	14,435 (12.6%)	–	–	25,115 (13.0%)
N prior COVID-19 vaccine doses	0	32,710 (6.8%)	1,340 (6.4%)	6,955 (6.1%)	490 (4.5%)	4,950 (3.4%)	18,975 (9.8%)
	1	39,910 (8.2%)	1,090 (5.2%)	7,260 (6.4%)	1,070 (9.9%)	7,945 (5.4%)	22,545 (11.7%)
	2	411,945 (85.0%)	18,495 (88.4%)	99,990 (87.6%)	9,265 (85.6%)	133,055 (91.2%)	151,140 (78.4%)
Timing of last COVID-19 vaccine dose	27+ weeks/unvaccinated	32,710 (6.8%)	1,340 (6.4%)	6,955 (6.1%)	490 (4.5%)	4,950 (3.4%)	18,975 (9.8%)
	13-26 weeks	23,310 (4.8%)	990 (4.7%)	6,580 (5.8%)	600 (5.5%)	6,080 (4.2%)	9,065 (4.7%)
	0-12 weeks	428,545 (88.4%)	18,595 (88.9%)	100,670 (88.1%)	9,735 (89.9%)	134,920 (92.4%)	164,620 (85.4%)
Prior infection status	No prior infection	458,985 (94.7%)	19,475 (93.1%)	108,815 (95.3%)	10,225 (94.5%)	138,550 (94.9%)	181,925 (94.4%)
	Infected (WT)	4,865 (1.0%)	380 (1.8%)	1,165 (1.0%)	90 (0.8%)	1,295 (0.9%)	1,935 (1.0%)
	Infected (Alpha)	20,720 (4.3%)	1,075 (5.1%)	4,225 (3.7%)	510 (4.7%)	6,105 (4.2%)	8,805 (4.6%)
Comorbidity count	0	118,715 (24.5%)	–	28,200 (24.7%)	2,955 (27.3%)	37,990 (26.0%)	49,390 (25.6%)
	1 (≤1 for SOT)a	163,105 (33.7%)	2,290 (10.9%)	39,645 (34.7%)	4,135 (38.2%)	52,870 (36.2%)	64,350 (33.4%)
	2	121,770 (25.1%)	8,165 (39.0%)	28,785 (25.2%)	2,530 (23.4%)	35,570 (24.4%)	46,725 (24.3%)
	3	59,750 (12.3%)	7,245 (34.6%)	13,250 (11.6%)	960 (8.9%)	14,980 (10.3%)	23,315 (12.1%)
	4+	21,230 (4.4%)	3,230 (15.4%)	4,330 (3.8%)	245 (2.3%)	4,545 (3.1%)	8,875 (4.6%)
Body mass index	Not obese	351,290 (72.5%)	15,410 (73.6%)	87,365 (76.5%)	8,120 (75.0%)	101,405 (69.5%)	138,990 (72.1%)
	Obese I (30-34.9 kg/m2)	79,800 (16.5%)	3,595 (17.2%)	17,360 (15.2%)	1,705 (15.8%)	25,840 (17.7%)	31,300 (16.2%)
	Obese II (35-39.9 kg/m2)	33,260 (6.9%)	1,330 (6.4%)	6,055 (5.3%)	665 (6.1%)	11,510 (7.9%)	13,705 (7.1%)
	Obese III (40+ kg/m2)	20,215 (4.2%)	595 (2.8%)	3,425 (3.0%)	340 (3.1%)	7,195 (4.9%)	8,660 (4.5%)
Asthma	No asthma	395,545 (81.6%)	17,530 (83.8%)	96,485 (84.5%)	9,240 (85.4%)	117,400 (80.4%)	154,895 (80.4%)
	With no oral steroid use	77,845 (16.1%)	2,990 (14.3%)	16,130 (14.1%)	1,420 (13.1%)	24,455 (16.8%)	32,850 (17.1%)
	With oral steroid use	11,175 (2.3%)	405 (1.9%)	1,590 (1.4%)	165 (1.5%)	4,100 (2.8%)	4,915 (2.6%)
Diabetes	No diabetes	388,710 (80.2%)	13,575 (64.9%)	91,095 (79.8%)	8,850 (81.8%)	120,030 (82.2%)	155,155 (80.5%)
	Controlled	76,510 (15.8%)	5,285 (25.3%)	18,210 (15.9%)	1,575 (14.5%)	21,650 (14.8%)	29,795 (15.5%)
	Not controlled	3,235 (0.7%)	265 (1.3%)	760 (0.7%)	65 (0.6%)	910 (0.6%)	1,240 (0.6%)
	Without recent Hb1ac measure	16,110 (3.3%)	1,805 (8.6%)	4,140 (3.6%)	335 (3.1%)	3,360 (2.3%)	6,470 (3.4%)
CKD or RRT	No CKD or RRT	402,490 (83.1%)	–b	93,665 (82.0%)	9,590 (88.6%)	129,550 (88.8%)	166,040 (86.2%)
	CKD stage 3a	42,400 (8.8%)	–	12,465 (10.9%)	855 (7.9%)	11,650 (8.0%)	16,415 (8.5%)
	CKD stage 3b	17,850 (3.7%)	–	5,850 (5.1%)	300 (2.8%)	3,760 (2.6%)	7,375 (3.8%)
	CKD stage 4	4,665 (1.0%)	–	1,610 (1.4%)	65 (0.6%)	710 (0.5%)	2,105 (1.1%)
	CKD stage 5	585 (0.1%)	–	230 (0.2%)	[R]	75 (0.1%)	230 (0.1%)
	RRT (dialysis)	3,745 (0.8%)	–	385 (0.3%)	[R]	205 (0.1%)	490 (0.3%)
	RRT (transplant)	12,835 (2.6%)	–	–	–	–	–
Other clinical risk group	Hypertension	261,805 (54.0%)	16,770 (80.1%)	62,215 (54.5%)	5,845 (54.0%)	76,065 (52.1%)	100,915 (52.4%)
	Chronic respiratory disease	54,225 (11.2%)	1,855 (8.9%)	11,530 (10.1%)	1,050 (9.7%)	16,295 (11.2%)	23,495 (12.2%)
	Chronic cardiac disease	74,485 (15.4%)	4,595 (22.0%)	20,480 (17.9%)	1,295 (12.0%)	18,745 (12.8%)	29,375 (15.2%)
	Cancer (non haematological)	60,640 (12.5%)	2,110 (10.1%)	18,845 (16.5%)	9,920 (91.6%)	11,260 (7.7%)	18,500 (9.6%)
	Chronic liver disease	15,005 (3.1%)	4,050 (19.4%)	1,405 (1.2%)	155 (1.4%)	4,510 (3.1%)	4,890 (2.5%)
	Stroke	23,730 (4.9%)	1,205 (5.8%)	6,040 (5.3%)	410 (3.8%)	5,930 (4.1%)	10,145 (5.3%)
	Dementia	2,285 (0.5%)	45 (0.2%)	575 (0.5%)	[R]	460 (0.3%)	1,200 (0.6%)
	Other neurological disease	14,995 (3.1%)	275 (1.3%)	1,980 (1.7%)	135 (1.2%)	3,720 (2.5%)	8,885 (4.6%)
	Asplenia	4,275 (0.9%)	220 (1.1%)	2,265 (2.0%)	85 (0.8%)	565 (0.4%)	1,140 (0.6%)
	Rheumatoid arthritis/lupus/psoriasis	213,635 (44.1%)	1,505 (7.2%)	8,730 (7.6%)	755 (7.0%)	90,380 (61.9%)	112,260 (58.3%)
	Learning disability	2,510 (0.5%)	280 (1.3%)	505 (0.4%)	20 (0.2%)	510 (0.3%)	1,195 (0.6%)
	Severe mental illness	6,770 (1.4%)	300 (1.4%)	1,315 (1.2%)	120 (1.1%)	1,540 (1.1%)	3,495 (1.8%)
Characteristics were defined at the start of the delta wave (28 May 2021). BMC, bone marrow compromising condition; CKD, chronic kidney disease; IMD, primary or acquired immunodeficiency; IMM, immunosuppressive medication in past 6 months; [R] redacted due to small event counts; RCT, radiotherapy or chemotherapy in past 6 months; RRT, renal replacement therapy; SOT, solid organ transplant. (a) In…

## Sheet: BA.1-BA.2
Variable	Level	All (N = 475,360)	SOT (N = 20,070)	BMC (N = 112,710)	RCT (N = 11,005)	IMM (N = 141,805)	IMD (N = 189,770)
Age group (years)	18-39	53,575 (11.3%)	3,260 (16.2%)	10,785 (9.6%)	550 (5.0%)	16,095 (11.4%)	22,885 (12.1%)
	40-49	51,165 (10.8%)	3,005 (15.0%)	8,135 (7.2%)	915 (8.3%)	15,250 (10.8%)	23,855 (12.6%)
	50-59	87,540 (18.4%)	5,085 (25.3%)	15,645 (13.9%)	2,200 (20.0%)	28,180 (19.9%)	36,430 (19.2%)
	60-69	101,045 (21.3%)	5,070 (25.3%)	22,705 (20.1%)	3,015 (27.4%)	32,685 (23.0%)	37,570 (19.8%)
	70-79	112,850 (23.7%)	3,080 (15.3%)	32,715 (29.0%)	3,350 (30.4%)	33,625 (23.7%)	40,080 (21.1%)
	80+	69,185 (14.6%)	565 (2.8%)	22,720 (20.2%)	975 (8.9%)	15,970 (11.3%)	28,950 (15.3%)
Sex	Female	270,585 (56.9%)	8,055 (40.1%)	50,540 (44.8%)	6,495 (59.0%)	87,355 (61.6%)	118,140 (62.3%)
	Male	204,775 (43.1%)	12,015 (59.9%)	62,170 (55.2%)	4,510 (41.0%)	54,450 (38.4%)	71,630 (37.7%)
Ethnicity	White	416,235 (87.6%)	16,570 (82.6%)	103,230 (91.6%)	10,280 (93.4%)	129,380 (91.2%)	156,770 (82.6%)
	South Asian	25,365 (5.3%)	2,115 (10.5%)	4,035 (3.6%)	300 (2.7%)	7,230 (5.1%)	11,685 (6.2%)
	Black	16,140 (3.4%)	680 (3.4%)	1,640 (1.5%)	155 (1.4%)	1,750 (1.2%)	11,915 (6.3%)
	Other	17,625 (3.7%)	705 (3.5%)	3,800 (3.4%)	275 (2.5%)	3,445 (2.4%)	9,400 (5.0%)
Region	North East	22,405 (4.7%)	920 (4.6%)	5,145 (4.6%)	655 (6.0%)	7,130 (5.0%)	8,555 (4.5%)
	North West	42,335 (8.9%)	1,880 (9.4%)	9,740 (8.6%)	1,370 (12.4%)	11,620 (8.2%)	17,725 (9.3%)
	Yorkshire and the Humber	66,195 (13.9%)	2,910 (14.5%)	15,010 (13.3%)	1,760 (16.0%)	20,415 (14.4%)	26,105 (13.8%)
	East Midlands	80,575 (17.0%)	3,350 (16.7%)	20,045 (17.8%)	1,680 (15.3%)	21,900 (15.4%)	33,600 (17.7%)
	West Midlands	17,075 (3.6%)	855 (4.3%)	3,740 (3.3%)	575 (5.2%)	4,275 (3.0%)	7,635 (4.0%)
	East of England	113,715 (23.9%)	4,745 (23.6%)	26,395 (23.4%)	2,335 (21.2%)	37,615 (26.5%)	42,625 (22.5%)
	London	26,395 (5.6%)	1,395 (7.0%)	5,370 (4.8%)	325 (3.0%)	4,485 (3.2%)	14,825 (7.8%)
	South East	32,845 (6.9%)	1,165 (5.8%)	8,180 (7.3%)	925 (8.4%)	9,530 (6.7%)	13,045 (6.9%)
	South West	73,825 (15.5%)	2,855 (14.2%)	19,090 (16.9%)	1,380 (12.5%)	24,835 (17.5%)	25,665 (13.5%)
Deprivation quintile	5 (least deprived)	94,070 (19.8%)	3,545 (17.7%)	25,235 (22.4%)	2,315 (21.0%)	29,495 (20.8%)	33,475 (17.6%)
	4	102,805 (21.6%)	3,945 (19.7%)	26,225 (23.3%)	2,385 (21.7%)	31,900 (22.5%)	38,350 (20.2%)
	3	104,815 (22.0%)	4,275 (21.3%)	25,270 (22.4%)	2,355 (21.4%)	32,020 (22.6%)	40,895 (21.5%)
	2	90,885 (19.1%)	4,140 (20.6%)	19,805 (17.6%)	2,055 (18.7%)	26,140 (18.4%)	38,745 (20.4%)
	1 (most deprived)	82,790 (17.4%)	4,160 (20.7%)	16,175 (14.4%)	1,895 (17.2%)	22,250 (15.7%)	38,310 (20.2%)
Care home residency	–	6,490 (1.4%)	115 (0.6%)	1,675 (1.5%)	35 (0.3%)	1,020 (0.7%)	3,645 (1.9%)
Smoking status	Never and unknown	198,455 (41.7%)	9,360 (46.6%)	48,795 (43.3%)	4,115 (37.4%)	56,400 (39.8%)	79,780 (42.0%)
	Former	217,740 (45.8%)	8,760 (43.6%)	52,820 (46.9%)	5,455 (49.6%)	68,225 (48.1%)	82,475 (43.5%)
	Current	59,165 (12.4%)	1,945 (9.7%)	11,095 (9.8%)	1,435 (13.0%)	17,175 (12.1%)	27,515 (14.5%)
Subcategory (SOT)	Kidney transplant	–	14,720 (73.3%)	–	–	–	–
	Other transplant	–	5,350 (26.7%)	–	–	–	–
Subcategory (BMC)	Bone marrow transplant	–	–	6,915 (6.1%)	–	–	–
	Haematologic cancer (no transplant)	–	–	105,790 (93.9%)	–	–	–
Timing of immunocompromise	>1 year	–	18,070 (90.0%)	98,220 (87.1%)	–	–	162,345 (85.5%)
	≤1 year	–	2,000 (10.0%)	14,490 (12.9%)	–	–	27,425 (14.5%)
N prior COVID-19 vaccine doses	0	24,175 (5.1%)	1,025 (5.1%)	5,165 (4.6%)	380 (3.5%)	3,605 (2.5%)	14,005 (7.4%)
	1	7,365 (1.5%)	295 (1.5%)	1,605 (1.4%)	175 (1.6%)	1,570 (1.1%)	3,720 (2.0%)
	2	69,300 (14.6%)	2,625 (13.1%)	13,930 (12.4%)	1,795 (16.3%)	16,795 (11.8%)	34,155 (18.0%)
	3+	374,525 (78.8%)	16,125 (80.3%)	92,015 (81.6%)	8,660 (78.7%)	119,835 (84.5%)	137,890 (72.7%)
Timing of last COVID-19 vaccine dose	27+ weeks/unvaccinated	78,360 (16.5%)	3,245 (16.2%)	16,405 (14.6%)	1,755 (15.9%)	17,225 (12.1%)	39,730 (20.9%)
	13-26 weeks	17,620 (3.7%)	960 (4.8%)	3,270 (2.9%)	435 (4.0%)	3,700 (2.6%)	9,250 (4.9%)
	0-12 weeks	379,380 (79.8%)	15,865 (79.0%)	93,030 (82.5%)	8,815 (80.1%)	120,880 (85.2%)	140,785 (74.2%)
Prior infection status	No prior infection	437,050 (91.9%)	17,725 (88.3%)	104,840 (93.0%)	10,200 (92.7%)	130,355 (91.9%)	173,930 (91.7%)
	Infected (Pre Delta)	26,715 (5.6%)	1,600 (8.0%)	5,585 (5.0%)	565 (5.1%)	7,640 (5.4%)	11,325 (6.0%)
	Infected (Delta)	11,600 (2.4%)	740 (3.7%)	2,285 (2.0%)	245 (2.2%)	3,815 (2.7%)	4,515 (2.4%)
Comorbidity count	0	114,695 (24.1%)	–	27,475 (24.4%)	2,980 (27.1%)	35,960 (25.4%)	48,105 (25.3%)
	1 (≤1 for SOT)a	158,985 (33.4%)	2,210 (11.0%)	38,690 (34.3%)	4,195 (38.1%)	51,150 (36.1%)	62,915 (33.2%)
	2	119,990 (25.2%)	7,700 (38.4%)	28,510 (25.3%)	2,635 (23.9%)	34,970 (24.7%)	46,175 (24.3%)
	3	59,980 (12.6%)	6,955 (34.7%)	13,565 (12.0%)	945 (8.6%)	15,025 (10.6%)	23,495 (12.4%)
	4+	21,710 (4.6%)	3,205 (16.0%)	4,470 (4.0%)	250 (2.3%)	4,705 (3.3%)	9,080 (4.8%)
Body mass index	Not obese	345,085 (72.6%)	14,770 (73.6%)	86,275 (76.5%)	8,210 (74.6%)	98,605 (69.5%)	137,225 (72.3%)
	Obese I (30-34.9 kg/m2)	78,035 (16.4%)	3,435 (17.1%)	17,100 (15.2%)	1,760 (16.0%)	25,080 (17.7%)	30,660 (16.2%)
	Obese II (35-39.9 kg/m2)	32,480 (6.8%)	1,300 (6.5%)	5,975 (5.3%)	670 (6.1%)	11,110 (7.8%)	13,420 (7.1%)
	Obese III (40+ kg/m2)	19,760 (4.2%)	565 (2.8%)	3,355 (3.0%)	365 (3.3%)	7,010 (4.9%)	8,465 (4.5%)
Asthma	No asthma	388,040 (81.6%)	16,800 (83.7%)	95,175 (84.4%)	9,410 (85.5%)	113,960 (80.4%)	152,695 (80.5%)
	With no oral steroid use	74,610 (15.7%)	2,785 (13.9%)	15,605 (13.8%)	1,405 (12.8%)	23,330 (16.5%)	31,490 (16.6%)
	With oral steroid use	12,710 (2.7%)	485 (2.4%)	1,930 (1.7%)	190 (1.7%)	4,515 (3.2%)	5,585 (2.9%)
Diabetes	No diabetes	377,450 (79.4%)	12,850 (64.0%)	89,035 (79.0%)	8,835 (80.3%)	115,355 (81.3%)	151,370 (79.8%)
	Controlled	82,115 (17.3%)	5,470 (27.3%)	19,725 (17.5%)	1,815 (16.5%)	22,910 (16.2%)	32,200 (17.0%)
	Not controlled	3,035 (0.6%)	225 (1.1%)	730 (0.6%)	75 (0.7%)	840 (0.6%)	1,170 (0.6%)
	Without recent Hb1ac measure	12,765 (2.7%)	1,525 (7.6%)	3,220 (2.9%)	285 (2.6%)	2,705 (1.9%)	5,035 (2.7%)
CKD or RRT	No CKD or RRT	393,810 (82.8%)	–b	91,990 (81.6%)	9,815 (89.2%)	125,245 (88.3%)	163,220 (86.0%)
	CKD stage 3a	42,435 (8.9%)	–	12,505 (11.1%)	835 (7.6%)	11,780 (8.3%)	16,345 (8.6%)
	CKD stage 3b	17,820 (3.7%)	–	5,945 (5.3%)	270 (2.5%)	3,780 (2.7%)	7,295 (3.8%)
	CKD stage 4	4,820 (1.0%)	–	1,655 (1.5%)	70 (0.6%)	730 (0.5%)	2,175 (1.1%)
	CKD stage 5	575 (0.1%)	–	225 (0.2%)	[R]	65 (0.0%)	245 (0.1%)
	RRT (dialysis)	3,670 (0.8%)	–	385 (0.3%)	[R]	210 (0.1%)	485 (0.3%)
	RRT (transplant)	12,235 (2.6%)	–	–	–	–	–
Other clinical risk group	Hypertension	258,255 (54.3%)	16,045 (79.9%)	61,700 (54.7%)	6,005 (54.6%)	74,545 (52.6%)	99,960 (52.7%)
	Chronic respiratory disease	53,540 (11.3%)	1,765 (8.8%)	11,425 (10.1%)	1,020 (9.3%)	15,990 (11.3%)	23,330 (12.3%)
	Chronic cardiac disease	74,115 (15.6%)	4,445 (22.1%)	20,520 (18.2%)	1,275 (11.6%)	18,505 (13.0%)	29,375 (15.5%)
	Cancer (non haematological)	61,175 (12.9%)	2,090 (10.4%)	19,040 (16.9%)	10,165 (92.4%)	11,315 (8.0%)	18,565 (9.8%)
	Chronic liver disease	14,875 (3.1%)	3,965 (19.8%)	1,445 (1.3%)	145 (1.3%)	4,425 (3.1%)	4,895 (2.6%)
	Stroke	23,880 (5.0%)	1,180 (5.9%)	6,135 (5.4%)	405 (3.7%)	5,965 (4.2%)	10,190 (5.4%)
	Dementia	2,260 (0.5%)	50 (0.2%)	575 (0.5%)	[R]	455 (0.3%)	1,170 (0.6%)
	Other neurological disease	14,855 (3.1%)	270 (1.3%)	1,995 (1.8%)	135 (1.2%)	3,660 (2.6%)	8,795 (4.6%)
	Asplenia	4,205 (0.9%)	210 (1.0%)	2,225 (2.0%)	80 (0.7%)	570 (0.4%)	1,120 (0.6%)
	Rheumatoid arthritis/lupus/psoriasis	209,160 (44.0%)	1,465 (7.3%)	8,705 (7.7%)	780 (7.1%)	87,895 (62.0%)	110,315 (58.1%)
	Learning disability	2,510 (0.5%)	265 (1.3%)	510 (0.5%)	15 (0.1%)	505 (0.4%)	1,220 (0.6%)
	Severe mental illness	6,745 (1.4%)	290 (1.4%)	1,350 (1.2%)	100 (0.9%)	1,500 (1.1%)	3,510 (1.8%)
Characteristics were defined at the start of the omicron BA.1/BA.2 wave (15 December 2021). BMC, bone marrow compromising condition; CKD, chronic kidney disease; IMD, primary or acquired immunodeficiency; IMM, immunosuppressive medication in past 6 months; [R] redacted due to small event counts; RCT, radiotherapy or chemotherapy in past 6 months; RRT, renal replacement therapy; SOT, solid organ t…

## Sheet: JN.1
Variable	Level	All (N = 508,545)	SOT (N = 21,350)	BMC (N = 120,300)	RCT (N = 12,615)	IMM (N = 148,815)	IMD (N = 205,465)
Age group (years)	18-39	56,415 (11.1%)	3,350 (15.7%)	11,460 (9.5%)	665 (5.3%)	16,200 (10.9%)	24,745 (12.0%)
	40-49	54,425 (10.7%)	3,185 (14.9%)	8,545 (7.1%)	1,080 (8.6%)	15,970 (10.7%)	25,645 (12.5%)
	50-59	91,690 (18.0%)	5,185 (24.3%)	16,405 (13.6%)	2,455 (19.5%)	28,630 (19.2%)	39,010 (19.0%)
	60-69	110,610 (21.8%)	5,560 (26.0%)	24,530 (20.4%)	3,575 (28.3%)	34,905 (23.5%)	42,045 (20.5%)
	70-79	119,405 (23.5%)	3,400 (15.9%)	34,370 (28.6%)	3,600 (28.5%)	35,240 (23.7%)	42,790 (20.8%)
	80+	76,000 (14.9%)	665 (3.1%)	24,990 (20.8%)	1,240 (9.8%)	17,870 (12.0%)	31,230 (15.2%)
Sex	Female	289,890 (57.0%)	8,585 (40.2%)	53,640 (44.6%)	7,415 (58.8%)	91,865 (61.7%)	128,385 (62.5%)
	Male	218,655 (43.0%)	12,770 (59.8%)	66,660 (55.4%)	5,200 (41.2%)	56,950 (38.3%)	77,080 (37.5%)
Ethnicity	White	442,450 (87.0%)	17,360 (81.3%)	109,935 (91.4%)	11,630 (92.2%)	135,130 (90.8%)	168,400 (82.0%)
	South Asian	29,260 (5.8%)	2,385 (11.2%)	4,680 (3.9%)	425 (3.4%)	8,200 (5.5%)	13,565 (6.6%)
	Black	18,905 (3.7%)	815 (3.8%)	1,940 (1.6%)	230 (1.8%)	1,975 (1.3%)	13,940 (6.8%)
	Other	17,930 (3.5%)	790 (3.7%)	3,740 (3.1%)	330 (2.6%)	3,510 (2.4%)	9,555 (4.7%)
Region	North East	23,805 (4.7%)	940 (4.4%)	5,535 (4.6%)	580 (4.6%)	7,445 (5.0%)	9,305 (4.5%)
	North West	45,680 (9.0%)	2,000 (9.4%)	10,455 (8.7%)	1,675 (13.3%)	12,220 (8.2%)	19,330 (9.4%)
	Yorkshire and the Humber	70,805 (13.9%)	3,135 (14.7%)	15,965 (13.3%)	1,850 (14.7%)	21,390 (14.4%)	28,470 (13.9%)
	East Midlands	86,770 (17.1%)	3,605 (16.9%)	21,390 (17.8%)	1,585 (12.6%)	23,315 (15.7%)	36,880 (17.9%)
	West Midlands	18,110 (3.6%)	910 (4.3%)	3,995 (3.3%)	900 (7.1%)	4,135 (2.8%)	8,170 (4.0%)
	East of England	120,975 (23.8%)	4,945 (23.2%)	27,980 (23.3%)	2,970 (23.5%)	39,230 (26.4%)	45,855 (22.3%)
	London	28,080 (5.5%)	1,545 (7.2%)	5,815 (4.8%)	395 (3.1%)	4,650 (3.1%)	15,680 (7.6%)
	South East	35,060 (6.9%)	1,230 (5.8%)	8,780 (7.3%)	1,095 (8.7%)	9,875 (6.6%)	14,080 (6.9%)
	South West	79,250 (15.6%)	3,040 (14.2%)	20,390 (16.9%)	1,565 (12.4%)	26,560 (17.8%)	27,695 (13.5%)
Deprivation quintile	5 (least deprived)	100,720 (19.8%)	3,700 (17.3%)	27,030 (22.5%)	2,675 (21.2%)	31,330 (21.1%)	35,980 (17.5%)
	4	110,080 (21.6%)	4,190 (19.6%)	28,240 (23.5%)	2,740 (21.7%)	33,370 (22.4%)	41,540 (20.2%)
	3	112,290 (22.1%)	4,570 (21.4%)	26,915 (22.4%)	2,765 (21.9%)	33,695 (22.6%)	44,345 (21.6%)
	2	97,295 (19.1%)	4,450 (20.8%)	21,050 (17.5%)	2,330 (18.5%)	27,455 (18.4%)	42,005 (20.4%)
	1 (most deprived)	88,160 (17.3%)	4,440 (20.8%)	17,065 (14.2%)	2,100 (16.6%)	22,965 (15.4%)	41,590 (20.2%)
Care home residency	–	7,730 (1.5%)	165 (0.8%)	2,050 (1.7%)	40 (0.3%)	1,300 (0.9%)	4,175 (2.0%)
Smoking status	Never and unknown	213,865 (42.1%)	9,970 (46.7%)	52,340 (43.5%)	4,745 (37.6%)	59,685 (40.1%)	87,120 (42.4%)
	Former	235,465 (46.3%)	9,420 (44.1%)	56,875 (47.3%)	6,320 (50.1%)	72,365 (48.6%)	90,485 (44.0%)
	Current	59,210 (11.6%)	1,960 (9.2%)	11,085 (9.2%)	1,550 (12.3%)	16,760 (11.3%)	27,855 (13.6%)
Subcategory (SOT)	Kidney transplant	–	15,740 (73.7%)	–	–	–	–
	Other transplant	–	5,610 (26.3%)	–	–	–	–
Subcategory (BMC)	Bone marrow transplant	–	–	7,685 (6.4%)	–	–	–
	Haematologic cancer (no transplant)	–	–	112,610 (93.6%)	–	–	–
Timing of immunocompromise	>1 year	–	19,160 (89.7%)	105,390 (87.6%)	–	–	175,820 (85.6%)
	≤1 year	–	2,190 (10.3%)	14,910 (12.4%)	–	–	29,640 (14.4%)
N prior COVID-19 vaccine doses	0–4	193,330 (38.0%)	7,640 (35.8%)	37,760 (31.4%)	5,255 (41.7%)	46,570 (31.3%)	96,100 (46.8%)
	5–6	152,295 (29.9%)	5,440 (25.5%)	34,060 (28.3%)	4,875 (38.6%)	45,910 (30.9%)	62,005 (30.2%)
	7+	162,920 (32.0%)	8,270 (38.7%)	48,475 (40.3%)	2,485 (19.7%)	56,335 (37.9%)	47,360 (23.1%)
Timing of last COVID-19 vaccine dose	27+ weeks/unvaccinated	206,085 (40.5%)	8,655 (40.5%)	41,890 (34.8%)	5,020 (39.8%)	51,265 (34.4%)	99,255 (48.3%)
	13-26 weeks	8,125 (1.6%)	440 (2.1%)	2,010 (1.7%)	190 (1.5%)	2,735 (1.8%)	2,750 (1.3%)
	0-12 weeks	294,330 (57.9%)	12,255 (57.4%)	76,400 (63.5%)	7,400 (58.7%)	94,815 (63.7%)	103,460 (50.4%)
Prior infection status	No prior infection	346,495 (68.1%)	10,790 (50.5%)	82,215 (68.3%)	9,090 (72.1%)	98,775 (66.4%)	145,625 (70.9%)
	Infected (Pre Omicron)	45,920 (9.0%)	2,505 (11.7%)	9,560 (7.9%)	1,025 (8.1%)	13,775 (9.3%)	19,055 (9.3%)
	Infected (BA.1/BA.2)	68,240 (13.4%)	4,230 (19.8%)	15,855 (13.2%)	1,485 (11.8%)	21,230 (14.3%)	25,435 (12.4%)
	Infected (BA.5/XBB)	47,885 (9.4%)	3,825 (17.9%)	12,665 (10.5%)	1,015 (8.0%)	15,030 (10.1%)	15,350 (7.5%)
Comorbidity count	0	119,425 (23.5%)	–	28,565 (23.7%)	3,300 (26.2%)	36,395 (24.5%)	50,995 (24.8%)
	1 (≤1 for SOT)a	165,200 (32.5%)	2,215 (10.4%)	39,595 (32.9%)	4,685 (37.1%)	52,300 (35.1%)	66,575 (32.4%)
	2	129,535 (25.5%)	7,745 (36.3%)	31,015 (25.8%)	3,070 (24.3%)	37,495 (25.2%)	50,215 (24.4%)
	3	68,340 (13.4%)	7,675 (35.9%)	15,595 (13.0%)	1,220 (9.7%)	16,975 (11.4%)	26,875 (13.1%)
	4+	26,040 (5.1%)	3,720 (17.4%)	5,530 (4.6%)	345 (2.7%)	5,650 (3.8%)	10,805 (5.3%)
Body mass index	Not obese	369,520 (72.7%)	15,600 (73.1%)	92,120 (76.6%)	9,540 (75.6%)	103,450 (69.5%)	148,815 (72.4%)
	Obese I (30-34.9 kg/m2)	82,770 (16.3%)	3,700 (17.3%)	18,030 (15.0%)	1,945 (15.4%)	26,255 (17.6%)	32,840 (16.0%)
	Obese II (35-39.9 kg/m2)	34,920 (6.9%)	1,455 (6.8%)	6,480 (5.4%)	730 (5.8%)	11,610 (7.8%)	14,645 (7.1%)
	Obese III (40+ kg/m2)	21,330 (4.2%)	595 (2.8%)	3,665 (3.0%)	400 (3.2%)	7,505 (5.0%)	9,165 (4.5%)
Asthma	No asthma	413,350 (81.3%)	17,780 (83.3%)	101,225 (84.1%)	10,685 (84.7%)	118,935 (79.9%)	164,725 (80.2%)
	With no oral steroid use	77,760 (15.3%)	2,995 (14.0%)	16,120 (13.4%)	1,620 (12.8%)	23,880 (16.0%)	33,140 (16.1%)
	With oral steroid use	17,430 (3.4%)	580 (2.7%)	2,950 (2.5%)	305 (2.4%)	5,995 (4.0%)	7,600 (3.7%)
Diabetes	No diabetes	387,955 (76.3%)	12,890 (60.4%)	91,035 (75.7%)	9,780 (77.5%)	116,390 (78.2%)	157,860 (76.8%)
	Controlled	107,670 (21.2%)	7,030 (32.9%)	25,985 (21.6%)	2,525 (20.0%)	29,660 (19.9%)	42,470 (20.7%)
	Not controlled	2,650 (0.5%)	225 (1.1%)	650 (0.5%)	40 (0.3%)	715 (0.5%)	1,025 (0.5%)
	Without recent Hb1ac measure	10,265 (2.0%)	1,210 (5.7%)	2,625 (2.2%)	275 (2.2%)	2,045 (1.4%)	4,110 (2.0%)
CKD or RRT	No CKD or RRT	419,495 (82.5%)	–b	97,015 (80.6%)	11,135 (88.3%)	131,555 (88.4%)	176,140 (85.7%)
	CKD stage 3a	46,995 (9.2%)	–	14,185 (11.8%)	1,035 (8.2%)	12,445 (8.4%)	18,330 (8.9%)
	CKD stage 3b	19,155 (3.8%)	–	6,535 (5.4%)	360 (2.9%)	3,785 (2.5%)	7,845 (3.8%)
	CKD stage 4	5,200 (1.0%)	–	1,865 (1.6%)	60 (0.5%)	745 (0.5%)	2,335 (1.1%)
	CKD stage 5	660 (0.1%)	–	260 (0.2%)	[R]	70 (0.0%)	290 (0.1%)
	RRT (dialysis)	4,110 (0.8%)	–	440 (0.4%)	15 (0.1%)	215 (0.1%)	525 (0.3%)
	RRT (transplant)	12,930 (2.5%)	–	[R]	[R]	[R]	[R]
Other clinical risk group	Hypertension	276,070 (54.3%)	17,165 (80.4%)	65,325 (54.3%)	6,820 (54.1%)	78,625 (52.8%)	108,135 (52.6%)
	Chronic respiratory disease	57,865 (11.4%)	1,890 (8.9%)	12,425 (10.3%)	1,245 (9.9%)	17,235 (11.6%)	25,075 (12.2%)
	Chronic cardiac disease	80,220 (15.8%)	4,825 (22.6%)	22,345 (18.6%)	1,545 (12.2%)	19,920 (13.4%)	31,580 (15.4%)
	Cancer (non haematological)	68,345 (13.4%)	2,355 (11.0%)	21,370 (17.8%)	11,450 (90.8%)	12,480 (8.4%)	20,690 (10.1%)
	Chronic liver disease	16,735 (3.3%)	4,335 (20.3%)	1,710 (1.4%)	200 (1.6%)	4,855 (3.3%)	5,635 (2.7%)
	Stroke	26,885 (5.3%)	1,260 (5.9%)	6,975 (5.8%)	515 (4.1%)	6,665 (4.5%)	11,470 (5.6%)
	Dementia	2,245 (0.4%)	50 (0.2%)	600 (0.5%)	[R]	455 (0.3%)	1,135 (0.6%)
	Other neurological disease	15,930 (3.1%)	280 (1.3%)	2,160 (1.8%)	125 (1.0%)	3,960 (2.7%)	9,405 (4.6%)
	Asplenia	4,325 (0.9%)	225 (1.1%)	2,165 (1.8%)	110 (0.9%)	630 (0.4%)	1,190 (0.6%)
	Rheumatoid arthritis/lupus/psoriasis	222,425 (43.7%)	1,635 (7.7%)	9,620 (8.0%)	915 (7.3%)	91,635 (61.6%)	118,625 (57.7%)
	Learning disability	2,900 (0.6%)	305 (1.4%)	585 (0.5%)	20 (0.2%)	545 (0.4%)	1,445 (0.7%)
	Severe mental illness	7,385 (1.5%)	305 (1.4%)	1,485 (1.2%)	130 (1.0%)	1,610 (1.1%)	3,850 (1.9%)
Characteristics were defined at the start of the JN.1 wave (05 December 2023). BMC, bone marrow compromising condition; CKD, chronic kidney disease; IMD, primary or acquired immunodeficiency; IMM, immunosuppressive medication in past 6 months; [R] redacted due to small event counts; RCT, radiotherapy or chemotherapy in past 6 months; RRT, renal replacement therapy; SOT, solid organ transplant. (a…
