# Supplementary material for: Factors associated with severe COVID-19 in immunocompromised subgroups in England from 2020 to 2024: an OpenSAFELY cohort study
Source: eBioMedicine. 2026 Jun 26;129:106327. doi: 10.1016/j.ebiom.2026.106327 (PMC13324492; doi:10.1016/j.ebiom.2026.106327)
Supplement: Supplementary File S2 [file mmc2.xlsx]

## Sheet: Data dictionary
Key
Abbreviation	Definition
BMC	bone marrow compromising condition
CKD	chronic kidney disease
IMD	primary or acquired immunodeficiency
IMM	immunosuppressive medication in past 6 months
[R]	redacted due to small event counts or to ensure that redacted values could not be derived
RCT	radiotherapy or chemotherapy in past 6 months
RRT	renal replacement therapy
SOT	solid organ transplant
IR	incidence rate
HR	hazard ratio
Model structure
Model	Covariates
Minimally adjusted	Age (using a restricted cubic spline with four knots) + sex
Extended	Minimally adjusted + time since last vaccine dose* + prior infection
Fully adjusted	Extended + ethnicity + deprivation quintile + comorbidity count**
* Excluded for models assessing number of prior doses
** Excluded for models assessing contributing comorbidities

## Sheet: Wave 1
					Severe COVID-19 (main)						COVID-19 mortality
Wave	Subset	Variable	Level	N	n events - severe	Person-time (1000 py) - severe	IR (95% CI) - severe	HR (95% CI), minimally adjusted - severe	HR (95% CI), extended - severe	HR (95% CI), fully adjusted - severe	n events - mortality	Person-time (1000 py) - mortality	IR (95% CI) - mortality	HR (95% CI), minimally adjusted - mortality	HR (95% CI), extended - mortality	HR (95% CI), fully adjusted - mortality
Wave 1	SOT	N	1	20885	265	1402295	69 (60.7-77.3)	-	-	-	85	1410520	22 (17.3-26.7)	-	-	-
Wave 1	SOT	Age group	18-39	3545	20	239080	30.6 (17.2-43.9)	0.35 (0.21-0.57)	-	0.44 (0.26-0.72)	-	-	-	-	-	-
Wave 1	SOT	Age group	40-49	3300	40	222175	65.8 (45.4-86.1)	0.75 (0.51-1.1)	-	0.83 (0.57-1.23)	-	-	-	-	-	-
Wave 1	SOT	Age group	50-59	5400	65	363565	65.3 (49.4-81.2)	0.78 (0.57-1.09)	-	0.82 (0.59-1.14)	-	-	-	-	-	-
Wave 1	SOT	Age group	60-69	5165	80	345905	84.5 (66-103)	1 (ref)	-	1 (ref)	-	-	-	-	-	-
Wave 1	SOT	Age group	70-79	2930	50	195185	93.6 (67.6-119.5)	1.11 (0.78-1.58)	-	1.14 (0.8-1.62)	-	-	-	-	-	-
Wave 1	SOT	Age group	80+	550	[R]	-	-	-	-	-	-	-	-	-	-	-
Wave 1	SOT	Sex	Female	8365	100	562470	64.9 (52.2-77.7)	1 (ref)	-	1 (ref)	-	-	-	-	-	-
Wave 1	SOT	Sex	Male	12520	165	839825	71.8 (60.8-82.7)	1.06 (0.83-1.36)	-	1.03 (0.8-1.32)	-	-	-	-	-	-
Wave 1	SOT	Ethnicity	White	17325	180	1165175	56.4 (48.2-64.7)	1 (ref)	-	1 (ref)	-	-	-	-	-	-
Wave 1	SOT	Ethnicity	South Asian	2135	55	142375	141.1 (103.8-178.4)	2.31 (1.67-3.21)	-	2.06 (1.48-2.87)	-	-	-	-	-	-
Wave 1	SOT	Ethnicity	Black	675	20	44630	163.7 (92-235.4)	2.61 (1.62-4.21)	-	2.3 (1.42-3.73)	-	-	-	-	-	-
Wave 1	SOT	Ethnicity	Other	750	[R]	-	-	-	-	-	-	-	-	-	-	-
Wave 1	SOT	Deprivation quintile	5 (least deprived)	3630	30	244295	44.9 (28.8-60.9)	1 (ref)	-	1 (ref)	-	-	-	-	-	-
Wave 1	SOT	Deprivation quintile	4	4140	40	278510	52.5 (36.2-68.7)	1.28 (0.8-2.06)	-	1.27 (0.79-2.04)	-	-	-	-	-	-
Wave 1	SOT	Deprivation quintile	3	4470	70	299505	85.4 (65.4-105.4)	1.95 (1.26-3.01)	-	1.85 (1.19-2.85)	-	-	-	-	-	-
Wave 1	SOT	Deprivation quintile	2	4335	60	291130	75.3 (56.2-94.3)	1.61 (1.02-2.53)	-	1.43 (0.91-2.25)	-	-	-	-	-	-
Wave 1	SOT	Deprivation quintile	1 (most deprived)	4305	65	288850	82.2 (62.2-102.2)	2.01 (1.28-3.15)	-	1.67 (1.06-2.64)	-	-	-	-	-	-
Wave 1	SOT	Care home	0	20775	[R]	-	-	-	-	-	-	-	-	-	-	-
Wave 1	SOT	Care home	1	110	[R]	-	-	-	-	-	-	-	-	-	-	-
Wave 1	SOT	Smoking status	Never and unknown	9725	115	653885	64.2 (52.5-76)	1 (ref)	-	1 (ref)	-	-	-	-	-	-
Wave 1	SOT	Smoking status	Former	9055	130	606545	78.3 (64.8-91.7)	1.15 (0.89-1.49)	-	1.22 (0.94-1.59)	-	-	-	-	-	-
Wave 1	SOT	Smoking status	Current	2105	20	141865	51.5 (28.9-74.1)	0.94 (0.59-1.49)	-	0.99 (0.62-1.59)	-	-	-	-	-	-
Wave 1	SOT	Immunosuppression subcategory (SOT)	Kidney transplant	15395	225	1032165	79.6 (69.2-90)	1 (ref)	-	1 (ref)	-	-	-	-	-	-
Wave 1	SOT	Immunosuppression subcategory (SOT)	Other transplant	5495	40	370130	39.5 (27.2-51.7)	0.51 (0.36-0.7)	-	0.57 (0.41-0.8)	-	-	-	-	-	-
Wave 1	SOT	Immunosuppression timing (SOT)	>1 year	18400	220	1235995	65 (56.4-73.6)	1 (ref)	-	1 (ref)	-	-	-	-	-	-
Wave 1	SOT	Immunosuppression timing (SOT)	<=1 year	2485	45	166295	98.8 (70-127.7)	1.65 (1.2-2.27)	-	1.55 (1.13-2.14)	-	-	-	-	-	-
Wave 1	SOT	Comorbidity count	0/1	2305	[R]	-	-	-	-	-	-	-	-	-	-	-
Wave 1	SOT	Comorbidity count	2	8390	80	565150	51.7 (40.4-63)	4.96 (1.81-13.59)	-	4.79 (1.75-13.12)	-	-	-	-	-	-
Wave 1	SOT	Comorbidity count	3	7155	120	479445	91.4 (75.1-107.8)	8.03 (2.95-21.85)	-	7.37 (2.71-20.09)	-	-	-	-	-	-
Wave 1	SOT	Comorbidity count	4+	3035	65	202100	117.5 (88.9-146)	9.98 (3.61-27.57)	-	8.99 (3.25-24.88)	-	-	-	-	-	-
Wave 1	SOT	Body mass index	Not obese	15430	190	1036160	67 (57.5-76.5)	1 (ref)	-	1 (ref)	-	-	-	-	-	-
Wave 1	SOT	Body mass index	Obese I (30-34.9 kg/m2)	3565	35	240085	53.2 (35.6-70.9)	0.87 (0.61-1.23)	-	0.88 (0.62-1.25)	-	-	-	-	-	-
Wave 1	SOT	Body mass index	Obese II (35-39.9 kg/m2)	1305	30	87115	125.8 (80.8-170.8)	1.92 (1.29-2.85)	-	1.9 (1.28-2.84)	-	-	-	-	-	-
Wave 1	SOT	Body mass index	Obese III (40+ kg/m2)	585	[R]	-	-	-	-	-	-	-	-	-	-	-
Wave 1	SOT	Asthma	No asthma	17520	225	1175655	69.9 (60.8-79)	1 (ref)	-	1 (ref)	-	-	-	-	-	-
Wave 1	SOT	Asthma	With no oral steroid use	2835	35	190505	67.1 (44.9-89.3)	0.98 (0.68-1.42)	-	0.98 (0.68-1.41)	-	-	-	-	-	-
Wave 1	SOT	Asthma	With oral steroid use	535	[R]	-	-	-	-	-	-	-	-	-	-	-
Wave 1	SOT	Diabetes	No diabetes	13840	125	931790	49 (40.4-57.6)	1 (ref)	-	1 (ref)	-	-	-	-	-	-
Wave 1	SOT	Diabetes	Controlled	5480	105	366455	104.7 (84.6-124.7)	1.74 (1.33-2.28)	-	1.56 (1.19-2.06)	-	-	-	-	-	-
Wave 1	SOT	Diabetes	Not controlled	290	[R]	-	-	-	-	-	-	-	-	-	-	-
Wave 1	SOT	Diabetes	Without recent Hb1ac measure	1275	30	84655	129.4 (83.1-175.7)	2.51 (1.68-3.75)	-	2.31 (1.55-3.45)	-	-	-	-	-	-
Wave 1	SOT	Hypertension	0	4175	25	281430	32.4 (19.7-45.2)	1 (ref)	-	1 (ref)	-	-	-	-	-	-
Wave 1	SOT	Hypertension	1	16715	240	1120865	78.2 (68.3-88.1)	1.85 (1.23-2.78)	-	1.79 (1.19-2.69)	-	-	-	-	-	-
Wave 1	SOT	Chronic respiratory disease	0	19000	225	1276995	64.4 (55.9-72.8)	1 (ref)	-	1 (ref)	-	-	-	-	-	-
Wave 1	SOT	Chronic respiratory disease	1	1885	40	125300	116.6 (80.5-152.7)	1.71 (1.22-2.4)	-	1.82 (1.3-2.55)	-	-	-	-	-	-
Wave 1	SOT	Chronic cardiac disease	0	16285	170	1096040	56.7 (48.1-65.2)	1 (ref)	-	1 (ref)	-	-	-	-	-	-
Wave 1	SOT	Chronic cardiac disease	1	4605	95	306255	113.3 (90.5-136.1)	1.82 (1.41-2.36)	-	1.74 (1.34-2.25)	-	-	-	-	-	-
Wave 1	SOT	Cancer (non-haematological)	0	18835	235	1265540	67.8 (59.2-76.5)	1 (ref)	-	1 (ref)	-	-	-	-	-	-
Wave 1	SOT	Cancer (non-haematological)	1	2050	30	136750	80.1 (51.5-108.8)	0.98 (0.66-1.44)	-	1.03 (0.7-1.52)	-	-	-	-	-	-
Wave 1	SOT	Chronic liver disease	0	16940	240	1136365	77.1 (67.4-86.9)	1 (ref)	-	1 (ref)	-	-	-	-	-	-
Wave 1	SOT	Chronic liver disease	1	3945	25	265930	34.3 (20.9-47.8)	0.47 (0.32-0.7)	-	0.48 (0.32-0.72)	-	-	-	-	-	-
Wave 1	SOT	Stroke	0	19725	235	1325125	64.8 (56.5-73.1)	1 (ref)	-	1 (ref)	-	-	-	-	-	-
Wave 1	SOT	Stroke	1	1165	30	77170	142 (91.2-192.8)	1.97 (1.35-2.87)	-	1.91 (1.31-2.79)	-	-	-	-	-	-
Wave 1	SOT	Dementia	0	20830	[R]	-	-	-	-	-	-	-	-	-	-	-
Wave 1	SOT	Dementia	1	55	[R]	-	-	-	-	-	-	-	-	-	-	-
Wave 1	SOT	Other neurological disease	0	20630	[R]	-	-	-	-	-	-	-	-	-	-	-
Wave 1	SOT	Other neurological disease	1	260	[R]	-	-	-	-	-	-	-	-	-	-	-
Wave 1	SOT	Asplenia	0	20660	[R]	-	-	-	-	-	-	-	-	-	-	-
Wave 1	SOT	Asplenia	1	225	[R]	-	-	-	-	-	-	-	-	-	-	-
Wave 1	SOT	Rheumatoid arthritis/lupus/psoriasis	0	19405	245	1302825	68.7 (60.1-77.3)	1 (ref)	-	1 (ref)	-	-	-	-	-	-
Wave 1	SOT	Rheumatoid arthritis/lupus/psoriasis	1	1480	20	99465	73.4 (41.3-105.6)	1.04 (0.66-1.64)	-	1.06 (0.67-1.67)	-	-	-	-	-	-
Wave 1	SOT	Learning disability	0	20615	[R]	-	-	-	-	-	-	-	-	-	-	-
Wave 1	SOT	Learning disability	1	270	[R]	-	-	-	-	-	-	-	-	-	-	-
Wave 1	SOT	Severe mental illness	0	20590	[R]	-	-	-	-	-	-	-	-	-	-	-
Wave 1	SOT	Severe mental illness	1	295	[R]	-	-	-	-	-	-	-	-	-	-	-
Wave 1	BMC	N	1	112475	1100	7547615	53.2 (50.1-56.4)	-	-	-	480	7573465	23.1 (21.1-25.2)	-	-	-
Wave 1	BMC	Age group	60-69	22810	165	1537890	39.2 (33.2-45.2)	1 (ref)	-	1 (ref)	55	1542660	13 (9.6-16.5)	1 (ref)	-	1 (ref)
Wave 1	BMC	Age group	18-39	11125	25	753695	12.1 (7.4-16.9)	0.27 (0.18-0.42)	-	0.32 (0.21-0.5)	[R]	-	-	-	-	-
Wave 1	BMC	Age group	40-49	8680	35	587745	21.8 (14.5-29)	0.55 (0.39-0.79)	-	0.63 (0.44-0.9)	[R]	-	-	-	-	-
Wave 1	BMC	Age group	50-59	15875	85	1073535	28.9 (22.8-35.1)	0.74 (0.57-0.96)	-	0.79 (0.61-1.02)	25	1076215	8.5 (5.2-11.8)	0.61 (0.38-1)	-	0.66 (0.4-1.07)
Wave 1	BMC	Age group	70-79	31625	345	2120310	59.4 (53.2-65.7)	1.53 (1.27-1.84)	-	1.44 (1.19-1.73)	155	2128875	26.6 (22.4-30.8)	2.18 (1.59-2.97)	-	2.04 (1.49-2.78)
Wave 1	BMC	Age group	80+	22360	440	1474440	109 (98.8-119.2)	2.84 (2.38-3.4)	-	2.45 (2.04-2.94)	240	1482190	59.1 (51.7-66.6)	4.85 (3.6-6.53)	-	4.1 (3.02-5.55)
Wave 1	BMC	Sex	Female	50365	450	3382025	48.6 (44.1-53.1)	1 (ref)	-	1 (ref)	190	3392535	20.5 (17.5-23.4)	1 (ref)	-	1 (ref)
Wave 1	BMC	Sex	Male	62110	645	4165590	56.6 (52.2-60.9)	1.26 (1.12-1.43)	-	1.25 (1.1-1.41)	295	4180930	25.8 (22.8-28.7)	1.44 (1.2-1.73)	-	1.41 (1.18-1.7)
Wave 1	BMC	Ethnicity	White	102840	1010	6899490	53.5 (50.2-56.8)	1 (ref)	-	1 (ref)	440	6923150	23.2 (21-25.4)	1 (ref)	-	1 (ref)
Wave 1	BMC	Ethnicity	South Asian	3875	35	261085	49 (32.7-65.2)	1.07 (0.76-1.52)	-	0.92 (0.65-1.3)	15	261925	20.9 (10.3-31.5)	1.19 (0.69-2.06)	-	0.98 (0.56-1.7)
Wave 1	BMC	Ethnicity	Black	1565	25	104770	87.2 (53-121.3)	1.58 (1.04-2.41)	-	1.28 (0.84-1.96)	[R]	-	-	-	-	-
Wave 1	BMC	Ethnicity	Other	4195	30	282265	38.8 (24.9-52.7)	0.92 (0.63-1.33)	-	0.93 (0.64-1.35)	15	282980	19.4 (9.6-29.2)	1.21 (0.71-2.07)	-	1.24 (0.72-2.13)
Wave 1	BMC	Deprivation quintile	5 (least deprived)	25150	200	1689355	43.2 (37.2-49.2)	1 (ref)	-	1 (ref)	85	1694190	18.3 (14.4-22.2)	1 (ref)	-	1 (ref)
Wave 1	BMC	Deprivation quintile	4	26075	245	1750925	51.1 (44.7-57.5)	1.19 (0.98-1.43)	-	1.17 (0.97-1.41)	115	1756760	23.9 (19.5-28.3)	1.28 (0.97-1.7)	-	1.26 (0.95-1.66)
Wave 1	BMC	Deprivation quintile	3	25085	230	1682960	49.9 (43.5-56.4)	1.2 (0.99-1.45)	-	1.16 (0.96-1.4)	95	1688500	20.6 (16.4-24.7)	1.17 (0.87-1.56)	-	1.12 (0.84-1.49)
Wave 1	BMC	Deprivation quintile	2	19795	215	1327870	59.1 (51.2-67)	1.45 (1.2-1.77)	-	1.38 (1.14-1.68)	90	1333080	24.7 (19.6-29.8)	1.46 (1.08-1.96)	-	1.37 (1.02-1.85)
Wave 1	BMC	Deprivation quintile	1 (most deprived)	16375	205	1096500	68.3 (58.9-77.6)	1.73 (1.42-2.11)	-	1.58 (1.29-1.93)	95	1100930	31.5 (25.2-37.9)	1.87 (1.39-2.53)	-	1.66 (1.23-2.25)
Wave 1	BMC	Care home	0	110830	960	7448445	47.1 (44.1-50.1)	1 (ref)	-	1 (ref)	370	7472985	18.1 (16.2-19.9)	1 (ref)	-	1 (ref)
Wave 1	BMC	Care home	1	1645	140	99170	515.6 (430.3-601)	6.3 (5.17-7.68)	-	5.77 (4.74-7.02)	110	100475	399.9 (325.2-474.6)	11.42 (8.95-14.56)	-	10.4 (8.16-13.25)
Wave 1	BMC	Smoking status	Never and unknown	48505	405	3259265	45.4 (41-49.8)	1 (ref)	-	1 (ref)	170	3269020	19 (16.1-21.8)	1 (ref)	-	1 (ref)
Wave 1	BMC	Smoking status	Former	52730	630	3531020	65.2 (60.1-70.3)	1.2 (1.05-1.36)	-	1.11 (0.97-1.26)	290	3545595	29.9 (26.4-33.3)	1.22 (1.01-1.49)	-	1.13 (0.93-1.37)
Wave 1	BMC	Smoking status	Current	11240	60	757325	28.9 (21.6-36.3)	0.85 (0.65-1.12)	-	0.75 (0.57-0.98)	20	758845	9.6 (5.4-13.8)	0.82 (0.52-1.3)	-	0.72 (0.45-1.14)
Wave 1	BMC	Immunosuppression subcategory (BMC)	Bone marrow transplant	6765	45	455885	36.1 (25.5-46.6)	1 (ref)	-	1 (ref)	[R]	-	-	-	-	-
Wave 1	BMC	Immunosuppression subcategory (BMC)	Haematologic cancer (no transplant)	105710	1050	7091730	54.1 (50.8-57.3)	0.85 (0.63-1.14)	-	0.85 (0.63-1.14)	[R]	-	-	-	-	-
Wave 1	BMC	Immunosuppression timing (BMC)	>1 year	96630	810	6500400	45.5 (42.4-48.6)	1 (ref)	-	1 (ref)	350	6519185	19.6 (17.6-21.7)	1 (ref)	-	1 (ref)
Wave 1	BMC	Immunosuppression timing (BMC)	<=1 year	15845	290	1047215	101.1 (89.5-112.8)	2.14 (1.87-2.45)	-	2.16 (1.89-2.47)	130	1054280	45 (37.3-52.8)	2.24 (1.83-2.74)	-	2.26 (1.85-2.76)
Wave 1	BMC	Comorbidity count	0	27825	125	1880355	24.3 (20-28.5)	1 (ref)	-	1 (ref)	40	1883970	7.8 (5.4-10.2)	1 (ref)	-	1 (ref)
Wave 1	BMC	Comorbidity count	1	39415	310	2651075	42.7 (38-47.5)	1.24 (1-1.53)	-	1.22 (0.99-1.51)	130	2659060	17.9 (14.8-20.9)	1.34 (0.93-1.93)	-	1.33 (0.92-1.91)
Wave 1	BMC	Comorbidity count	2	28325	325	1895915	62.6 (55.8-69.4)	1.47 (1.19-1.83)	-	1.43 (1.15-1.78)	150	1903385	28.8 (24.2-33.4)	1.58 (1.09-2.28)	-	1.53 (1.06-2.21)
Wave 1	BMC	Comorbidity count	3	12720	225	844680	97.3 (84.6-110)	2.02 (1.6-2.55)	-	1.93 (1.53-2.44)	105	849325	45.2 (36.5-53.8)	2.1 (1.43-3.09)	-	2 (1.36-2.95)
Wave 1	BMC	Comorbidity count	4+	4185	110	275590	145.8 (118.5-173)	2.92 (2.23-3.83)	-	2.74 (2.09-3.59)	65	277725	85.5 (64.7-106.3)	3.77 (2.49-5.72)	-	3.52 (2.32-5.35)
Wave 1	BMC	Body mass index	Not obese	86275	825	5786265	52.1 (48.5-55.6)	1 (ref)	-	1 (ref)	370	5805505	23.3 (20.9-25.7)	1 (ref)	-	1 (ref)
Wave 1	BMC	Body mass index	Obese I (30-34.9 kg/m2)	17025	170	1144010	54.3 (46.1-62.4)	1.23 (1.04-1.46)	-	1.2 (1.02-1.42)	80	1147940	25.5 (19.9-31)	1.39 (1.08-1.77)	-	1.35 (1.05-1.73)
Wave 1	BMC	Body mass index	Obese II (35-39.9 kg/m2)	5885	65	395305	60.1 (45.5-74.7)	1.55 (1.2-2)	-	1.49 (1.16-1.93)	20	397035	18.4 (10.3-26.5)	1.31 (0.84-2.05)	-	1.26 (0.81-1.97)
Wave 1	BMC	Body mass index	Obese III (40+ kg/m2)	3295	40	222025	65.8 (45.4-86.2)	1.91 (1.37-2.65)	-	1.81 (1.3-2.51)	15	222980	24.6 (12.1-37)	1.87 (1.07-3.28)	-	1.77 (1.01-3.1)
Wave 1	BMC	Asthma	No asthma	95170	935	6384095	53.5 (50.1-56.9)	1 (ref)	-	1 (ref)	410	6405730	23.4 (21.1-25.6)	1 (ref)	-	1 (ref)
Wave 1	BMC	Asthma	With no oral steroid use	14700	125	989035	46.2 (38.1-54.3)	1.03 (0.85-1.24)	-	1.03 (0.85-1.24)	60	992260	22.1 (16.5-27.7)	1.17 (0.89-1.54)	-	1.17 (0.89-1.53)
Wave 1	BMC	Asthma	With oral steroid use	2605	40	174485	83.7 (57.8-109.7)	1.55 (1.12-2.15)	-	1.51 (1.09-2.09)	[R]	-	-	-	-	-
Wave 1	BMC	Diabetes	No diabetes	90735	750	6097820	44.9 (41.7-48.1)	1 (ref)	-	1 (ref)	320	6116055	19.1 (17-21.2)	1 (ref)	-	1 (ref)
Wave 1	BMC	Diabetes	Controlled	18710	305	1247960	89.3 (79.2-99.3)	1.54 (1.34-1.76)	-	1.49 (1.3-1.71)	135	1254725	39.3 (32.7-45.9)	1.47 (1.2-1.8)	-	1.41 (1.15-1.73)
Wave 1	BMC	Diabetes	Not controlled	875	20	58155	125.6 (70.6-180.7)	2.13 (1.35-3.38)	-	2.13 (1.35-3.38)	[R]	-	-	-	-	-
Wave 1	BMC	Diabetes	Without recent Hb1ac measure	2155	25	143680	63.6 (38.6-88.5)	1.32 (0.9-1.93)	-	1.29 (0.88-1.89)	15	144240	38 (18.8-57.2)	1.39 (0.8-2.43)	-	1.36 (0.78-2.37)
Wave 1	BMC	CKD or RRT	No CKD or RRT	92145	730	6201055	43 (39.9-46.1)	1 (ref)	-	1 (ref)	280	6219945	16.4 (14.5-18.4)	1 (ref)	-	1 (ref)
Wave 1	BMC	CKD or RRT	CKD stage 3a	12410	180	827325	79.5 (67.9-91.1)	1.16 (0.97-1.37)	-	1.14 (0.96-1.36)	95	831110	41.7 (33.4-50.1)	1.28 (1.01-1.64)	-	1.27 (0.99-1.62)
Wave 1	BMC	CKD or RRT	CKD stage 3b	5630	115	371655	113 (92.4-133.7)	1.41 (1.15-1.74)	-	1.38 (1.12-1.7)	65	373725	63.5 (48.1-79)	1.64 (1.24-2.19)	-	1.6 (1.2-2.13)
Wave 1	BMC	CKD or RRT	CKD stage 4	1655	50	106370	171.7 (124.1-219.3)	2.01 (1.49-2.71)	-	1.94 (1.44-2.62)	30	107015	102.4 (65.8-139)	2.66 (1.82-3.88)	-	2.55 (1.74-3.73)
Wave 1	BMC	CKD or RRT	CKD stage 5	225	[R]	-	-	-	-	-	[R]	-	-	-	-	-
Wave 1	BMC	CKD or RRT	RRT (dialysis)	415	[R]	-	-	-	-	-	[R]	-	-	-	-	-
Wave 1	BMC	Hypertension	0	51445	375	3462575	39.6 (35.6-43.6)	1 (ref)	-	1 (ref)	150	3472225	15.8 (13.3-18.3)	1 (ref)	-	1 (ref)
Wave 1	BMC	Hypertension	1	61030	720	4085035	64.4 (59.7-69.1)	1.03 (0.9-1.17)	-	1.01 (0.89-1.15)	330	4101235	29.4 (26.2-32.6)	0.98 (0.8-1.2)	-	0.96 (0.79-1.17)
Wave 1	BMC	Chronic respiratory disease	0	100870	900	6775625	48.5 (45.3-51.7)	1 (ref)	-	1 (ref)	395	6796905	21.2 (19.1-23.3)	1 (ref)	-	1 (ref)
Wave 1	BMC	Chronic respiratory disease	1	11605	195	771985	92.3 (79.3-105.2)	1.52 (1.3-1.77)	-	1.47 (1.25-1.71)	85	776555	40 (31.5-48.5)	1.4 (1.11-1.77)	-	1.36 (1.08-1.73)
Wave 1	BMC	Chronic cardiac disease	0	92260	745	6205090	43.9 (40.7-47)	1 (ref)	-	1 (ref)	310	6223675	18.2 (16.2-20.2)	1 (ref)	-	1 (ref)
Wave 1	BMC	Chronic cardiac disease	1	20215	355	1342525	96.6 (86.5-106.6)	1.46 (1.28-1.67)	-	1.44 (1.26-1.64)	170	1349790	46 (39.1-52.9)	1.44 (1.18-1.74)	-	1.42 (1.17-1.72)
Wave 1	BMC	Cancer (non-haematological)	0	94260	870	6333770	50.2 (46.8-53.5)	1 (ref)	-	1 (ref)	380	6354750	21.8 (19.6-24)	1 (ref)	-	1 (ref)
Wave 1	BMC	Cancer (non-haematological)	1	18215	225	1213845	67.7 (58.9-76.5)	1.05 (0.91-1.22)	-	1.05 (0.91-1.22)	105	1218715	31.5 (25.4-37.5)	1.02 (0.82-1.27)	-	1.02 (0.82-1.27)
Wave 1	BMC	Chronic liver disease	0	111170	1085	7460315	53.1 (50-56.3)	1 (ref)	-	1 (ref)	[R]	-	-	-	-	-
Wave 1	BMC	Chronic liver disease	1	1305	15	87300	62.8 (31-94.5)	1.09 (0.63-1.89)	-	1.06 (0.61-1.84)	[R]	-	-	-	-	-
Wave 1	BMC	Stroke	0	106620	980	7160390	50 (46.9-53.1)	1 (ref)	-	1 (ref)	420	7183645	21.4 (19.3-23.4)	1 (ref)	-	1 (ref)
Wave 1	BMC	Stroke	1	5855	120	387225	113.2 (92.9-133.4)	1.52 (1.26-1.85)	-	1.51 (1.24-1.83)	60	389815	56.2 (42-70.4)	1.57 (1.2-2.06)	-	1.56 (1.19-2.05)
Wave 1	BMC	Dementia	0	111845	1070	7507220	52.1 (48.9-55.2)	1 (ref)	-	1 (ref)	460	7532795	22.3 (20.3-24.3)	1 (ref)	-	1 (ref)
Wave 1	BMC	Dementia	1	630	25	40395	226 (137.5-314.6)	2.36 (1.61-3.48)	-	2.28 (1.55-3.36)	20	40670	179.6 (100.9-258.3)	3.51 (2.25-5.48)	-	3.36 (2.15-5.25)
Wave 1	BMC	Other neurological disease	0	110515	1060	7417790	52.2 (49.1-55.3)	1 (ref)	-	1 (ref)	460	7443100	22.6 (20.5-24.6)	1 (ref)	-	1 (ref)
Wave 1	BMC	Other neurological disease	1	1960	35	129820	98.5 (65.9-131.1)	1.68 (1.2-2.34)	-	1.66 (1.19-2.31)	20	130365	56 (31.5-80.6)	2.04 (1.3-3.19)	-	2.01 (1.29-3.15)
Wave 1	BMC	Asplenia	0	110120	1080	7389675	53.4 (50.2-56.6)	1 (ref)	-	1 (ref)	[R]	-	-	-	-	-
Wave 1	BMC	Asplenia	1	2355	15	157940	34.7 (17.1-52.2)	0.77 (0.47-1.26)	-	0.77 (0.47-1.27)	[R]	-	-	-	-	-
Wave 1	BMC	Rheumatoid arthritis/lupus/psoriasis	0	104000	1000	6980590	52.3 (49.1-55.6)	1 (ref)	-	1 (ref)	440	7003920	22.9 (20.8-25.1)	1 (ref)	-	1 (ref)
Wave 1	BMC	Rheumatoid arthritis/lupus/psoriasis	1	8475	100	567025	64.4 (51.8-77)	1.13 (0.92-1.39)	-	1.09 (0.89-1.35)	40	569545	25.7 (17.7-33.6)	1.04 (0.75-1.44)	-	1 (0.72-1.38)
Wave 1	BMC	Learning disability	0	111980	[R]	-	-	-	-	-	[R]	-	-	-	-	-
Wave 1	BMC	Learning disability	1	495	[R]	-	-	-	-	-	[R]	-	-	-	-	-
Wave 1	BMC	Severe mental illness	0	111190	1080	7461840	52.9 (49.7-56)	1 (ref)	-	1 (ref)	[R]	-	-	-	-	-
Wave 1	BMC	Severe mental illness	1	1285	20	85770	85.2 (47.8-122.5)	1.72 (1.09-2.71)	-	1.62 (1.03-2.55)	[R]	-	-	-	-	-
Wave 1	RCT	N	1	11455	160	752430	77.7 (65.6-89.7)	-	-	-	45	756685	21.7 (15.4-28.1)	-	-	-
Wave 1	RCT	Age group	60-69	3170	50	207860	87.9 (63.5-112.2)	1 (ref)	-	1 (ref)	-	-	-	-	-	-
Wave 1	RCT	Age group	18-39	595	[R]	-	-	-	-	-	-	-	-	-	-	-
Wave 1	RCT	Age group	40-49	1035	[R]	-	-	-	-	-	-	-	-	-	-	-
Wave 1	RCT	Age group	50-59	2315	30	153095	71.6 (46-97.2)	0.78 (0.49-1.24)	-	0.85 (0.54-1.36)	-	-	-	-	-	-
Wave 1	RCT	Age group	70-79	3305	50	215970	84.6 (61.1-108)	0.93 (0.63-1.37)	-	0.85 (0.57-1.26)	-	-	-	-	-	-
Wave 1	RCT	Age group	80+	1035	20	66980	109.1 (61.3-156.9)	1.1 (0.65-1.86)	-	0.89 (0.52-1.52)	-	-	-	-	-	-
Wave 1	RCT	Sex	Female	6705	75	443275	61.8 (47.8-75.8)	1 (ref)	-	1 (ref)	-	-	-	-	-	-
Wave 1	RCT	Sex	Male	4750	85	309160	100.4 (79.1-121.8)	1.5 (1.1-2.06)	-	1.48 (1.08-2.03)	-	-	-	-	-	-
Wave 1	RCT	Ethnicity	White	10740	[R]	-	-	-	-	-	-	-	-	-	-	-
Wave 1	RCT	Ethnicity	South Asian	285	[R]	-	-	-	-	-	-	-	-	-	-	-
Wave 1	RCT	Ethnicity	Black	130	[R]	-	-	-	-	-	-	-	-	-	-	-
Wave 1	RCT	Ethnicity	Other	300	[R]	-	-	-	-	-	-	-	-	-	-	-
Wave 1	RCT	Deprivation quintile	5 (least deprived)	2330	35	152735	83.7 (56-111.4)	1 (ref)	-	1 (ref)	-	-	-	-	-	-
Wave 1	RCT	Deprivation quintile	4	2550	25	168305	54.3 (33-75.5)	0.62 (0.36-1.05)	-	0.6 (0.35-1.02)	-	-	-	-	-	-
Wave 1	RCT	Deprivation quintile	3	2505	35	164980	77.5 (51.8-103.2)	1.01 (0.63-1.61)	-	0.97 (0.6-1.55)	-	-	-	-	-	-
Wave 1	RCT	Deprivation quintile	2	2105	35	137580	92.9 (62.1-123.7)	1.23 (0.77-1.98)	-	1.12 (0.69-1.8)	-	-	-	-	-	-
Wave 1	RCT	Deprivation quintile	1 (most deprived)	1960	35	128830	99.2 (66.4-132.1)	1.26 (0.77-2.06)	-	1.07 (0.65-1.77)	-	-	-	-	-	-
Wave 1	RCT	Care home	0	11410	[R]	-	-	-	-	-	-	-	-	-	-	-
Wave 1	RCT	Care home	1	45	[R]	-	-	-	-	-	-	-	-	-	-	-
Wave 1	RCT	Smoking status	Never and unknown	4240	45	280350	58.6 (41.5-75.8)	1 (ref)	-	1 (ref)	-	-	-	-	-	-
Wave 1	RCT	Smoking status	Former	5635	85	369750	84 (66.1-101.8)	1.31 (0.91-1.9)	-	1.21 (0.83-1.77)	-	-	-	-	-	-
Wave 1	RCT	Smoking status	Current	1575	30	102335	107.1 (68.8-145.4)	1.88 (1.18-2.99)	-	1.69 (1.05-2.73)	-	-	-	-	-	-
Wave 1	RCT	Comorbidity count	0	3125	25	207205	44.1 (26.8-61.3)	1 (ref)	-	1 (ref)	-	-	-	-	-	-
Wave 1	RCT	Comorbidity count	1	4405	50	290140	62.9 (45.5-80.4)	1.28 (0.78-2.09)	-	1.24 (0.76-2.03)	-	-	-	-	-	-
Wave 1	RCT	Comorbidity count	2	2645	45	172340	95.4 (67.5-123.2)	1.92 (1.15-3.19)	-	1.82 (1.1-3.04)	-	-	-	-	-	-
Wave 1	RCT	Comorbidity count	3	1005	30	65700	166.8 (107.1-226.4)	2.93 (1.66-5.18)	-	2.75 (1.55-4.88)	-	-	-	-	-	-
Wave 1	RCT	Comorbidity count	4+	270	[R]	-	-	-	-	-	-	-	-	-	-	-
Wave 1	RCT	Body mass index	Not obese	8600	110	564070	71.2 (57.9-84.5)	1 (ref)	-	1 (ref)	-	-	-	-	-	-
Wave 1	RCT	Body mass index	Obese I (30-34.9 kg/m2)	1780	30	117610	93.2 (59.8-126.5)	1.39 (0.93-2.08)	-	1.36 (0.91-2.04)	-	-	-	-	-	-
Wave 1	RCT	Body mass index	Obese II (35-39.9 kg/m2)	720	15	47640	115 (56.8-173.2)	1.79 (1.04-3.08)	-	1.76 (1.02-3.04)	-	-	-	-	-	-
Wave 1	RCT	Body mass index	Obese III (40+ kg/m2)	350	[R]	-	-	-	-	-	-	-	-	-	-	-
Wave 1	RCT	Asthma	No asthma	9840	140	646370	79.1 (66-92.2)	1 (ref)	-	1 (ref)	-	-	-	-	-	-
Wave 1	RCT	Asthma	With no oral steroid use	1380	15	90815	60.3 (29.8-90.9)	0.94 (0.56-1.55)	-	0.92 (0.55-1.52)	-	-	-	-	-	-
Wave 1	RCT	Asthma	With oral steroid use	235	[R]	-	-	-	-	-	-	-	-	-	-	-
Wave 1	RCT	Diabetes	No diabetes	9395	110	618600	64.9 (52.8-77.1)	1 (ref)	-	1 (ref)	-	-	-	-	-	-
Wave 1	RCT	Diabetes	Controlled	1745	40	113725	128.5 (88.7-168.3)	1.83 (1.27-2.63)	-	1.76 (1.22-2.54)	-	-	-	-	-	-
Wave 1	RCT	Diabetes	Not controlled	75	[R]	-	-	-	-	-	-	-	-	-	-	-
Wave 1	RCT	Diabetes	Without recent Hb1ac measure	235	[R]	-	-	-	-	-	-	-	-	-	-	-
Wave 1	RCT	CKD or RRT	No CKD or RRT	10200	130	671515	70.7 (58.6-82.9)	1 (ref)	-	1 (ref)	-	-	-	-	-	-
Wave 1	RCT	CKD or RRT	CKD stage 3a	865	25	56360	162 (98.5-225.5)	1.96 (1.24-3.08)	-	1.97 (1.25-3.1)	-	-	-	-	-	-
Wave 1	RCT	CKD or RRT	CKD stage 3b	300	[R]	-	-	-	-	-	-	-	-	-	-	-
Wave 1	RCT	CKD or RRT	CKD stage 4	75	[R]	-	-	-	-	-	-	-	-	-	-	-
Wave 1	RCT	CKD or RRT	CKD stage 5	#N/A	[R]	-	-	-	-	-	-	-	-	-	-	-
Wave 1	RCT	CKD or RRT	RRT (dialysis)	#N/A	[R]	-	-	-	-	-	-	-	-	-	-	-
Wave 1	RCT	Hypertension	0	5165	55	340625	59 (43.4-74.6)	1 (ref)	-	1 (ref)	-	-	-	-	-	-
Wave 1	RCT	Hypertension	1	6290	105	411810	93.1 (75.3-110.9)	1.35 (0.96-1.9)	-	1.32 (0.94-1.86)	-	-	-	-	-	-
Wave 1	RCT	Chronic respiratory disease	0	10260	130	675665	70.3 (58.2-82.4)	1 (ref)	-	1 (ref)	-	-	-	-	-	-
Wave 1	RCT	Chronic respiratory disease	1	1195	30	76770	142.7 (91.7-193.8)	1.82 (1.22-2.72)	-	1.8 (1.2-2.7)	-	-	-	-	-	-
Wave 1	RCT	Chronic cardiac disease	0	9990	130	657235	72.2 (59.8-84.7)	1 (ref)	-	1 (ref)	-	-	-	-	-	-
Wave 1	RCT	Chronic cardiac disease	1	1460	30	95195	115.1 (73.9-156.3)	1.39 (0.93-2.09)	-	1.36 (0.91-2.04)	-	-	-	-	-	-
Wave 1	RCT	Cancer (non-haematological)	0	1070	20	71385	102.3 (57.5-147.2)	1 (ref)	-	1 (ref)	-	-	-	-	-	-
Wave 1	RCT	Cancer (non-haematological)	1	10385	140	681045	75.1 (62.6-87.5)	0.64 (0.4-1.02)	-	0.67 (0.42-1.06)	-	-	-	-	-	-
Wave 1	RCT	Chronic liver disease	0	11300	[R]	-	-	-	-	-	-	-	-	-	-	-
Wave 1	RCT	Chronic liver disease	1	150	[R]	-	-	-	-	-	-	-	-	-	-	-
Wave 1	RCT	Stroke	0	10980	150	721915	75.9 (63.7-88)	1 (ref)	-	1 (ref)	-	-	-	-	-	-
Wave 1	RCT	Stroke	1	475	15	30515	179.5 (88.7-270.4)	1.78 (1-3.16)	-	1.74 (0.98-3.1)	-	-	-	-	-	-
Wave 1	RCT	Dementia	0	11440	[R]	-	-	-	-	-	-	-	-	-	-	-
Wave 1	RCT	Dementia	1	15	[R]	-	-	-	-	-	-	-	-	-	-	-
Wave 1	RCT	Other neurological disease	0	11320	[R]	-	-	-	-	-	-	-	-	-	-	-
Wave 1	RCT	Other neurological disease	1	135	[R]	-	-	-	-	-	-	-	-	-	-	-
Wave 1	RCT	Asplenia	0	11370	[R]	-	-	-	-	-	-	-	-	-	-	-
Wave 1	RCT	Asplenia	1	85	[R]	-	-	-	-	-	-	-	-	-	-	-
Wave 1	RCT	Rheumatoid arthritis/lupus/psoriasis	0	10700	140	703295	72.7 (60.7-84.8)	1 (ref)	-	1 (ref)	-	-	-	-	-	-
Wave 1	RCT	Rheumatoid arthritis/lupus/psoriasis	1	755	25	49135	185.8 (113-258.7)	2.27 (1.46-3.53)	-	2.19 (1.4-3.41)	-	-	-	-	-	-
Wave 1	RCT	Learning disability	0	11435	[R]	-	-	-	-	-	-	-	-	-	-	-
Wave 1	RCT	Learning disability	1	20	[R]	-	-	-	-	-	-	-	-	-	-	-
Wave 1	RCT	Severe mental illness	0	11335	[R]	-	-	-	-	-	-	-	-	-	-	-
Wave 1	RCT	Severe mental illness	1	120	[R]	-	-	-	-	-	-	-	-	-	-	-
Wave 1	IMM	N	1	148410	840	10034395	30.6 (28.5-32.6)	-	-	-	280	10057345	10.2 (9-11.4)	-	-	-
Wave 1	IMM	Age group	60-69	33720	150	2282910	24 (20.2-27.8)	1 (ref)	-	1 (ref)	50	2287360	8 (5.8-10.2)	1 (ref)	-	1 (ref)
Wave 1	IMM	Age group	18-39	17835	20	1210085	6 (3.4-8.7)	0.24 (0.15-0.39)	-	0.33 (0.21-0.54)	[R]	-	-	-	-	-
Wave 1	IMM	Age group	40-49	17465	40	1185175	12.3 (8.5-16.1)	0.48 (0.34-0.69)	-	0.6 (0.42-0.86)	[R]	-	-	-	-	-
Wave 1	IMM	Age group	50-59	29870	100	2025420	18 (14.5-21.6)	0.75 (0.58-0.96)	-	0.82 (0.64-1.06)	[R]	-	-	-	-	-
Wave 1	IMM	Age group	70-79	33700	260	2273700	41.8 (36.7-46.8)	1.78 (1.46-2.18)	-	1.6 (1.31-1.96)	85	2280475	13.6 (10.7-16.5)	1.77 (1.24-2.52)	-	1.56 (1.09-2.24)
Wave 1	IMM	Age group	80+	15825	270	1057105	93.3 (82.2-104.4)	4.03 (3.3-4.92)	-	3.24 (2.64-3.98)	135	1062735	46.4 (38.6-54.2)	6.18 (4.44-8.6)	-	4.89 (3.49-6.87)
Wave 1	IMM	Sex	Female	91120	450	6164240	26.7 (24.2-29.1)	1 (ref)	-	1 (ref)	150	6176615	8.9 (7.5-10.3)	1 (ref)	-	1 (ref)
Wave 1	IMM	Sex	Male	57290	390	3870155	36.8 (33.2-40.5)	1.46 (1.28-1.68)	-	1.44 (1.25-1.65)	130	3880730	12.2 (10.1-14.3)	1.55 (1.23-1.97)	-	1.51 (1.19-1.91)
Wave 1	IMM	Ethnicity	White	135565	770	9165805	30.7 (28.5-32.9)	1 (ref)	-	1 (ref)	[R]	-	-	-	-	-
Wave 1	IMM	Ethnicity	South Asian	7290	40	493115	29.6 (20.4-38.8)	1.26 (0.9-1.75)	-	1.09 (0.78-1.52)	[R]	-	-	-	-	-
Wave 1	IMM	Ethnicity	Black	1735	25	116670	78.3 (47.6-108.9)	3.15 (2.08-4.77)	-	2.47 (1.63-3.75)	[R]	-	-	-	-	-
Wave 1	IMM	Ethnicity	Other	3820	[R]	-	-	-	-	-	[R]	-	-	-	-	-
Wave 1	IMM	Deprivation quintile	5 (least deprived)	30885	140	2089985	24.5 (20.4-28.5)	1 (ref)	-	1 (ref)	45	2093835	7.8 (5.6-10.1)	1 (ref)	-	1 (ref)
Wave 1	IMM	Deprivation quintile	4	32940	185	2226810	30.3 (26-34.7)	1.27 (1.02-1.58)	-	1.24 (0.99-1.54)	65	2231875	10.6 (8.1-13.2)	1.46 (1-2.14)	-	1.43 (0.98-2.1)
Wave 1	IMM	Deprivation quintile	3	33255	180	2248235	29.2 (25-33.5)	1.27 (1.02-1.58)	-	1.21 (0.97-1.51)	65	2253020	10.5 (8-13.1)	1.46 (0.99-2.16)	-	1.4 (0.95-2.07)
Wave 1	IMM	Deprivation quintile	2	27630	170	1868235	33.2 (28.2-38.2)	1.45 (1.16-1.82)	-	1.34 (1.07-1.68)	55	1872795	10.7 (7.9-13.6)	1.57 (1.05-2.34)	-	1.46 (0.98-2.19)
Wave 1	IMM	Deprivation quintile	1 (most deprived)	23700	165	1601130	37.6 (31.9-43.4)	1.66 (1.31-2.09)	-	1.43 (1.13-1.81)	50	1605820	11.4 (8.2-14.5)	1.72 (1.13-2.62)	-	1.52 (1-2.32)
Wave 1	IMM	Care home	0	147305	745	9965440	27.3 (25.3-29.3)	1 (ref)	-	1 (ref)	215	9987300	7.9 (6.8-8.9)	1 (ref)	-	1 (ref)
Wave 1	IMM	Care home	1	1105	95	68955	503.2 (402.1-604.3)	8.7 (6.84-11.06)	-	7.71 (6.08-9.78)	60	70045	312.9 (233.7-392)	15.35 (11.08-21.28)	-	13.83 (9.99-19.16)
Wave 1	IMM	Smoking status	Never and unknown	59215	265	4009055	24.1 (21.2-27)	1 (ref)	-	1 (ref)	75	4016980	6.8 (5.3-8.4)	1 (ref)	-	1 (ref)
Wave 1	IMM	Smoking status	Former	70750	500	4776710	38.2 (34.9-41.6)	1.26 (1.08-1.47)	-	1.17 (1-1.37)	185	4790100	14.1 (12.1-16.1)	1.54 (1.17-2.02)	-	1.42 (1.07-1.88)
Wave 1	IMM	Smoking status	Current	18445	75	1248625	21.9 (17-26.9)	1.12 (0.86-1.45)	-	1.05 (0.8-1.36)	20	1250270	5.8 (3.3-8.4)	1.41 (0.86-2.31)	-	1.32 (0.8-2.17)
Wave 1	IMM	Comorbidity count	0	38795	75	2631570	10.4 (8.1-12.8)	1 (ref)	-	1 (ref)	15	2634025	2.1 (1-3.1)	1 (ref)	-	1 (ref)
Wave 1	IMM	Comorbidity count	1	54195	220	3670620	21.9 (19-24.8)	1.47 (1.12-1.92)	-	1.45 (1.11-1.89)	65	3677445	6.5 (4.9-8)	1.6 (0.89-2.86)	-	1.58 (0.88-2.83)
Wave 1	IMM	Comorbidity count	2	36280	260	2449690	38.8 (34.1-43.5)	2.03 (1.55-2.66)	-	1.97 (1.5-2.57)	95	2456270	14.1 (11.3-17)	2.41 (1.36-4.27)	-	2.36 (1.33-4.18)
Wave 1	IMM	Comorbidity count	3	14865	190	998280	69.5 (59.6-79.4)	3.18 (2.39-4.21)	-	3.02 (2.28-4.01)	65	1002970	23.7 (17.9-29.4)	3.31 (1.83-5.97)	-	3.19 (1.77-5.77)
Wave 1	IMM	Comorbidity count	4+	4275	100	284235	128.5 (103.3-153.7)	5.47 (3.99-7.5)	-	5.08 (3.7-6.97)	35	286635	44.6 (29.8-59.4)	5.57 (2.96-10.49)	-	5.28 (2.8-9.96)
Wave 1	IMM	Body mass index	Not obese	103325	555	6986105	29 (26.6-31.4)	1 (ref)	-	1 (ref)	200	6999955	10.4 (9-11.9)	1 (ref)	-	1 (ref)
Wave 1	IMM	Body mass index	Obese I (30-34.9 kg/m2)	26355	155	1782750	31.8 (26.8-36.8)	1.37 (1.15-1.65)	-	1.35 (1.13-1.62)	45	1787410	9.2 (6.5-11.9)	1.37 (0.99-1.89)	-	1.35 (0.97-1.86)
Wave 1	IMM	Body mass index	Obese II (35-39.9 kg/m2)	11575	80	782375	37.3 (29.2-45.5)	1.92 (1.51-2.44)	-	1.86 (1.46-2.37)	25	784940	11.6 (7.1-16.2)	2.22 (1.45-3.39)	-	2.15 (1.4-3.29)
Wave 1	IMM	Body mass index	Obese III (40+ kg/m2)	7150	55	483165	41.6 (30.6-52.6)	2.72 (2.04-3.62)	-	2.62 (1.97-3.5)	[R]	-	-	-	-	-
Wave 1	IMM	Asthma	No asthma	119695	655	8093105	29.6 (27.3-31.8)	1 (ref)	-	1 (ref)	225	8110650	10.1 (8.8-11.5)	1 (ref)	-	1 (ref)
Wave 1	IMM	Asthma	With no oral steroid use	23010	145	1556000	34 (28.5-39.6)	1.4 (1.17-1.68)	-	1.4 (1.16-1.67)	45	1559865	10.5 (7.5-13.6)	1.34 (0.97-1.85)	-	1.33 (0.96-1.84)
Wave 1	IMM	Asthma	With oral steroid use	5705	40	385290	37.9 (26.2-49.7)	1.66 (1.21-2.27)	-	1.64 (1.2-2.24)	[R]	-	-	-	-	-
Wave 1	IMM	Diabetes	No diabetes	123305	595	8343625	26 (24-28.1)	1 (ref)	-	1 (ref)	200	8359935	8.7 (7.5-9.9)	1 (ref)	-	1 (ref)
Wave 1	IMM	Diabetes	Controlled	21935	215	1477715	53.1 (46-60.2)	1.47 (1.25-1.72)	-	1.41 (1.2-1.65)	70	1483405	17.2 (13.2-21.3)	1.27 (0.97-1.68)	-	1.24 (0.94-1.64)
Wave 1	IMM	Diabetes	Not controlled	920	15	61790	88.7 (43.8-133.5)	2.59 (1.52-4.41)	-	2.53 (1.48-4.32)	[R]	-	-	-	-	-
Wave 1	IMM	Diabetes	Without recent Hb1ac measure	2250	15	151265	36.2 (17.9-54.5)	1.27 (0.79-2.07)	-	1.25 (0.77-2.02)	[R]	-	-	-	-	-
Wave 1	IMM	CKD or RRT	No CKD or RRT	132235	630	8948655	25.7 (23.7-27.7)	1 (ref)	-	1 (ref)	180	8967335	7.3 (6.3-8.4)	1 (ref)	-	1 (ref)
Wave 1	IMM	CKD or RRT	CKD stage 3a	11455	110	771130	52.1 (42.4-61.8)	1.06 (0.86-1.31)	-	1.04 (0.84-1.28)	50	773640	23.6 (17.1-30.1)	1.28 (0.92-1.76)	-	1.26 (0.91-1.74)
Wave 1	IMM	CKD or RRT	CKD stage 3b	3705	75	247160	110.8 (85.8-135.9)	1.86 (1.44-2.4)	-	1.82 (1.41-2.35)	40	248440	58.8 (40.6-77)	2.42 (1.68-3.5)	-	2.39 (1.65-3.45)
Wave 1	IMM	CKD or RRT	CKD stage 4	730	20	48565	150.4 (84.5-216.3)	2.64 (1.68-4.16)	-	2.5 (1.59-3.94)	[R]	-	-	-	-	-
Wave 1	IMM	CKD or RRT	CKD stage 5	80	[R]	-	-	-	-	-	[R]	-	-	-	-	-
Wave 1	IMM	CKD or RRT	RRT (dialysis)	205	[R]	-	-	-	-	-	[R]	-	-	-	-	-
Wave 1	IMM	Hypertension	0	71110	260	4816485	19.7 (17.3-22.1)	1 (ref)	-	1 (ref)	75	4824240	5.7 (4.4-7)	1 (ref)	-	1 (ref)
Wave 1	IMM	Hypertension	1	77300	580	5217910	40.6 (37.3-43.9)	1.18 (1.01-1.38)	-	1.16 (1-1.36)	205	5233110	14.3 (12.3-16.3)	1.11 (0.84-1.46)	-	1.1 (0.83-1.44)
Wave 1	IMM	Chronic respiratory disease	0	131630	630	8908555	25.8 (23.8-27.8)	1 (ref)	-	1 (ref)	190	8926555	7.8 (6.7-8.9)	1 (ref)	-	1 (ref)
Wave 1	IMM	Chronic respiratory disease	1	16780	210	1125840	68.1 (58.9-77.3)	1.83 (1.56-2.14)	-	1.78 (1.52-2.09)	85	1130790	27.5 (21.6-33.3)	2.09 (1.61-2.7)	-	2.04 (1.57-2.64)
Wave 1	IMM	Chronic cardiac disease	0	129335	595	8753295	24.8 (22.8-26.8)	1 (ref)	-	1 (ref)	170	8770755	7.1 (6-8.1)	1 (ref)	-	1 (ref)
Wave 1	IMM	Chronic cardiac disease	1	19075	245	1281100	69.9 (61.1-78.6)	1.61 (1.38-1.89)	-	1.57 (1.35-1.84)	110	1286590	31.2 (25.4-37.1)	1.92 (1.5-2.47)	-	1.88 (1.47-2.42)
Wave 1	IMM	Cancer (non-haematological)	0	137175	720	9280620	28.3 (26.3-30.4)	1 (ref)	-	1 (ref)	230	9300430	9 (7.9-10.2)	1 (ref)	-	1 (ref)
Wave 1	IMM	Cancer (non-haematological)	1	11235	120	753775	58.1 (47.7-68.6)	1.33 (1.09-1.62)	-	1.32 (1.08-1.6)	45	756920	21.7 (15.4-28.1)	1.31 (0.95-1.8)	-	1.3 (0.95-1.78)
Wave 1	IMM	Chronic liver disease	0	143970	820	9734295	30.8 (28.7-32.9)	1 (ref)	-	1 (ref)	[R]	-	-	-	-	-
Wave 1	IMM	Chronic liver disease	1	4440	20	300100	24.3 (13.7-35)	0.91 (0.6-1.39)	-	0.9 (0.59-1.38)	[R]	-	-	-	-	-
Wave 1	IMM	Stroke	0	142350	725	9629590	27.5 (25.5-29.5)	1 (ref)	-	1 (ref)	240	9649795	9.1 (7.9-10.2)	1 (ref)	-	1 (ref)
Wave 1	IMM	Stroke	1	6060	115	404805	103.8 (84.8-122.7)	2.17 (1.77-2.65)	-	2.11 (1.72-2.59)	40	407555	35.8 (24.7-47)	1.74 (1.23-2.46)	-	1.7 (1.21-2.4)
Wave 1	IMM	Dementia	0	147885	815	10000215	29.8 (27.7-31.8)	1 (ref)	-	1 (ref)	260	10022730	9.5 (8.3-10.6)	1 (ref)	-	1 (ref)
Wave 1	IMM	Dementia	1	525	25	34180	267.2 (162.5-371.8)	3.85 (2.6-5.69)	-	3.74 (2.53-5.54)	15	34615	158.3 (78.2-238.4)	5.09 (3.04-8.54)	-	4.96 (2.96-8.3)
Wave 1	IMM	Other neurological disease	0	144520	795	9773510	29.7 (27.6-31.8)	1 (ref)	-	1 (ref)	265	9794985	9.9 (8.7-11.1)	1 (ref)	-	1 (ref)
Wave 1	IMM	Other neurological disease	1	3890	50	260885	70 (50.6-89.4)	1.76 (1.32-2.36)	-	1.76 (1.31-2.36)	15	262365	20.9 (10.3-31.4)	1.37 (0.8-2.35)	-	1.37 (0.8-2.35)
Wave 1	IMM	Asplenia	0	147810	[R]	-	-	-	-	-	[R]	-	-	-	-	-
Wave 1	IMM	Asplenia	1	600	[R]	-	-	-	-	-	[R]	-	-	-	-	-
Wave 1	IMM	Rheumatoid arthritis/lupus/psoriasis	0	56275	315	3803125	30.3 (26.9-33.6)	1 (ref)	-	1 (ref)	100	3811880	9.6 (7.7-11.5)	1 (ref)	-	1 (ref)
Wave 1	IMM	Rheumatoid arthritis/lupus/psoriasis	1	92135	525	6231270	30.8 (28.1-33.4)	0.86 (0.75-0.99)	-	0.92 (0.8-1.06)	180	6245465	10.5 (9-12.1)	0.89 (0.69-1.13)	-	0.95 (0.74-1.22)
Wave 1	IMM	Learning disability	0	147915	[R]	-	-	-	-	-	[R]	-	-	-	-	-
Wave 1	IMM	Learning disability	1	495	[R]	-	-	-	-	-	[R]	-	-	-	-	-
Wave 1	IMM	Severe mental illness	0	146865	815	9930380	30 (27.9-32)	1 (ref)	-	1 (ref)	[R]	-	-	-	-	-
Wave 1	IMM	Severe mental illness	1	1545	25	104015	87.8 (53.4-122.2)	3.38 (2.25-5.08)	-	3.23 (2.15-4.85)	[R]	-	-	-	-	-
Wave 1	IMD	N	1	188760	1405	12717460	40.4 (38.2-42.5)	-	-	-	585	12750975	16.8 (15.4-18.1)	-	-	-
Wave 1	IMD	Age group	60-69	36075	160	2440065	24 (20.2-27.7)	1 (ref)	-	1 (ref)	40	2444965	6 (4.1-7.8)	1 (ref)	-	1 (ref)
Wave 1	IMD	Age group	18-39	24025	40	1629575	9 (6.2-11.7)	0.39 (0.27-0.54)	-	0.54 (0.38-0.77)	[R]	-	-	-	-	-
Wave 1	IMD	Age group	40-49	25000	70	1694850	15.1 (11.6-18.6)	0.64 (0.49-0.85)	-	0.82 (0.61-1.09)	[R]	-	-	-	-	-
Wave 1	IMD	Age group	50-59	36015	100	2440350	15 (12-17.9)	0.61 (0.48-0.79)	-	0.69 (0.54-0.89)	25	2443725	3.7 (2.3-5.2)	0.57 (0.35-0.94)	-	0.63 (0.38-1.04)
Wave 1	IMD	Age group	70-79	38780	385	2607525	53.9 (48.5-59.3)	2.3 (1.91-2.77)	-	2.07 (1.72-2.5)	155	2616815	21.6 (18.2-25)	3.47 (2.47-4.89)	-	3.16 (2.24-4.46)
Wave 1	IMD	Age group	80+	28860	650	1905095	124.6 (115-134.2)	5.38 (4.52-6.41)	-	4.35 (3.64-5.19)	355	1917030	67.6 (60.6-74.7)	11.11 (8.07-15.3)	-	9.13 (6.6-12.65)
Wave 1	IMD	Sex	Female	117465	795	7921965	36.7 (34.1-39.2)	1 (ref)	-	1 (ref)	315	7941240	14.5 (12.9-16.1)	1 (ref)	-	1 (ref)
Wave 1	IMD	Sex	Male	71300	615	4795495	46.8 (43.1-50.5)	1.38 (1.24-1.53)	-	1.34 (1.21-1.49)	270	4809735	20.5 (18.1-22.9)	1.58 (1.34-1.85)	-	1.53 (1.3-1.81)
Wave 1	IMD	Ethnicity	White	156130	1240	10512835	43.1 (40.7-45.5)	1 (ref)	-	1 (ref)	515	10542050	17.8 (16.3-19.4)	1 (ref)	-	1 (ref)
Wave 1	IMD	Ethnicity	South Asian	11065	65	747060	31.8 (24.1-39.5)	1.08 (0.83-1.41)	-	0.93 (0.71-1.21)	25	748700	12.2 (7.4-17)	1.15 (0.75-1.75)	-	0.97 (0.64-1.49)
Wave 1	IMD	Ethnicity	Black	11710	65	791275	30 (22.7-37.3)	1.52 (1.17-1.97)	-	1.29 (0.99-1.68)	25	792950	11.5 (7-16)	2.11 (1.4-3.17)	-	1.71 (1.13-2.58)
Wave 1	IMD	Ethnicity	Other	9855	40	666295	21.9 (15.1-28.7)	0.82 (0.59-1.13)	-	0.86 (0.62-1.19)	20	667275	10.9 (6.1-15.7)	1.11 (0.69-1.78)	-	1.16 (0.72-1.86)
Wave 1	IMD	Deprivation quintile	5 (least deprived)	33100	230	2231415	37.6 (32.8-42.5)	1 (ref)	-	1 (ref)	95	2237190	15.5 (12.4-18.6)	1 (ref)	-	1 (ref)
Wave 1	IMD	Deprivation quintile	4	37950	255	2557360	36.4 (32-40.9)	1.03 (0.86-1.23)	-	1.01 (0.85-1.21)	110	2563360	15.7 (12.7-18.6)	1.07 (0.82-1.42)	-	1.06 (0.8-1.4)
Wave 1	IMD	Deprivation quintile	3	40600	275	2736170	36.7 (32.4-41)	1.09 (0.91-1.3)	-	1.04 (0.87-1.24)	125	2742450	16.6 (13.7-19.6)	1.2 (0.92-1.58)	-	1.15 (0.88-1.51)
Wave 1	IMD	Deprivation quintile	2	38715	295	2608150	41.3 (36.6-46)	1.35 (1.13-1.6)	-	1.25 (1.05-1.48)	120	2615205	16.8 (13.8-19.8)	1.42 (1.09-1.87)	-	1.32 (1-1.73)
Wave 1	IMD	Deprivation quintile	1 (most deprived)	38395	350	2584360	49.5 (44.3-54.6)	1.77 (1.49-2.1)	-	1.57 (1.32-1.87)	135	2592770	19 (15.8-22.2)	1.9 (1.45-2.5)	-	1.67 (1.27-2.2)
Wave 1	IMD	Care home	0	185100	1125	12491505	32.9 (31-34.8)	1 (ref)	-	1 (ref)	390	12521480	11.4 (10.2-12.5)	1 (ref)	-	1 (ref)
Wave 1	IMD	Care home	1	3665	280	225950	452.6 (399.6-505.6)	6.1 (5.24-7.09)	-	5.6 (4.83-6.51)	195	229500	310.3 (266.8-353.9)	10.87 (8.89-13.29)	-	10.11 (8.28-12.34)
Wave 1	IMD	Smoking status	Never and unknown	79325	460	5355690	31.4 (28.5-34.2)	1 (ref)	-	1 (ref)	160	5367770	10.9 (9.2-12.6)	1 (ref)	-	1 (ref)
Wave 1	IMD	Smoking status	Former	81615	830	5482200	55.3 (51.5-59.1)	1.33 (1.19-1.5)	-	1.23 (1.09-1.38)	385	5500870	25.6 (23-28.1)	1.65 (1.36-1.99)	-	1.55 (1.27-1.88)
Wave 1	IMD	Smoking status	Current	27820	115	1879565	22.3 (18.3-26.4)	1.05 (0.85-1.29)	-	0.95 (0.77-1.17)	40	1882340	7.8 (5.4-10.2)	1.27 (0.88-1.82)	-	1.17 (0.81-1.69)
Wave 1	IMD	Immunosuppression timing (IMD)	>1 year	155950	1090	10512345	37.9 (35.6-40.1)	1 (ref)	-	1 (ref)	475	10537685	16.5 (15-17.9)	1 (ref)	-	1 (ref)
Wave 1	IMD	Immunosuppression timing (IMD)	<=1 year	32815	320	2205115	53 (47.2-58.8)	1.29 (1.14-1.46)	-	1.31 (1.16-1.49)	110	2213290	18.2 (14.8-21.5)	0.99 (0.8-1.22)	-	1.01 (0.82-1.25)
Wave 1	IMD	Comorbidity count	0	48405	100	3280575	11.1 (9-13.3)	1 (ref)	-	1 (ref)	25	3283835	2.8 (1.7-3.9)	1 (ref)	-	1 (ref)
Wave 1	IMD	Comorbidity count	1	63570	280	4296615	23.8 (21-26.6)	1.42 (1.12-1.79)	-	1.4 (1.11-1.77)	110	4303920	9.3 (7.6-11.1)	1.67 (1.06-2.64)	-	1.65 (1.04-2.61)
Wave 1	IMD	Comorbidity count	2	45990	455	3089810	53.8 (48.8-58.7)	2.27 (1.8-2.85)	-	2.19 (1.74-2.76)	190	3100515	22.4 (19.2-25.6)	2.44 (1.56-3.81)	-	2.36 (1.51-3.7)
Wave 1	IMD	Comorbidity count	3	22350	365	1492485	89.3 (80.2-98.5)	3.15 (2.48-4)	-	3.01 (2.37-3.82)	165	1500460	40.2 (34-46.3)	3.41 (2.16-5.37)	-	3.25 (2.06-5.13)
Wave 1	IMD	Comorbidity count	4+	8445	205	557975	134.2 (115.8-152.6)	4.39 (3.4-5.68)	-	4.12 (3.18-5.33)	95	562245	61.7 (49.3-74.1)	4.88 (3.04-7.84)	-	4.54 (2.83-7.31)
Wave 1	IMD	Body mass index	Not obese	136495	1030	9189870	40.9 (38.4-43.4)	1 (ref)	-	1 (ref)	450	9212790	17.8 (16.2-19.5)	1 (ref)	-	1 (ref)
Wave 1	IMD	Body mass index	Obese I (30-34.9 kg/m2)	30530	215	2060180	38.1 (33-43.2)	1.23 (1.06-1.43)	-	1.21 (1.04-1.4)	80	2066065	14.1 (11-17.2)	1.22 (0.96-1.55)	-	1.2 (0.94-1.52)
Wave 1	IMD	Body mass index	Obese II (35-39.9 kg/m2)	13330	105	899310	42.6 (34.5-50.8)	1.63 (1.33-2.01)	-	1.57 (1.28-1.93)	35	902360	14.2 (9.5-18.9)	1.51 (1.06-2.16)	-	1.45 (1.01-2.07)
Wave 1	IMD	Body mass index	Obese III (40+ kg/m2)	8410	60	568100	38.6 (28.8-48.3)	1.86 (1.42-2.43)	-	1.75 (1.33-2.29)	20	569760	12.8 (7.2-18.4)	1.92 (1.19-3.11)	-	1.79 (1.11-2.9)
Wave 1	IMD	Asthma	No asthma	152100	1130	10245445	40.3 (37.9-42.6)	1 (ref)	-	1 (ref)	490	10271665	17.4 (15.9-19)	1 (ref)	-	1 (ref)
Wave 1	IMD	Asthma	With no oral steroid use	30075	220	2028240	39.6 (34.4-44.9)	1.19 (1.03-1.37)	-	1.18 (1.02-1.37)	75	2033975	13.5 (10.4-16.5)	1.04 (0.81-1.32)	-	1.03 (0.81-1.31)
Wave 1	IMD	Asthma	With oral steroid use	6585	55	443775	45.3 (33.3-57.2)	1.33 (1.02-1.74)	-	1.31 (1.01-1.72)	15	445340	12.3 (6.1-18.5)	0.86 (0.51-1.44)	-	0.85 (0.51-1.41)
Wave 1	IMD	Diabetes	No diabetes	153760	960	10372270	33.8 (31.7-35.9)	1 (ref)	-	1 (ref)	390	10395545	13.7 (12.3-15.1)	1 (ref)	-	1 (ref)
Wave 1	IMD	Diabetes	Controlled	30230	365	2027380	65.8 (59-72.5)	1.34 (1.19-1.52)	-	1.3 (1.15-1.47)	155	2035860	27.8 (23.4-32.2)	1.23 (1.02-1.49)	-	1.18 (0.98-1.43)
Wave 1	IMD	Diabetes	Not controlled	1325	25	88325	103.4 (62.9-143.9)	2.32 (1.57-3.44)	-	2.27 (1.53-3.37)	[R]	-	-	-	-	-
Wave 1	IMD	Diabetes	Without recent Hb1ac measure	3445	55	229485	87.5 (64.4-110.7)	2.02 (1.53-2.66)	-	1.95 (1.48-2.57)	30	230555	47.5 (30.5-64.5)	2.27 (1.54-3.34)	-	2.14 (1.45-3.15)
Wave 1	IMD	CKD or RRT	No CKD or RRT	162560	910	10977030	30.3 (28.3-32.2)	1 (ref)	-	1 (ref)	335	11000260	11.1 (9.9-12.3)	1 (ref)	-	1 (ref)
Wave 1	IMD	CKD or RRT	CKD stage 3a	16170	225	1080695	76 (66.1-86)	1.13 (0.97-1.32)	-	1.11 (0.95-1.3)	110	1085505	37 (30.1-43.9)	1.13 (0.9-1.41)	-	1.11 (0.89-1.38)
Wave 1	IMD	CKD or RRT	CKD stage 3b	7230	165	478350	126 (106.8-145.2)	1.51 (1.26-1.8)	-	1.47 (1.23-1.75)	85	481435	64.5 (50.8-78.2)	1.48 (1.15-1.9)	-	1.44 (1.12-1.86)
Wave 1	IMD	CKD or RRT	CKD stage 4	2100	70	136550	187.2 (143.4-231.1)	2.13 (1.66-2.74)	-	2.05 (1.6-2.64)	40	137990	105.9 (73.1-138.7)	2.22 (1.57-3.14)	-	2.14 (1.51-3.02)
Wave 1	IMD	CKD or RRT	CKD stage 5	235	[R]	-	-	-	-	-	[R]	-	-	-	-	-
Wave 1	IMD	CKD or RRT	RRT (dialysis)	465	25	29780	306.6 (186.5-426.8)	7.13 (4.79-10.62)	-	6.82 (4.58-10.17)	[R]	-	-	-	-	-
Wave 1	IMD	Hypertension	0	90125	395	6093150	23.7 (21.3-26)	1 (ref)	-	1 (ref)	140	6103390	8.4 (7-9.8)	1 (ref)	-	1 (ref)
Wave 1	IMD	Hypertension	1	98635	1015	6624310	56 (52.5-59.4)	1.18 (1.04-1.34)	-	1.15 (1.02-1.31)	445	6647585	24.5 (22.2-26.7)	1.11 (0.91-1.35)	-	1.08 (0.88-1.31)
Wave 1	IMD	Chronic respiratory disease	0	165330	1020	11154745	33.4 (31.3-35.4)	1 (ref)	-	1 (ref)	425	11179410	13.9 (12.6-15.2)	1 (ref)	-	1 (ref)
Wave 1	IMD	Chronic respiratory disease	1	23430	385	1562715	90 (81-99)	1.83 (1.63-2.07)	-	1.78 (1.57-2.01)	160	1571570	37.2 (31.4-42.9)	1.63 (1.36-1.96)	-	1.59 (1.32-1.92)
Wave 1	IMD	Chronic cardiac disease	0	159540	885	10774945	30 (28-32)	1 (ref)	-	1 (ref)	340	10797730	11.5 (10.3-12.7)	1 (ref)	-	1 (ref)
Wave 1	IMD	Chronic cardiac disease	1	29220	525	1942510	98.7 (90.3-107.2)	1.65 (1.47-1.85)	-	1.62 (1.44-1.81)	245	1953250	45.8 (40.1-51.6)	1.59 (1.34-1.88)	-	1.56 (1.32-1.85)
Wave 1	IMD	Cancer (non-haematological)	0	170780	1175	11517880	37.3 (35.1-39.4)	1 (ref)	-	1 (ref)	475	11546435	15 (13.7-16.4)	1 (ref)	-	1 (ref)
Wave 1	IMD	Cancer (non-haematological)	1	17980	235	1199575	71.6 (62.4-80.7)	1.17 (1.01-1.34)	-	1.16 (1.01-1.34)	110	1204545	33.4 (27.1-39.6)	1.18 (0.96-1.45)	-	1.18 (0.96-1.46)
Wave 1	IMD	Chronic liver disease	0	184150	1360	12408125	40 (37.9-42.2)	1 (ref)	-	1 (ref)	560	12440655	16.4 (15.1-17.8)	1 (ref)	-	1 (ref)
Wave 1	IMD	Chronic liver disease	1	4615	45	309335	53.1 (37.6-68.7)	1.53 (1.14-2.05)	-	1.5 (1.11-2.01)	25	310325	29.4 (17.9-41)	2.03 (1.34-3.09)	-	2 (1.32-3.05)
Wave 1	IMD	Stroke	0	178770	1205	12054850	36.5 (34.4-38.6)	1 (ref)	-	1 (ref)	490	12084335	14.8 (13.5-16.1)	1 (ref)	-	1 (ref)
Wave 1	IMD	Stroke	1	9990	205	662605	113 (97.5-128.5)	1.63 (1.4-1.9)	-	1.61 (1.38-1.87)	90	666640	49.3 (39.1-59.5)	1.52 (1.21-1.9)	-	1.5 (1.19-1.88)
Wave 1	IMD	Dementia	0	187420	1340	12631855	38.7 (36.7-40.8)	1 (ref)	-	1 (ref)	535	12664700	15.4 (14.1-16.7)	1 (ref)	-	1 (ref)
Wave 1	IMD	Dementia	1	1340	65	85600	277.4 (210-344.8)	2.61 (2.03-3.36)	-	2.52 (1.96-3.24)	50	86280	211.7 (153-270.3)	4.12 (3.07-5.53)	-	3.93 (2.93-5.28)
Wave 1	IMD	Other neurological disease	0	179880	1270	12122995	38.3 (36.2-40.4)	1 (ref)	-	1 (ref)	520	12153420	15.6 (14.3-17)	1 (ref)	-	1 (ref)
Wave 1	IMD	Other neurological disease	1	8880	135	594460	82.9 (69-96.9)	1.65 (1.38-1.98)	-	1.68 (1.41-2.01)	65	597560	39.7 (30.1-49.4)	1.73 (1.33-2.25)	-	1.77 (1.36-2.3)
Wave 1	IMD	Asplenia	0	187630	1390	12642070	40.2 (38-42.3)	1 (ref)	-	1 (ref)	[R]	-	-	-	-	-
Wave 1	IMD	Asplenia	1	1130	15	75385	72.7 (35.9-109.5)	2.45 (1.52-3.96)	-	2.42 (1.5-3.9)	[R]	-	-	-	-	-
Wave 1	IMD	Rheumatoid arthritis/lupus/psoriasis	0	78970	555	5320170	38.1 (34.9-41.3)	1 (ref)	-	1 (ref)	245	5332910	16.8 (14.7-18.9)	1 (ref)	-	1 (ref)
Wave 1	IMD	Rheumatoid arthritis/lupus/psoriasis	1	109790	855	7397290	42.2 (39.4-45)	0.99 (0.89-1.11)	-	1.02 (0.91-1.14)	340	7418070	16.7 (15-18.5)	0.89 (0.75-1.05)	-	0.91 (0.77-1.08)
Wave 1	IMD	Learning disability	0	187610	1390	12640220	40.2 (38.1-42.3)	1 (ref)	-	1 (ref)	[R]	-	-	-	-	-
Wave 1	IMD	Learning disability	1	1150	15	77240	70.9 (35-106.8)	4.27 (2.55-7.17)	-	4.1 (2.44-6.88)	[R]	-	-	-	-	-
Wave 1	IMD	Severe mental illness	0	185445	1365	12494115	39.9 (37.8-42)	1 (ref)	-	1 (ref)	565	12526920	16.5 (15.1-17.8)	1 (ref)	-	1 (ref)
Wave 1	IMD	Severe mental illness	1	3320	40	223340	65.4 (45.1-85.7)	2.11 (1.54-2.89)	-	2.02 (1.47-2.76)	20	224055	32.6 (18.3-46.9)	2.56 (1.6-4.1)	-	2.44 (1.52-3.91)

## Sheet: Alpha
					Severe COVID-19 (main)						Severe COVID-19 (sensitivity)				COVID-19 mortality
Wave	Subset	Variable	Level	N	n events - severe	Person-time (1000 py) - severe	IR (95% CI) - severe	HR (95% CI), minimally adjusted - severe	HR (95% CI), extended - severe	HR (95% CI), fully adjusted - severe	n events - sensitivity	Person-time (1000 py) - sensitivity	IR (95% CI) - sensitivity	HR (95% CI), fully adjusted - sensitivity	n events - mortality	Person-time (1000 py) - mortality	IR (95% CI) - mortality	HR (95% CI), minimally adjusted - mortality	HR (95% CI), extended - mortality	HR (95% CI), fully adjusted - mortality
Alpha	SOT	N	1	20875	600	4649325	47.1 (43.4-50.9)	-	-	-	525	3184195	60.2 (55.1-65.4)	-	190	4699345	14.8 (12.7-16.9)	-	-	-
Alpha	SOT	Age group	60-69	5190	165	1153215	52.3 (44.3-60.2)	1 (ref)	1 (ref)	1 (ref)	145	784935	67.5 (56.5-78.5)	1 (ref)	60	1166190	18.8 (14-23.5)	1 (ref)	1 (ref)	1 (ref)
Alpha	SOT	Age group	18-39	3515	75	790445	34.7 (26.8-42.5)	0.65 (0.49-0.86)	0.65 (0.49-0.86)	0.71 (0.54-0.94)	65	565995	41.9 (31.7-52.1)	0.65 (0.48-0.88)	[R]	-	-	-	-	-
Alpha	SOT	Age group	40-49	3265	70	733270	34.9 (26.7-43)	0.67 (0.51-0.88)	0.67 (0.51-0.88)	0.69 (0.52-0.92)	65	513910	46.2 (35-57.4)	0.69 (0.51-0.93)	[R]	-	-	-	-	-
Alpha	SOT	Age group	50-59	5390	160	1204845	48.5 (41-56)	0.93 (0.75-1.16)	0.93 (0.75-1.16)	0.96 (0.77-1.2)	145	825880	64.1 (53.7-74.6)	0.96 (0.76-1.21)	55	1218490	16.5 (12.1-20.8)	0.84 (0.58-1.22)	0.84 (0.58-1.22)	0.91 (0.62-1.32)
Alpha	SOT	Age group	70-79	2960	90	652420	50.4 (40-60.8)	1.02 (0.79-1.32)	1.02 (0.79-1.32)	1.07 (0.83-1.38)	70	426195	60 (45.9-74)	0.96 (0.72-1.28)	45	657655	25 (17.7-32.3)	1.31 (0.89-1.94)	1.31 (0.89-1.94)	1.37 (0.92-2.03)
Alpha	SOT	Age group	80+	550	40	115130	126.9 (87.6-166.2)	2.41 (1.7-3.42)	2.42 (1.71-3.43)	2.61 (1.84-3.71)	35	67280	190 (127.1-252.9)	3.41 (2.35-4.94)	15	118240	46.3 (22.9-69.8)	2.56 (1.45-4.51)	2.56 (1.45-4.51)	2.81 (1.59-4.97)
Alpha	SOT	Sex	Female	8370	205	1867355	40.1 (34.6-45.6)	1 (ref)	1 (ref)	1 (ref)	180	1272940	51.6 (44.1-59.2)	1 (ref)	60	1884720	11.6 (8.7-14.6)	1 (ref)	1 (ref)	1 (ref)
Alpha	SOT	Sex	Male	12505	395	2781970	51.9 (46.7-57)	1.3 (1.1-1.54)	1.3 (1.1-1.54)	1.28 (1.08-1.51)	345	1911260	65.9 (59-72.9)	1.27 (1.06-1.53)	130	2814625	16.9 (14-19.8)	1.45 (1.07-1.98)	1.45 (1.07-1.98)	1.41 (1.04-1.92)
Alpha	SOT	Ethnicity	White	17305	400	3863415	37.8 (34.1-41.5)	1 (ref)	1 (ref)	1 (ref)	350	2616040	48.9 (43.7-54)	1 (ref)	125	3896725	11.7 (9.7-13.8)	1 (ref)	1 (ref)	1 (ref)
Alpha	SOT	Ethnicity	South Asian	2135	140	468475	109.2 (91.1-127.2)	2.73 (2.22-3.36)	2.73 (2.22-3.35)	2.43 (1.97-2.99)	120	333375	131.5 (108-155)	2.24 (1.79-2.81)	45	480015	34.2 (24.2-44.2)	3.14 (2.17-4.54)	3.15 (2.18-4.56)	2.72 (1.87-3.96)
Alpha	SOT	Ethnicity	Black	680	35	149710	85.4 (57.1-113.7)	2.24 (1.56-3.2)	2.23 (1.56-3.19)	1.96 (1.36-2.81)	30	111770	98 (63-133.1)	1.89 (1.29-2.76)	[R]	-	-	-	-	-
Alpha	SOT	Ethnicity	Other	755	25	167720	54.4 (33.1-75.8)	1.5 (1-2.26)	1.5 (1-2.26)	1.45 (0.96-2.19)	25	123010	74.2 (45.1-103.3)	1.48 (0.97-2.26)	[R]	-	-	-	-	-
Alpha	SOT	Deprivation quintile	5 (least deprived)	3650	70	817735	31.3 (23.9-38.6)	1 (ref)	1 (ref)	1 (ref)	65	543755	43.7 (33-54.3)	1 (ref)	25	823760	11.1 (6.7-15.4)	1 (ref)	1 (ref)	1 (ref)
Alpha	SOT	Deprivation quintile	4	4145	90	925685	35.5 (28.2-42.8)	1.16 (0.85-1.58)	1.16 (0.85-1.58)	1.14 (0.84-1.56)	80	621490	47 (36.7-57.3)	1.06 (0.76-1.47)	35	932435	13.7 (9.2-18.3)	1.52 (0.9-2.56)	1.52 (0.9-2.56)	1.49 (0.88-2.5)
Alpha	SOT	Deprivation quintile	3	4445	120	993105	44.1 (36.2-52)	1.36 (1.01-1.83)	1.36 (1.01-1.82)	1.29 (0.96-1.73)	100	674390	54.2 (43.5-64.8)	1.17 (0.85-1.6)	40	1002025	14.6 (10.1-19.1)	1.56 (0.93-2.6)	1.56 (0.93-2.6)	1.46 (0.87-2.44)
Alpha	SOT	Deprivation quintile	2	4320	145	959340	55.2 (46.2-64.2)	1.71 (1.29-2.28)	1.71 (1.28-2.27)	1.51 (1.13-2.01)	130	666910	71.2 (59-83.4)	1.43 (1.06-1.94)	35	972690	13.1 (8.8-17.5)	1.45 (0.85-2.46)	1.45 (0.85-2.46)	1.24 (0.73-2.11)
Alpha	SOT	Deprivation quintile	1 (most deprived)	4310	175	953460	67 (57.1-77)	1.99 (1.5-2.64)	1.99 (1.5-2.64)	1.65 (1.23-2.2)	150	677650	80.8 (67.9-93.8)	1.5 (1.11-2.03)	50	968430	18.9 (13.6-24.1)	2.27 (1.37-3.76)	2.27 (1.37-3.76)	1.81 (1.08-3.03)
Alpha	SOT	Care home	0	20765	580	4627565	45.8 (42.1-49.5)	1 (ref)	1 (ref)	1 (ref)	510	3169005	58.8 (53.7-63.9)	1 (ref)	[R]	-	-	-	-	-
Alpha	SOT	Care home	1	110	20	21760	335.7 (188.6-482.8)	6.17 (3.87-9.83)	6.11 (3.83-9.74)	5.26 (3.3-8.39)	15	15190	360.7 (178.2-543.1)	4.36 (2.53-7.49)	[R]	-	-	-	-	-
Alpha	SOT	Smoking status	Never and unknown	9770	290	2178615	48.6 (43-54.2)	1 (ref)	1 (ref)	1 (ref)	255	1490515	62.5 (54.8-70.2)	1 (ref)	85	2203205	14.1 (11.1-17.1)	1 (ref)	1 (ref)	1 (ref)
Alpha	SOT	Smoking status	Former	9040	265	2012015	48.1 (42.3-53.9)	0.91 (0.77-1.09)	0.92 (0.77-1.09)	0.98 (0.82-1.16)	225	1363315	60.3 (52.4-68.2)	0.93 (0.77-1.13)	90	2032950	16.2 (12.8-19.5)	0.88 (0.65-1.19)	0.88 (0.65-1.19)	0.93 (0.68-1.27)
Alpha	SOT	Smoking status	Current	2060	50	458695	39.8 (28.8-50.8)	0.84 (0.62-1.14)	0.84 (0.62-1.14)	0.87 (0.64-1.19)	45	330370	49.8 (35.2-64.3)	0.87 (0.63-1.19)	15	463185	11.8 (5.8-17.8)	0.88 (0.5-1.55)	0.88 (0.5-1.55)	0.92 (0.51-1.64)
Alpha	SOT	Immunosuppression subcategory (SOT)	Kidney transplant	15375	475	3422015	50.7 (46.1-55.3)	1 (ref)	1 (ref)	1 (ref)	420	2337735	65.6 (59.3-71.9)	1 (ref)	140	3461675	14.8 (12.3-17.2)	1 (ref)	1 (ref)	1 (ref)
Alpha	SOT	Immunosuppression subcategory (SOT)	Other transplant	5500	125	1227310	37.2 (30.7-43.7)	0.71 (0.59-0.87)	0.72 (0.59-0.87)	0.78 (0.63-0.95)	105	846460	45.3 (36.6-54)	0.73 (0.58-0.91)	45	1237670	13.3 (9.4-17.2)	0.82 (0.59-1.15)	0.82 (0.59-1.15)	0.89 (0.63-1.26)
Alpha	SOT	Immunosuppression timing (SOT)	>1 year	18655	525	4154745	46.2 (42.2-50.1)	1 (ref)	1 (ref)	1 (ref)	460	2845290	59.1 (53.7-64.4)	1 (ref)	165	4198775	14.4 (12.2-16.5)	1 (ref)	1 (ref)	1 (ref)
Alpha	SOT	Immunosuppression timing (SOT)	<=1 year	2220	75	494575	55.4 (42.9-67.9)	1.27 (0.99-1.62)	1.27 (0.99-1.61)	1.2 (0.94-1.53)	65	338905	70.1 (53-87.1)	1.2 (0.92-1.56)	25	500570	18.2 (11.1-25.4)	1.32 (0.85-2.04)	1.32 (0.85-2.04)	1.26 (0.81-1.95)
Alpha	SOT	Prior infection status	No prior infection	20540	590	4575770	47.1 (43.3-50.9)	1 (ref)	1 (ref)	1 (ref)	[R]	-	-	-	[R]	-	-	-	-	-
Alpha	SOT	Prior infection status	Infected (WT)	335	15	73555	74.5 (36.8-112.2)	1.3 (0.75-2.26)	1.3 (0.75-2.26)	1.08 (0.62-1.87)	[R]	-	-	-	[R]	-	-	-	-	-
Alpha	SOT	Comorbidity count	0/1	2290	30	514745	21.3 (13.7-28.9)	1 (ref)	1 (ref)	1 (ref)	30	371515	29.5 (18.9-40)	1 (ref)	[R]	-	-	-	-	-
Alpha	SOT	Comorbidity count	2	8350	190	1870645	37.1 (31.8-42.4)	1.58 (1.08-2.32)	1.58 (1.08-2.32)	1.54 (1.05-2.26)	170	1278395	48.6 (41.3-55.9)	1.59 (1.06-2.38)	45	1887705	8.7 (6.2-11.3)	2.44 (0.88-6.78)	2.44 (0.88-6.79)	2.37 (0.85-6.6)
Alpha	SOT	Comorbidity count	3	7190	240	1595410	54.9 (48-61.9)	2.24 (1.53-3.27)	2.23 (1.52-3.26)	2.04 (1.39-2.99)	210	1080285	71 (61.4-80.6)	2.15 (1.43-3.21)	85	1614935	19.2 (15.1-23.3)	4.45 (1.63-12.18)	4.46 (1.63-12.21)	4.04 (1.47-11.07)
Alpha	SOT	Comorbidity count	4+	3040	135	668525	73.8 (61.3-86.2)	2.93 (1.97-4.37)	2.93 (1.96-4.36)	2.61 (1.75-3.9)	120	454000	96.5 (79.3-113.8)	2.72 (1.78-4.15)	55	678290	29.6 (21.8-37.4)	6.22 (2.24-17.26)	6.23 (2.24-17.3)	5.51 (1.98-15.35)
Alpha	SOT	Body mass index	Not obese	15380	425	3425980	45.3 (41-49.6)	1 (ref)	1 (ref)	1 (ref)	370	2347315	57.6 (51.7-63.4)	1 (ref)	130	3460925	13.7 (11.4-16.1)	1 (ref)	1 (ref)	1 (ref)
Alpha	SOT	Body mass index	Obese I (30-34.9 kg/m2)	3600	120	799985	54.8 (45-64.6)	1.26 (1.03-1.54)	1.26 (1.03-1.54)	1.29 (1.06-1.59)	110	545515	73.7 (59.9-87.4)	1.31 (1.05-1.62)	45	809765	20.3 (14.4-26.2)	1.57 (1.12-2.19)	1.57 (1.12-2.19)	1.64 (1.17-2.3)
Alpha	SOT	Body mass index	Obese II (35-39.9 kg/m2)	1305	40	292030	50 (34.5-65.5)	1.13 (0.81-1.58)	1.13 (0.81-1.57)	1.14 (0.82-1.6)	35	200705	63.7 (42.6-84.8)	1.17 (0.82-1.66)	[R]	-	-	-	-	-
Alpha	SOT	Body mass index	Obese III (40+ kg/m2)	585	15	131330	41.7 (20.6-62.8)	1.11 (0.67-1.82)	1.1 (0.67-1.82)	1.17 (0.71-1.93)	15	90665	60.4 (29.9-91)	1.15 (0.67-1.96)	[R]	-	-	-	-	-
Alpha	SOT	Asthma	No asthma	17505	500	3898150	46.8 (42.7-51)	1 (ref)	1 (ref)	1 (ref)	435	2669675	59.5 (53.9-65.1)	1 (ref)	155	3940240	14.4 (12.1-16.6)	1 (ref)	1 (ref)	1 (ref)
Alpha	SOT	Asthma	With no oral steroid use	2845	80	635215	46 (35.9-56.1)	1.05 (0.82-1.33)	1.05 (0.83-1.33)	1.04 (0.82-1.32)	70	434820	58.8 (45-72.6)	1.07 (0.83-1.38)	30	641470	17.1 (11-23.2)	1.31 (0.87-1.96)	1.31 (0.87-1.96)	1.28 (0.86-1.92)
Alpha	SOT	Asthma	With oral steroid use	520	20	115955	63 (35.4-90.6)	1.47 (0.94-2.3)	1.47 (0.94-2.3)	1.48 (0.95-2.32)	20	79700	91.7 (51.5-131.8)	1.53 (0.95-2.46)	[R]	-	-	-	-	-
Alpha	SOT	Diabetes	No diabetes	13785	300	3085135	35.5 (31.5-39.5)	1 (ref)	1 (ref)	1 (ref)	270	2120095	46.5 (41-52.1)	1 (ref)	80	3112135	9.4 (7.3-11.4)	1 (ref)	1 (ref)	1 (ref)
Alpha	SOT	Diabetes	Controlled	5295	225	1168800	70.3 (61.1-79.5)	1.78 (1.49-2.13)	1.78 (1.49-2.12)	1.57 (1.3-1.88)	185	791815	85.3 (73-97.6)	1.51 (1.24-1.84)	75	1185470	23.1 (17.9-28.3)	1.82 (1.32-2.51)	1.82 (1.32-2.51)	1.59 (1.15-2.21)
Alpha	SOT	Diabetes	Not controlled	265	20	56990	128.2 (72-184.3)	3.21 (2.07-4.99)	3.21 (2.07-4.99)	2.6 (1.66-4.05)	20	38945	187.6 (105.4-269.8)	2.77 (1.76-4.38)	[R]	-	-	-	-	-
Alpha	SOT	Diabetes	Without recent Hb1ac measure	1535	55	338400	59.4 (43.7-75.1)	1.68 (1.26-2.24)	1.68 (1.26-2.23)	1.52 (1.14-2.03)	50	233340	78.3 (56.6-100)	1.54 (1.13-2.09)	20	342910	21.3 (12-30.6)	2.11 (1.29-3.45)	2.11 (1.29-3.45)	1.88 (1.14-3.08)
Alpha	SOT	Hypertension	0	4180	80	936490	31.2 (24.4-38)	1 (ref)	1 (ref)	1 (ref)	70	663475	38.5 (29.5-47.6)	1 (ref)	15	944720	5.8 (2.9-8.7)	1 (ref)	1 (ref)	1 (ref)
Alpha	SOT	Hypertension	1	16695	520	3712835	51.2 (46.8-55.6)	1.4 (1.1-1.78)	1.4 (1.1-1.78)	1.35 (1.06-1.72)	455	2520720	65.9 (59.9-72)	1.39 (1.08-1.8)	170	3754625	16.5 (14.1-19)	1.7 (1.03-2.81)	1.7 (1.03-2.81)	1.64 (0.99-2.72)
Alpha	SOT	Chronic respiratory disease	0	19035	530	4244960	45.6 (41.7-49.5)	1 (ref)	1 (ref)	1 (ref)	465	2910940	58.3 (53-63.6)	1 (ref)	160	4290005	13.6 (11.5-15.7)	1 (ref)	1 (ref)	1 (ref)
Alpha	SOT	Chronic respiratory disease	1	1840	70	404365	63.2 (48.4-78)	1.33 (1.04-1.71)	1.33 (1.04-1.71)	1.4 (1.09-1.79)	60	273255	80.2 (59.9-100.5)	1.34 (1.02-1.75)	30	409340	26.8 (17.2-36.3)	1.54 (1.02-2.3)	1.54 (1.03-2.3)	1.62 (1.08-2.44)
Alpha	SOT	Chronic cardiac disease	0	16315	400	3650360	40 (36.1-43.9)	1 (ref)	1 (ref)	1 (ref)	345	2511115	50.2 (44.9-55.5)	1 (ref)	115	3684730	11.4 (9.3-13.5)	1 (ref)	1 (ref)	1 (ref)
Alpha	SOT	Chronic cardiac disease	1	4560	200	998965	73.1 (63-83.3)	1.64 (1.38-1.96)	1.64 (1.38-1.96)	1.55 (1.3-1.85)	180	673080	97.7 (83.4-111.9)	1.64 (1.36-1.98)	75	1014610	27 (20.9-33.1)	1.76 (1.31-2.38)	1.77 (1.31-2.39)	1.66 (1.22-2.24)
Alpha	SOT	Cancer (non-haematological)	0	18820	545	4197150	47.4 (43.4-51.4)	1 (ref)	1 (ref)	1 (ref)	475	2882660	60.2 (54.8-65.6)	1 (ref)	160	4243110	13.8 (11.6-15.9)	1 (ref)	1 (ref)	1 (ref)
Alpha	SOT	Cancer (non-haematological)	1	2055	60	452175	48.5 (36.2-60.7)	0.85 (0.65-1.12)	0.85 (0.65-1.12)	0.9 (0.68-1.18)	50	301535	60.6 (43.8-77.4)	0.92 (0.68-1.23)	25	456230	20 (12.2-27.9)	1.05 (0.69-1.6)	1.05 (0.69-1.6)	1.09 (0.72-1.67)
Alpha	SOT	Chronic liver disease	0	16895	525	3758955	51 (46.6-55.4)	1 (ref)	1 (ref)	1 (ref)	460	2571670	65.3 (59.4-71.3)	1 (ref)	160	3802510	15.4 (13-17.8)	1 (ref)	1 (ref)	1 (ref)
Alpha	SOT	Chronic liver disease	1	3980	80	890370	32.8 (25.6-40)	0.62 (0.49-0.79)	0.62 (0.49-0.79)	0.64 (0.51-0.82)	65	612525	38.8 (29.3-48.2)	0.62 (0.48-0.81)	25	896835	10.2 (6.2-14.2)	0.67 (0.45-1.02)	0.67 (0.45-1.02)	0.7 (0.46-1.06)
Alpha	SOT	Stroke	0	19720	550	4397030	45.7 (41.9-49.5)	1 (ref)	1 (ref)	1 (ref)	480	3012470	58.2 (53-63.4)	1 (ref)	165	4443600	13.6 (11.5-15.6)	1 (ref)	1 (ref)	1 (ref)
Alpha	SOT	Stroke	1	1155	50	252295	72.4 (52.3-92.4)	1.45 (1.09-1.93)	1.45 (1.08-1.93)	1.4 (1.05-1.87)	45	171725	95.7 (67.8-123.7)	1.43 (1.05-1.94)	25	255740	35.7 (21.7-49.7)	1.99 (1.3-3.05)	1.99 (1.3-3.05)	1.94 (1.26-2.97)
Alpha	SOT	Dementia	0	20825	[R]	-	-	-	-	-	[R]	-	-	-	[R]	-	-	-	-	-
Alpha	SOT	Dementia	1	50	[R]	-	-	-	-	-	[R]	-	-	-	[R]	-	-	-	-	-
Alpha	SOT	Other neurological disease	0	20610	[R]	-	-	-	-	-	[R]	-	-	-	[R]	-	-	-	-	-
Alpha	SOT	Other neurological disease	1	265	[R]	-	-	-	-	-	[R]	-	-	-	[R]	-	-	-	-	-
Alpha	SOT	Asplenia	0	20655	[R]	-	-	-	-	-	[R]	-	-	-	[R]	-	-	-	-	-
Alpha	SOT	Asplenia	1	220	[R]	-	-	-	-	-	[R]	-	-	-	[R]	-	-	-	-	-
Alpha	SOT	Rheumatoid arthritis/lupus/psoriasis	0	19375	560	4315445	47.4 (43.5-51.3)	1 (ref)	1 (ref)	1 (ref)	490	2956680	60.5 (55.2-65.9)	1 (ref)	[R]	-	-	-	-	-
Alpha	SOT	Rheumatoid arthritis/lupus/psoriasis	1	1500	45	333880	49.2 (34.8-63.6)	1.01 (0.74-1.37)	1.01 (0.74-1.37)	1.01 (0.74-1.38)	35	227520	56.2 (37.6-74.8)	0.96 (0.69-1.35)	[R]	-	-	-	-	-
Alpha	SOT	Learning disability	0	20605	[R]	-	-	-	-	-	[R]	-	-	-	[R]	-	-	-	-	-
Alpha	SOT	Learning disability	1	270	[R]	-	-	-	-	-	[R]	-	-	-	[R]	-	-	-	-	-
Alpha	SOT	Severe mental illness	0	20575	[R]	-	-	-	-	-	[R]	-	-	-	[R]	-	-	-	-	-
Alpha	SOT	Severe mental illness	1	300	[R]	-	-	-	-	-	[R]	-	-	-	[R]	-	-	-	-	-
Alpha	BMC	N	1	112820	2285	25008580	33.4 (32-34.7)	-	-	-	1905	16956535	41 (39.2-42.9)	-	945	25169710	13.7 (12.8-14.6)	-	-	-
Alpha	BMC	Age group	60-69	22775	375	5098865	26.9 (24.1-29.6)	1 (ref)	1 (ref)	1 (ref)	335	3557055	34.4 (30.7-38.1)	1 (ref)	120	5128900	8.5 (7-10.1)	1 (ref)	1 (ref)	1 (ref)
Alpha	BMC	Age group	18-39	11120	50	2508275	7.3 (5.3-9.3)	0.27 (0.2-0.36)	0.27 (0.2-0.36)	0.32 (0.24-0.44)	45	1990070	8.3 (5.8-10.7)	0.3 (0.22-0.41)	[R]	-	-	-	-	-
Alpha	BMC	Age group	40-49	8625	65	1951825	12.2 (9.2-15.1)	0.44 (0.34-0.57)	0.44 (0.34-0.57)	0.51 (0.39-0.66)	65	1472580	16.1 (12.2-20)	0.53 (0.4-0.69)	[R]	-	-	-	-	-
Alpha	BMC	Age group	50-59	15905	195	3586185	19.9 (17.1-22.6)	0.73 (0.61-0.86)	0.73 (0.61-0.86)	0.79 (0.67-0.94)	175	2589270	24.7 (21-28.3)	0.77 (0.64-0.93)	40	3605015	4.1 (2.8-5.3)	0.44 (0.31-0.63)	0.44 (0.31-0.63)	0.49 (0.34-0.7)
Alpha	BMC	Age group	70-79	31800	680	7044150	35.3 (32.6-37.9)	1.33 (1.17-1.51)	1.33 (1.17-1.51)	1.26 (1.11-1.43)	590	4555945	47.3 (43.5-51.1)	1.37 (1.19-1.56)	285	7091755	14.7 (13-16.4)	1.71 (1.38-2.12)	1.71 (1.38-2.12)	1.6 (1.29-1.98)
Alpha	BMC	Age group	80+	22600	920	4819280	69.7 (65.2-74.2)	2.69 (2.38-3.03)	2.68 (2.38-3.03)	2.3 (2.03-2.61)	695	2791615	90.9 (84.2-97.7)	2.69 (2.35-3.09)	490	4870650	36.7 (33.5-40)	4.37 (3.59-5.34)	4.37 (3.59-5.34)	3.65 (2.98-4.48)
Alpha	BMC	Sex	Female	50430	975	11203785	31.8 (29.8-33.8)	1 (ref)	1 (ref)	1 (ref)	810	7526965	39.3 (36.6-42)	1 (ref)	395	11273195	12.8 (11.5-14.1)	1 (ref)	1 (ref)	1 (ref)
Alpha	BMC	Sex	Male	62390	1305	13804795	34.5 (32.7-36.4)	1.18 (1.08-1.28)	1.18 (1.08-1.28)	1.16 (1.06-1.26)	1095	9429570	42.4 (39.9-44.9)	1.17 (1.06-1.28)	550	13896515	14.5 (13.2-15.7)	1.29 (1.13-1.47)	1.29 (1.13-1.47)	1.26 (1.1-1.43)
Alpha	BMC	Ethnicity	White	103050	2045	22840710	32.7 (31.3-34.1)	1 (ref)	1 (ref)	1 (ref)	1700	15330665	40.5 (38.6-42.4)	1 (ref)	855	22982980	13.6 (12.7-14.5)	1 (ref)	1 (ref)	1 (ref)
Alpha	BMC	Ethnicity	South Asian	3940	145	871820	60.7 (50.9-70.6)	2.35 (1.97-2.81)	2.35 (1.97-2.81)	1.94 (1.62-2.32)	120	643115	68.2 (56-80.3)	1.82 (1.49-2.21)	50	883630	20.7 (14.9-26.4)	2.59 (1.92-3.48)	2.59 (1.92-3.48)	2.15 (1.59-2.9)
Alpha	BMC	Ethnicity	Black	1570	35	345755	37 (24.7-49.2)	1.38 (0.99-1.91)	1.37 (0.99-1.91)	1.07 (0.77-1.49)	35	265005	48.2 (32.3-64.2)	1.09 (0.77-1.53)	15	348810	15.7 (7.8-23.7)	1.64 (0.98-2.76)	1.64 (0.98-2.76)	1.28 (0.76-2.16)
Alpha	BMC	Ethnicity	Other	4260	60	950295	23.1 (17.2-28.9)	0.93 (0.72-1.22)	0.93 (0.72-1.22)	0.96 (0.74-1.24)	50	717750	25.4 (18.4-32.5)	0.93 (0.7-1.23)	25	954290	9.6 (5.8-13.3)	1.07 (0.71-1.63)	1.07 (0.71-1.63)	1.11 (0.73-1.69)
Alpha	BMC	Deprivation quintile	5 (least deprived)	25285	390	5622980	25.3 (22.8-27.8)	1 (ref)	1 (ref)	1 (ref)	325	3716470	31.9 (28.5-35.4)	1 (ref)	170	5649460	11 (9.3-12.6)	1 (ref)	1 (ref)	1 (ref)
Alpha	BMC	Deprivation quintile	4	26160	450	5814350	28.3 (25.7-30.9)	1.13 (0.99-1.3)	1.13 (0.99-1.3)	1.11 (0.97-1.27)	375	3873860	35.4 (31.8-38.9)	1.11 (0.95-1.29)	205	5843180	12.8 (11.1-14.6)	1.19 (0.97-1.46)	1.19 (0.97-1.46)	1.16 (0.95-1.43)
Alpha	BMC	Deprivation quintile	3	25140	510	5570865	33.4 (30.5-36.3)	1.39 (1.22-1.59)	1.39 (1.22-1.59)	1.34 (1.17-1.52)	425	3768345	41.2 (37.3-45.1)	1.31 (1.13-1.51)	230	5604135	15 (13.1-16.9)	1.48 (1.22-1.81)	1.48 (1.22-1.81)	1.42 (1.16-1.73)
Alpha	BMC	Deprivation quintile	2	19900	470	4399015	39 (35.5-42.6)	1.65 (1.44-1.89)	1.65 (1.44-1.89)	1.53 (1.34-1.75)	405	3035120	48.7 (44-53.5)	1.53 (1.32-1.77)	175	4434295	14.4 (12.3-16.6)	1.5 (1.21-1.85)	1.5 (1.21-1.85)	1.38 (1.12-1.71)
Alpha	BMC	Deprivation quintile	1 (most deprived)	16330	460	3601375	46.7 (42.4-50.9)	1.94 (1.69-2.22)	1.94 (1.69-2.22)	1.69 (1.47-1.94)	380	2562740	54.2 (48.7-59.6)	1.59 (1.36-1.86)	160	3638640	16.1 (13.6-18.5)	1.76 (1.41-2.2)	1.76 (1.41-2.2)	1.51 (1.21-1.89)
Alpha	BMC	Care home	0	111265	2125	24712280	31.4 (30.1-32.7)	1 (ref)	1 (ref)	1 (ref)	1775	16766555	38.7 (36.9-40.5)	1 (ref)	845	24866035	12.4 (11.6-13.2)	1 (ref)	1 (ref)	1 (ref)
Alpha	BMC	Care home	1	1560	160	296300	197.2 (166.7-227.8)	3.29 (2.77-3.91)	3.32 (2.79-3.95)	3.07 (2.58-3.65)	130	189980	249.9 (207-292.9)	3.11 (2.57-3.78)	100	303675	120.3 (96.7-143.8)	4.1 (3.27-5.13)	4.24 (3.38-5.32)	3.98 (3.17-4.99)
Alpha	BMC	Smoking status	Never and unknown	48700	790	10851600	26.6 (24.7-28.4)	1 (ref)	1 (ref)	1 (ref)	660	7407155	32.5 (30.1-35)	1 (ref)	310	10908420	10.4 (9.2-11.5)	1 (ref)	1 (ref)	1 (ref)
Alpha	BMC	Smoking status	Former	52845	1330	11648735	41.7 (39.5-43.9)	1.32 (1.21-1.45)	1.32 (1.21-1.45)	1.25 (1.14-1.38)	1100	7704335	52.1 (49.1-55.2)	1.25 (1.13-1.38)	575	11739720	17.9 (16.4-19.4)	1.33 (1.16-1.54)	1.33 (1.16-1.54)	1.27 (1.1-1.46)
Alpha	BMC	Smoking status	Current	11280	170	2508245	24.8 (21-28.5)	1.2 (1.01-1.42)	1.2 (1.01-1.42)	1.07 (0.9-1.27)	145	1845045	28.7 (24-33.4)	1.02 (0.85-1.23)	60	2521570	8.7 (6.5-10.9)	1.34 (1.01-1.77)	1.34 (1.01-1.77)	1.22 (0.92-1.62)
Alpha	BMC	Immunosuppression subcategory (BMC)	Bone marrow transplant	6815	100	1521470	24 (19.3-28.7)	1 (ref)	1 (ref)	1 (ref)	90	1071970	30.7 (24.3-37)	1 (ref)	40	1528320	9.6 (6.6-12.5)	1 (ref)	1 (ref)	1 (ref)
Alpha	BMC	Immunosuppression subcategory (BMC)	Haematologic cancer (no transplant)	106005	2185	23487110	34 (32.6-35.4)	0.87 (0.71-1.07)	0.87 (0.71-1.07)	0.86 (0.7-1.06)	1815	15884565	41.7 (39.8-43.7)	0.83 (0.67-1.03)	905	23641390	14 (13.1-14.9)	0.6 (0.43-0.83)	0.6 (0.43-0.83)	0.58 (0.42-0.8)
Alpha	BMC	Immunosuppression timing (BMC)	>1 year	98340	1830	21893525	30.5 (29.1-31.9)	1 (ref)	1 (ref)	1 (ref)	1535	14883805	37.7 (35.8-39.6)	1 (ref)	765	22021570	12.7 (11.8-13.6)	1 (ref)	1 (ref)	1 (ref)
Alpha	BMC	Immunosuppression timing (BMC)	<=1 year	14480	450	3115060	52.8 (47.9-57.6)	1.68 (1.52-1.87)	1.68 (1.52-1.86)	1.69 (1.53-1.88)	370	2072730	65.2 (58.6-71.8)	1.67 (1.49-1.87)	175	3148140	20.3 (17.3-23.3)	1.56 (1.33-1.84)	1.57 (1.33-1.85)	1.58 (1.34-1.86)
Alpha	BMC	Prior infection status	No prior infection	111810	2255	24795495	33.2 (31.8-34.6)	1 (ref)	1 (ref)	1 (ref)	1880	16815460	40.8 (39-42.7)	1 (ref)	[R]	-	-	-	-	-
Alpha	BMC	Prior infection status	Infected (WT)	1010	30	213090	51.4 (33-69.8)	1.2 (0.83-1.73)	1.2 (0.83-1.73)	1.11 (0.77-1.6)	25	141075	64.7 (39.4-90.1)	1.16 (0.78-1.72)	[R]	-	-	-	-	-
Alpha	BMC	Comorbidity count	0	28150	240	6325565	13.9 (12.1-15.6)	1 (ref)	1 (ref)	1 (ref)	210	4591245	16.7 (14.4-19)	1 (ref)	60	6347260	3.5 (2.6-4.3)	1 (ref)	1 (ref)	1 (ref)
Alpha	BMC	Comorbidity count	1	39440	595	8813025	24.7 (22.7-26.6)	1.32 (1.13-1.53)	1.32 (1.13-1.53)	1.28 (1.1-1.49)	500	5973280	30.6 (27.9-33.3)	1.3 (1.1-1.53)	235	8854045	9.7 (8.5-10.9)	1.54 (1.16-2.05)	1.54 (1.16-2.05)	1.51 (1.14-2.01)
Alpha	BMC	Comorbidity count	2	28310	745	6227620	43.7 (40.6-46.8)	1.9 (1.63-2.22)	1.9 (1.63-2.22)	1.79 (1.53-2.09)	625	4057500	56.3 (51.9-60.7)	1.87 (1.58-2.21)	310	6280505	18 (16-20)	2.07 (1.56-2.74)	2.07 (1.56-2.74)	1.97 (1.49-2.61)
Alpha	BMC	Comorbidity count	3	12725	485	2748070	64.5 (58.7-70.2)	2.53 (2.15-2.99)	2.53 (2.15-2.99)	2.32 (1.97-2.74)	395	1759150	82 (73.9-90.1)	2.39 (2-2.86)	225	2780135	29.6 (25.7-33.4)	2.94 (2.2-3.94)	2.94 (2.2-3.94)	2.75 (2.05-3.68)
Alpha	BMC	Comorbidity count	4+	4200	220	894300	89.9 (78-101.7)	3.41 (2.81-4.13)	3.4 (2.81-4.13)	3.05 (2.51-3.71)	175	575355	111.1 (94.6-127.6)	3.05 (2.46-3.77)	110	907765	44.3 (36-52.5)	4.14 (3-5.71)	4.14 (3-5.72)	3.78 (2.74-5.23)
Alpha	BMC	Body mass index	Not obese	86455	1705	19130400	32.6 (31-34.1)	1 (ref)	1 (ref)	1 (ref)	1415	12936980	39.9 (37.9-42)	1 (ref)	725	19246350	13.8 (12.8-14.8)	1 (ref)	1 (ref)	1 (ref)
Alpha	BMC	Body mass index	Obese I (30-34.9 kg/m2)	17155	380	3821605	36.3 (32.7-40)	1.28 (1.15-1.44)	1.28 (1.15-1.44)	1.25 (1.12-1.4)	325	2591845	45.8 (40.8-50.8)	1.25 (1.11-1.41)	155	3850905	14.7 (12.4-17)	1.34 (1.13-1.6)	1.34 (1.13-1.6)	1.32 (1.1-1.57)
Alpha	BMC	Body mass index	Obese II (35-39.9 kg/m2)	5905	130	1316830	36.1 (29.9-42.3)	1.45 (1.21-1.73)	1.45 (1.21-1.73)	1.39 (1.16-1.67)	110	908480	44.2 (36-52.5)	1.38 (1.14-1.68)	40	1327485	11 (7.6-14.4)	1.3 (0.95-1.78)	1.3 (0.95-1.78)	1.26 (0.92-1.73)
Alpha	BMC	Body mass index	Obese III (40+ kg/m2)	3310	65	739740	32.1 (24.3-39.9)	1.52 (1.19-1.95)	1.52 (1.19-1.95)	1.45 (1.13-1.86)	55	519230	38.7 (28.5-48.9)	1.33 (1.01-1.76)	20	744975	9.8 (5.5-14.1)	1.52 (0.98-2.35)	1.52 (0.98-2.35)	1.46 (0.94-2.26)
Alpha	BMC	Asthma	No asthma	95355	1930	21124810	33.4 (31.9-34.9)	1 (ref)	1 (ref)	1 (ref)	1615	14297835	41.3 (39.2-43.3)	1 (ref)	800	21260935	13.7 (12.8-14.7)	1 (ref)	1 (ref)	1 (ref)
Alpha	BMC	Asthma	With no oral steroid use	15095	275	3363235	29.9 (26.3-33.4)	1.05 (0.92-1.19)	1.05 (0.92-1.19)	1.03 (0.91-1.17)	230	2312530	36.3 (31.6-41)	1.04 (0.9-1.19)	115	3382900	12.4 (10.1-14.7)	1.12 (0.92-1.36)	1.12 (0.92-1.36)	1.1 (0.9-1.34)
Alpha	BMC	Asthma	With oral steroid use	2370	80	520535	56.1 (43.8-68.4)	1.71 (1.36-2.14)	1.71 (1.36-2.14)	1.62 (1.29-2.02)	65	346170	68.6 (51.9-85.3)	1.56 (1.21-2.01)	30	525875	20.8 (13.4-28.3)	1.65 (1.16-2.37)	1.66 (1.16-2.37)	1.58 (1.1-2.26)
Alpha	BMC	Diabetes	No diabetes	90810	1570	20191735	28.4 (27-29.8)	1 (ref)	1 (ref)	1 (ref)	1305	13801640	34.5 (32.7-36.4)	1 (ref)	645	20302285	11.6 (10.7-12.5)	1 (ref)	1 (ref)	1 (ref)
Alpha	BMC	Diabetes	Controlled	17945	585	3930200	54.4 (50-58.8)	1.51 (1.37-1.66)	1.51 (1.37-1.66)	1.39 (1.26-1.53)	495	2556930	70.7 (64.5-76.9)	1.45 (1.3-1.61)	235	3972915	21.6 (18.8-24.4)	1.37 (1.17-1.59)	1.37 (1.18-1.59)	1.27 (1.09-1.48)
Alpha	BMC	Diabetes	Not controlled	815	35	177620	72 (48.1-95.8)	1.95 (1.39-2.73)	1.95 (1.39-2.73)	1.76 (1.26-2.48)	30	118185	92.7 (59.5-125.9)	1.69 (1.16-2.47)	15	180085	30.4 (15-45.8)	1.87 (1.12-3.14)	1.87 (1.12-3.13)	1.69 (1.01-2.84)
Alpha	BMC	Diabetes	Without recent Hb1ac measure	3250	95	709020	48.9 (39.1-58.8)	1.49 (1.21-1.83)	1.49 (1.21-1.83)	1.39 (1.13-1.71)	75	479780	57.1 (44.2-70)	1.3 (1.03-1.64)	50	714425	25.6 (18.5-32.6)	1.86 (1.4-2.47)	1.86 (1.4-2.47)	1.75 (1.32-2.32)
Alpha	BMC	CKD or RRT	No CKD or RRT	92685	1495	20679815	26.4 (25.1-27.7)	1 (ref)	1 (ref)	1 (ref)	1275	14260275	32.7 (30.9-34.4)	1 (ref)	540	20792660	9.5 (8.7-10.3)	1 (ref)	1 (ref)	1 (ref)
Alpha	BMC	CKD or RRT	CKD stage 3a	12255	355	2675200	48.5 (43.4-53.5)	1.18 (1.04-1.33)	1.18 (1.04-1.33)	1.16 (1.03-1.31)	290	1664535	63.6 (56.3-71)	1.17 (1.03-1.34)	160	2700395	21.6 (18.3-25)	1.16 (0.97-1.39)	1.16 (0.97-1.39)	1.15 (0.95-1.37)
Alpha	BMC	CKD or RRT	CKD stage 3b	5685	280	1205750	84.8 (74.9-94.8)	1.78 (1.55-2.04)	1.78 (1.55-2.04)	1.72 (1.5-1.97)	220	743915	108 (93.7-122.3)	1.72 (1.48-2.01)	155	1221195	46.4 (39.1-53.7)	2.06 (1.7-2.49)	2.06 (1.7-2.49)	2.01 (1.66-2.43)
Alpha	BMC	CKD or RRT	CKD stage 4	1585	120	322170	136 (111.7-160.4)	2.73 (2.25-3.32)	2.74 (2.25-3.32)	2.61 (2.15-3.17)	90	204875	160.5 (127.3-193.6)	2.48 (1.99-3.1)	65	328040	72.4 (54.8-90)	3.08 (2.35-4.03)	3.08 (2.35-4.02)	2.96 (2.26-3.87)
Alpha	BMC	CKD or RRT	CKD stage 5	210	15	41495	132 (65.2-198.8)	2.7 (1.56-4.66)	2.7 (1.56-4.67)	2.66 (1.54-4.61)	[R]	-	-	-	[R]	-	-	-	-	-
Alpha	BMC	CKD or RRT	RRT (dialysis)	400	25	84145	108.5 (66-151.1)	3.3 (2.22-4.91)	3.29 (2.21-4.89)	3.08 (2.07-4.58)	25	55265	165.2 (100.5-230)	3.35 (2.22-5.07)	15	85410	64.1 (31.7-96.6)	4.93 (2.95-8.24)	4.94 (2.95-8.26)	4.67 (2.79-7.8)
Alpha	BMC	Hypertension	0	51805	715	11566205	22.6 (20.9-24.2)	1 (ref)	1 (ref)	1 (ref)	625	8181730	27.9 (25.7-30.1)	1 (ref)	255	11621265	8 (7-9)	1 (ref)	1 (ref)	1 (ref)
Alpha	BMC	Hypertension	1	61015	1570	13442375	42.7 (40.5-44.8)	1.2 (1.09-1.32)	1.2 (1.09-1.32)	1.17 (1.06-1.28)	1285	8774805	53.5 (50.6-56.4)	1.15 (1.04-1.27)	690	13548445	18.6 (17.2-20)	1.18 (1.02-1.37)	1.18 (1.02-1.37)	1.15 (0.99-1.34)
Alpha	BMC	Chronic respiratory disease	0	101315	1865	22517025	30.3 (28.9-31.6)	1 (ref)	1 (ref)	1 (ref)	1565	15339140	37.3 (35.4-39.1)	1 (ref)	755	22650145	12.2 (11.3-13)	1 (ref)	1 (ref)	1 (ref)
Alpha	BMC	Chronic respiratory disease	1	11505	420	2491555	61.6 (55.7-67.5)	1.61 (1.44-1.79)	1.61 (1.44-1.79)	1.55 (1.39-1.72)	340	1617395	76.8 (68.6-84.9)	1.52 (1.35-1.71)	190	2519565	27.5 (23.6-31.5)	1.64 (1.4-1.93)	1.64 (1.4-1.93)	1.61 (1.37-1.89)
Alpha	BMC	Chronic cardiac disease	0	92665	1575	20648010	27.9 (26.5-29.2)	1 (ref)	1 (ref)	1 (ref)	1335	14163505	34.4 (32.6-36.3)	1 (ref)	630	20760905	11.1 (10.2-11.9)	1 (ref)	1 (ref)	1 (ref)
Alpha	BMC	Chronic cardiac disease	1	20155	710	4360575	59.5 (55.1-63.8)	1.44 (1.31-1.58)	1.44 (1.31-1.58)	1.38 (1.26-1.52)	575	2793030	75.2 (69-81.3)	1.38 (1.25-1.53)	315	4408805	26.1 (23.2-29)	1.32 (1.15-1.52)	1.32 (1.15-1.52)	1.28 (1.11-1.47)
Alpha	BMC	Cancer (non-haematological)	0	94505	1795	21015890	31.2 (29.8-32.6)	1 (ref)	1 (ref)	1 (ref)	1505	14371145	38.3 (36.3-40.2)	1 (ref)	730	21144785	12.6 (11.7-13.5)	1 (ref)	1 (ref)	1 (ref)
Alpha	BMC	Cancer (non-haematological)	1	18315	490	3992690	44.8 (40.9-48.8)	1.11 (1.01-1.23)	1.11 (1.01-1.23)	1.13 (1.02-1.25)	400	2585390	56.5 (51-62)	1.14 (1.02-1.28)	215	4024925	19.5 (16.9-22.1)	1.08 (0.93-1.26)	1.08 (0.93-1.26)	1.1 (0.94-1.28)
Alpha	BMC	Chronic liver disease	0	111485	2250	24714495	33.3 (31.9-34.6)	1 (ref)	1 (ref)	1 (ref)	1875	16753945	40.9 (39-42.7)	1 (ref)	930	24872975	13.7 (12.8-14.5)	1 (ref)	1 (ref)	1 (ref)
Alpha	BMC	Chronic liver disease	1	1340	35	294085	43.5 (29.1-57.9)	1.35 (0.96-1.9)	1.35 (0.96-1.9)	1.27 (0.91-1.79)	30	202590	54.1 (34.7-73.4)	1.4 (0.99-1.98)	15	296735	18.5 (9.1-27.8)	1.38 (0.8-2.39)	1.38 (0.8-2.38)	1.31 (0.76-2.27)
Alpha	BMC	Stroke	0	106935	2020	23749695	31.1 (29.7-32.4)	1 (ref)	1 (ref)	1 (ref)	1685	16150405	38.1 (36.3-39.9)	1 (ref)	825	23892755	12.6 (11.8-13.5)	1 (ref)	1 (ref)	1 (ref)
Alpha	BMC	Stroke	1	5890	265	1258885	76.9 (67.6-86.1)	1.66 (1.46-1.89)	1.66 (1.46-1.89)	1.64 (1.44-1.87)	220	806130	99.7 (86.5-112.8)	1.69 (1.47-1.96)	115	1276955	32.9 (26.9-38.9)	1.53 (1.25-1.86)	1.53 (1.25-1.86)	1.52 (1.25-1.84)
Alpha	BMC	Dementia	0	112235	2225	24892915	32.6 (31.3-34)	1 (ref)	1 (ref)	1 (ref)	1855	16882625	40.1 (38.3-42)	1 (ref)	910	25051220	13.3 (12.4-14.1)	1 (ref)	1 (ref)	1 (ref)
Alpha	BMC	Dementia	1	590	60	115665	189.5 (141.5-237.4)	2.96 (2.29-3.83)	2.95 (2.28-3.82)	2.83 (2.19-3.67)	50	73910	247.1 (178.6-315.6)	2.93 (2.21-3.88)	35	118495	107.9 (72.1-143.6)	3.25 (2.31-4.58)	3.27 (2.32-4.61)	3.15 (2.24-4.44)
Alpha	BMC	Other neurological disease	0	110890	2200	24593430	32.7 (31.3-34)	1 (ref)	1 (ref)	1 (ref)	1835	16678555	40.2 (38.3-42)	1 (ref)	905	24749130	13.4 (12.5-14.2)	1 (ref)	1 (ref)	1 (ref)
Alpha	BMC	Other neurological disease	1	1935	85	415150	74.8 (58.9-90.7)	2 (1.61-2.49)	2 (1.6-2.49)	2 (1.6-2.49)	70	277980	92 (70.4-113.5)	2.05 (1.62-2.6)	40	420580	34.7 (24-45.5)	2.11 (1.53-2.92)	2.11 (1.53-2.93)	2.13 (1.54-2.95)
Alpha	BMC	Asplenia	0	110525	2240	24497785	33.4 (32-34.8)	1 (ref)	1 (ref)	1 (ref)	1870	16620420	41.1 (39.2-43)	1 (ref)	920	24656200	13.6 (12.7-14.5)	1 (ref)	1 (ref)	1 (ref)
Alpha	BMC	Asplenia	1	2295	45	510795	32.2 (22.8-41.6)	1.08 (0.8-1.45)	1.08 (0.8-1.45)	1.09 (0.81-1.47)	35	336115	38 (25.4-50.6)	1.05 (0.75-1.46)	20	513510	14.2 (8-20.5)	1.3 (0.84-2)	1.3 (0.84-2)	1.3 (0.85-2.01)
Alpha	BMC	Rheumatoid arthritis/lupus/psoriasis	0	104295	2065	23124580	32.6 (31.2-34)	1 (ref)	1 (ref)	1 (ref)	1720	15708240	40 (38.1-41.9)	1 (ref)	855	23269170	13.4 (12.5-14.3)	1 (ref)	1 (ref)	1 (ref)
Alpha	BMC	Rheumatoid arthritis/lupus/psoriasis	1	8525	220	1884000	42.7 (37-48.3)	1.21 (1.05-1.39)	1.21 (1.05-1.39)	1.15 (1-1.33)	185	1248295	54.1 (46.3-61.9)	1.18 (1.01-1.38)	85	1900540	16.3 (12.9-19.8)	1.12 (0.9-1.4)	1.12 (0.9-1.4)	1.07 (0.86-1.34)
Alpha	BMC	Learning disability	0	112320	2265	24897745	33.2 (31.9-34.6)	1 (ref)	1 (ref)	1 (ref)	1890	16874895	40.9 (39.1-42.8)	1 (ref)	[R]	-	-	-	-	-
Alpha	BMC	Learning disability	1	500	20	110835	65.9 (37-94.8)	3.99 (2.53-6.3)	3.99 (2.53-6.29)	3.68 (2.34-5.81)	15	81640	67.1 (33.2-101.1)	3.38 (2.06-5.55)	[R]	-	-	-	-	-
Alpha	BMC	Severe mental illness	0	111535	2235	24725970	33 (31.6-34.4)	1 (ref)	1 (ref)	1 (ref)	1865	16753805	40.7 (38.8-42.5)	1 (ref)	925	24883565	13.6 (12.7-14.5)	1 (ref)	1 (ref)	1 (ref)
Alpha	BMC	Severe mental illness	1	1290	45	282615	58.2 (41.2-75.1)	2.07 (1.55-2.77)	2.07 (1.55-2.77)	1.92 (1.44-2.57)	40	202730	72.1 (49.7-94.4)	1.95 (1.44-2.65)	15	286150	19.1 (9.5-28.8)	2.04 (1.26-3.3)	2.04 (1.26-3.3)	1.92 (1.19-3.11)
Alpha	RCT	N	1	9760	265	1982795	48.8 (42.9-54.7)	-	-	-	245	1379140	64.9 (56.8-73)	-	90	2001110	16.4 (13-19.8)	-	-	-
Alpha	RCT	Age group	60-69	2740	70	555265	46 (35.3-56.8)	1 (ref)	1 (ref)	1 (ref)	65	394650	60.2 (45.5-74.8)	1 (ref)	-	-	-	-	-	-
Alpha	RCT	Age group	18-39	520	[R]	-	-	-	-	-	[R]	-	-	-	-	-	-	-	-	-
Alpha	RCT	Age group	40-49	905	15	191930	28.5 (14.1-43)	0.64 (0.36-1.14)	0.64 (0.36-1.14)	0.74 (0.41-1.34)	15	138880	39.4 (19.5-59.4)	0.76 (0.42-1.38)	-	-	-	-	-	-
Alpha	RCT	Age group	50-59	1995	55	414885	48.4 (35.6-61.2)	1.11 (0.78-1.59)	1.12 (0.78-1.6)	1.21 (0.85-1.74)	50	296045	61.7 (44.6-78.8)	1.16 (0.8-1.68)	-	-	-	-	-	-
Alpha	RCT	Age group	70-79	2750	85	547510	56.7 (44.7-68.8)	1.25 (0.91-1.72)	1.25 (0.91-1.71)	1.16 (0.84-1.6)	75	368105	74.4 (57.6-91.3)	1.17 (0.84-1.64)	-	-	-	-	-	-
Alpha	RCT	Age group	80+	850	35	162255	78.8 (52.7-104.9)	1.81 (1.2-2.73)	1.8 (1.19-2.71)	1.56 (1.03-2.37)	30	98400	111.4 (71.5-151.2)	1.98 (1.27-3.09)	-	-	-	-	-	-
Alpha	RCT	Sex	Female	5750	130	1198375	39.6 (32.8-46.4)	1 (ref)	1 (ref)	1 (ref)	120	832765	52.6 (43.2-62)	1 (ref)	-	-	-	-	-	-
Alpha	RCT	Sex	Male	4010	135	784420	62.9 (52.3-73.5)	1.48 (1.16-1.89)	1.48 (1.16-1.89)	1.45 (1.13-1.85)	125	546375	83.6 (68.9-98.2)	1.5 (1.16-1.94)	-	-	-	-	-	-
Alpha	RCT	Ethnicity	White	9130	[R]	-	-	-	-	-	[R]	-	-	-	-	-	-	-	-	-
Alpha	RCT	Ethnicity	South Asian	225	[R]	-	-	-	-	-	[R]	-	-	-	-	-	-	-	-	-
Alpha	RCT	Ethnicity	Black	100	[R]	-	-	-	-	-	[R]	-	-	-	-	-	-	-	-	-
Alpha	RCT	Ethnicity	Other	305	[R]	-	-	-	-	-	[R]	-	-	-	-	-	-	-	-	-
Alpha	RCT	Deprivation quintile	5 (least deprived)	1970	45	402715	40.8 (28.9-52.7)	1 (ref)	1 (ref)	1 (ref)	40	274490	53.2 (36.7-69.7)	1 (ref)	-	-	-	-	-	-
Alpha	RCT	Deprivation quintile	4	2175	45	446985	36.8 (26-47.5)	0.89 (0.58-1.34)	0.88 (0.58-1.34)	0.87 (0.57-1.31)	40	306405	47.7 (32.9-62.5)	0.82 (0.53-1.26)	-	-	-	-	-	-
Alpha	RCT	Deprivation quintile	3	2230	65	454915	52.2 (39.5-64.9)	1.26 (0.86-1.85)	1.26 (0.86-1.85)	1.23 (0.83-1.8)	55	315655	63.6 (46.8-80.5)	1.15 (0.77-1.72)	-	-	-	-	-	-
Alpha	RCT	Deprivation quintile	2	1785	50	360970	50.6 (36.6-64.6)	1.24 (0.83-1.86)	1.24 (0.83-1.86)	1.16 (0.78-1.75)	50	253050	72.2 (52.2-92.2)	1.16 (0.76-1.76)	-	-	-	-	-	-
Alpha	RCT	Deprivation quintile	1 (most deprived)	1595	65	317210	74.8 (56.7-93)	1.59 (1.07-2.36)	1.59 (1.07-2.36)	1.42 (0.95-2.11)	60	229540	95.5 (71.3-119.6)	1.35 (0.89-2.04)	-	-	-	-	-	-
Alpha	RCT	Care home	0	9730	[R]	-	-	-	-	-	[R]	-	-	-	-	-	-	-	-	-
Alpha	RCT	Care home	1	25	[R]	-	-	-	-	-	[R]	-	-	-	-	-	-	-	-	-
Alpha	RCT	Smoking status	Never and unknown	3665	85	758995	40.9 (32.2-49.6)	1 (ref)	1 (ref)	1 (ref)	80	526500	55.5 (43.3-67.7)	1 (ref)	-	-	-	-	-	-
Alpha	RCT	Smoking status	Former	4795	145	966050	54.8 (45.9-63.7)	1.2 (0.91-1.58)	1.2 (0.91-1.58)	1.11 (0.84-1.47)	130	664380	71.5 (59.2-83.8)	1.11 (0.83-1.49)	-	-	-	-	-	-
Alpha	RCT	Smoking status	Current	1300	40	257750	56.7 (39.1-74.2)	1.3 (0.89-1.91)	1.3 (0.88-1.9)	1.13 (0.76-1.68)	35	188260	67.9 (45.4-90.4)	1.05 (0.69-1.58)	-	-	-	-	-	-
Alpha	RCT	Prior infection status	No prior infection	9655	[R]	-	-	-	-	-	[R]	-	-	-	-	-	-	-	-	-
Alpha	RCT	Prior infection status	Infected (WT)	100	[R]	-	-	-	-	-	[R]	-	-	-	-	-	-	-	-	-
Alpha	RCT	Comorbidity count	0	2680	45	561300	29.3 (20.7-37.8)	1 (ref)	1 (ref)	1 (ref)	40	399075	36.6 (25.3-48)	1 (ref)	-	-	-	-	-	-
Alpha	RCT	Comorbidity count	1	3735	90	762615	43.1 (34.2-52)	1.34 (0.93-1.94)	1.34 (0.93-1.94)	1.32 (0.91-1.91)	85	526525	59 (46.4-71.5)	1.43 (0.97-2.1)	-	-	-	-	-	-
Alpha	RCT	Comorbidity count	2	2310	85	458400	67.7 (53.3-82.1)	2.1 (1.43-3.08)	2.11 (1.44-3.09)	2.03 (1.38-2.98)	80	316505	92.3 (72.1-112.5)	2.11 (1.41-3.15)	-	-	-	-	-	-
Alpha	RCT	Comorbidity count	3	820	35	158525	80.6 (53.9-107.4)	2.45 (1.54-3.89)	2.48 (1.56-3.94)	2.34 (1.47-3.73)	30	108385	101.1 (64.9-137.3)	2.25 (1.37-3.71)	-	-	-	-	-	-
Alpha	RCT	Comorbidity count	4+	215	[R]	-	-	-	-	-	[R]	-	-	-	-	-	-	-	-	-
Alpha	RCT	Body mass index	Not obese	7375	185	1486260	45.5 (38.9-52)	1 (ref)	1 (ref)	1 (ref)	170	1034890	60 (51-69)	1 (ref)	-	-	-	-	-	-
Alpha	RCT	Body mass index	Obese I (30-34.9 kg/m2)	1490	50	309400	59 (42.7-75.4)	1.33 (0.97-1.81)	1.32 (0.97-1.8)	1.29 (0.95-1.77)	45	213490	77 (54.5-99.5)	1.3 (0.94-1.8)	-	-	-	-	-	-
Alpha	RCT	Body mass index	Obese II (35-39.9 kg/m2)	590	20	124195	58.8 (33-84.6)	1.42 (0.9-2.24)	1.43 (0.91-2.25)	1.41 (0.89-2.22)	20	86235	84.7 (47.6-121.8)	1.54 (0.97-2.43)	-	-	-	-	-	-
Alpha	RCT	Body mass index	Obese III (40+ kg/m2)	300	[R]	-	-	-	-	-	[R]	-	-	-	-	-	-	-	-	-
Alpha	RCT	Asthma	No asthma	8345	225	1693130	48.5 (42.2-54.9)	1 (ref)	1 (ref)	1 (ref)	205	1176980	63.6 (54.9-72.3)	1 (ref)	-	-	-	-	-	-
Alpha	RCT	Asthma	With no oral steroid use	1190	35	243615	52.5 (35.1-69.9)	1.26 (0.89-1.79)	1.26 (0.89-1.78)	1.23 (0.87-1.75)	35	170095	75.2 (50.3-100.1)	1.33 (0.93-1.9)	-	-	-	-	-	-
Alpha	RCT	Asthma	With oral steroid use	220	[R]	-	-	-	-	-	[R]	-	-	-	-	-	-	-	-	-
Alpha	RCT	Diabetes	No diabetes	8050	205	1645355	45.5 (39.3-51.7)	1 (ref)	1 (ref)	1 (ref)	185	1146565	58.9 (50.4-67.4)	1 (ref)	-	-	-	-	-	-
Alpha	RCT	Diabetes	Controlled	1420	50	280925	65 (47-83)	1.27 (0.93-1.74)	1.28 (0.93-1.76)	1.22 (0.89-1.68)	45	194280	84.6 (59.9-109.3)	1.25 (0.9-1.74)	-	-	-	-	-	-
Alpha	RCT	Diabetes	Not controlled	50	[R]	-	-	-	-	-	[R]	-	-	-	-	-	-	-	-	-
Alpha	RCT	Diabetes	Without recent Hb1ac measure	240	[R]	-	-	-	-	-	[R]	-	-	-	-	-	-	-	-	-
Alpha	RCT	CKD or RRT	No CKD or RRT	8640	220	1766740	45.5 (39.5-51.5)	1 (ref)	1 (ref)	1 (ref)	205	1235180	60.6 (52.3-68.9)	1 (ref)	-	-	-	-	-	-
Alpha	RCT	CKD or RRT	CKD stage 3a	780	35	153140	83.5 (55.8-111.1)	1.6 (1.09-2.33)	1.6 (1.1-2.34)	1.59 (1.09-2.32)	30	102035	107.4 (69-145.8)	1.38 (0.91-2.09)	-	-	-	-	-	-
Alpha	RCT	CKD or RRT	CKD stage 3b	255	[R]	-	-	-	-	-	[R]	-	-	-	-	-	-	-	-	-
Alpha	RCT	CKD or RRT	CKD stage 4	60	[R]	-	-	-	-	-	[R]	-	-	-	-	-	-	-	-	-
Alpha	RCT	CKD or RRT	CKD stage 5	#N/A	[R]	-	-	-	-	-	[R]	-	-	-	-	-	-	-	-	-
Alpha	RCT	CKD or RRT	RRT (dialysis)	#N/A	[R]	-	-	-	-	-	[R]	-	-	-	-	-	-	-	-	-
Alpha	RCT	Hypertension	0	4540	105	935690	41 (33.1-48.8)	1 (ref)	1 (ref)	1 (ref)	95	661375	52.5 (41.9-63)	1 (ref)	-	-	-	-	-	-
Alpha	RCT	Hypertension	1	5220	165	1047105	57.6 (48.8-66.3)	1.2 (0.92-1.56)	1.21 (0.93-1.57)	1.18 (0.91-1.54)	150	717765	76.3 (64.1-88.5)	1.2 (0.91-1.58)	-	-	-	-	-	-
Alpha	RCT	Chronic respiratory disease	0	8785	215	1798265	43.7 (37.8-49.5)	1 (ref)	1 (ref)	1 (ref)	195	1249215	57 (49-65)	1 (ref)	-	-	-	-	-	-
Alpha	RCT	Chronic respiratory disease	1	975	50	184530	99 (71.5-126.4)	2.01 (1.47-2.75)	2.02 (1.48-2.76)	1.92 (1.4-2.64)	50	129925	140.6 (101.6-179.5)	2.01 (1.45-2.79)	-	-	-	-	-	-
Alpha	RCT	Chronic cardiac disease	0	8560	225	1749190	47 (40.8-53.1)	1 (ref)	1 (ref)	1 (ref)	205	1220390	61.4 (53-69.8)	1 (ref)	-	-	-	-	-	-
Alpha	RCT	Chronic cardiac disease	1	1200	45	233605	70.4 (49.8-90.9)	1.15 (0.82-1.61)	1.15 (0.82-1.61)	1.13 (0.81-1.59)	40	158750	92 (63.5-120.5)	1.06 (0.74-1.52)	-	-	-	-	-	-
Alpha	RCT	Cancer (non-haematological)	0	750	15	162090	33.8 (16.7-50.9)	1 (ref)	1 (ref)	1 (ref)	15	113375	48.3 (23.9-72.8)	1 (ref)	-	-	-	-	-	-
Alpha	RCT	Cancer (non-haematological)	1	9010	250	1820705	50.2 (43.9-56.4)	1.28 (0.78-2.1)	1.29 (0.78-2.11)	1.31 (0.8-2.14)	230	1265765	66.4 (57.8-74.9)	1.4 (0.82-2.37)	-	-	-	-	-	-
Alpha	RCT	Chronic liver disease	0	9660	[R]	-	-	-	-	-	[R]	-	-	-	-	-	-	-	-	-
Alpha	RCT	Chronic liver disease	1	100	[R]	-	-	-	-	-	[R]	-	-	-	-	-	-	-	-	-
Alpha	RCT	Stroke	0	9355	245	1905350	47 (41.1-52.8)	1 (ref)	1 (ref)	1 (ref)	225	1326165	62 (53.9-70.1)	1 (ref)	-	-	-	-	-	-
Alpha	RCT	Stroke	1	400	20	77445	94.3 (53-135.7)	1.72 (1.1-2.71)	1.75 (1.11-2.75)	1.68 (1.07-2.65)	20	52975	137.9 (77.5-198.3)	1.66 (1.03-2.68)	-	-	-	-	-	-
Alpha	RCT	Dementia	0	#N/A	[R]	-	-	-	-	-	[R]	-	-	-	-	-	-	-	-	-
Alpha	RCT	Dementia	1	#N/A	[R]	-	-	-	-	-	[R]	-	-	-	-	-	-	-	-	-
Alpha	RCT	Other neurological disease	0	9630	[R]	-	-	-	-	-	[R]	-	-	-	-	-	-	-	-	-
Alpha	RCT	Other neurological disease	1	125	[R]	-	-	-	-	-	[R]	-	-	-	-	-	-	-	-	-
Alpha	RCT	Asplenia	0	9690	[R]	-	-	-	-	-	[R]	-	-	-	-	-	-	-	-	-
Alpha	RCT	Asplenia	1	70	[R]	-	-	-	-	-	[R]	-	-	-	-	-	-	-	-	-
Alpha	RCT	Rheumatoid arthritis/lupus/psoriasis	0	9095	250	1847975	49.4 (43.3-55.5)	1 (ref)	1 (ref)	1 (ref)	230	1286245	65.3 (56.9-73.8)	1 (ref)	-	-	-	-	-	-
Alpha	RCT	Rheumatoid arthritis/lupus/psoriasis	1	665	15	134815	40.6 (20.1-61.2)	0.87 (0.53-1.45)	0.88 (0.53-1.45)	0.85 (0.51-1.41)	15	92895	59 (29.1-88.8)	0.95 (0.57-1.58)	-	-	-	-	-	-
Alpha	RCT	Learning disability	0	9745	[R]	-	-	-	-	-	[R]	-	-	-	-	-	-	-	-	-
Alpha	RCT	Learning disability	1	15	[R]	-	-	-	-	-	[R]	-	-	-	-	-	-	-	-	-
Alpha	RCT	Severe mental illness	0	9650	[R]	-	-	-	-	-	[R]	-	-	-	-	-	-	-	-	-
Alpha	RCT	Severe mental illness	1	105	[R]	-	-	-	-	-	[R]	-	-	-	-	-	-	-	-	-
Alpha	IMM	N	1	145625	2045	32822360	22.8 (21.8-23.7)	-	-	-	1700	22156740	28 (26.7-29.4)	-	610	32995455	6.8 (6.2-7.3)	-	-	-
Alpha	IMM	Age group	60-69	33085	405	7489030	19.8 (17.8-21.7)	1 (ref)	1 (ref)	1 (ref)	355	5176920	25 (22.4-27.7)	1 (ref)	85	7526885	4.1 (3.2-5)	1 (ref)	1 (ref)	1 (ref)
Alpha	IMM	Age group	18-39	17315	80	3923780	7.4 (5.8-9.1)	0.37 (0.29-0.48)	0.37 (0.3-0.48)	0.51 (0.4-0.65)	75	2859370	9.6 (7.4-11.7)	0.52 (0.4-0.67)	[R]	-	-	-	-	-
Alpha	IMM	Age group	40-49	16780	105	3818095	10 (8.1-12)	0.5 (0.4-0.62)	0.5 (0.4-0.62)	0.61 (0.49-0.76)	85	2705370	11.5 (9-13.9)	0.57 (0.45-0.72)	[R]	-	-	-	-	-
Alpha	IMM	Age group	50-59	29180	265	6621510	14.6 (12.9-16.4)	0.75 (0.64-0.87)	0.75 (0.64-0.87)	0.82 (0.7-0.96)	230	4637140	18.1 (15.8-20.5)	0.81 (0.68-0.95)	45	6649080	2.5 (1.7-3.2)	0.61 (0.42-0.88)	0.61 (0.42-0.88)	0.7 (0.48-1)
Alpha	IMM	Age group	70-79	33390	615	7501545	29.9 (27.6-32.3)	1.53 (1.35-1.74)	1.53 (1.35-1.74)	1.43 (1.26-1.62)	515	4806595	39.1 (35.8-42.5)	1.52 (1.32-1.74)	195	7550335	9.4 (8.1-10.8)	2.37 (1.83-3.06)	2.37 (1.83-3.06)	2.14 (1.66-2.77)
Alpha	IMM	Age group	80+	15870	575	3468400	60.6 (55.6-65.5)	3.17 (2.79-3.6)	3.16 (2.79-3.59)	2.69 (2.36-3.06)	440	1971345	81.5 (73.9-89.1)	3.34 (2.89-3.87)	275	3506960	28.6 (25.3-32)	7.29 (5.71-9.31)	7.28 (5.7-9.3)	5.86 (4.57-7.52)
Alpha	IMM	Sex	Female	89565	1150	20213450	20.8 (19.6-22)	1 (ref)	1 (ref)	1 (ref)	955	13584880	25.7 (24-27.3)	1 (ref)	320	20313930	5.8 (5.1-6.4)	1 (ref)	1 (ref)	1 (ref)
Alpha	IMM	Sex	Male	56060	895	12608910	25.9 (24.2-27.6)	1.31 (1.2-1.43)	1.31 (1.2-1.43)	1.3 (1.19-1.42)	745	8571860	31.7 (29.5-34)	1.3 (1.18-1.43)	290	12681520	8.4 (7.4-9.3)	1.6 (1.37-1.88)	1.6 (1.36-1.88)	1.56 (1.33-1.83)
Alpha	IMM	Ethnicity	White	132935	1815	29962585	22.1 (21.1-23.1)	1 (ref)	1 (ref)	1 (ref)	1510	20109085	27.4 (26-28.8)	1 (ref)	555	30115815	6.7 (6.2-7.3)	1 (ref)	1 (ref)	1 (ref)
Alpha	IMM	Ethnicity	South Asian	7200	160	1619625	36.1 (30.5-41.7)	2.22 (1.87-2.63)	2.21 (1.86-2.62)	1.85 (1.56-2.19)	130	1152510	41.2 (34.1-48.3)	1.74 (1.44-2.1)	35	1634840	7.8 (5.2-10.4)	2.16 (1.51-3.08)	2.16 (1.51-3.08)	1.64 (1.15-2.34)
Alpha	IMM	Ethnicity	Black	1705	35	383780	33.3 (22.3-44.3)	1.99 (1.42-2.8)	1.97 (1.4-2.77)	1.47 (1.05-2.07)	30	288345	38 (24.4-51.6)	1.47 (1.02-2.1)	15	386155	14.2 (7-21.4)	2.84 (1.61-4.99)	2.82 (1.6-4.97)	1.87 (1.06-3.3)
Alpha	IMM	Ethnicity	Other	3785	30	856370	12.8 (8.2-17.4)	0.78 (0.54-1.11)	0.78 (0.54-1.11)	0.77 (0.54-1.1)	25	606805	15 (9.1-20.9)	0.78 (0.53-1.14)	[R]	-	-	-	-	-
Alpha	IMM	Deprivation quintile	5 (least deprived)	30180	340	6811930	18.2 (16.3-20.2)	1 (ref)	1 (ref)	1 (ref)	280	4503625	22.7 (20-25.4)	1 (ref)	115	6839480	6.1 (5-7.3)	1 (ref)	1 (ref)	1 (ref)
Alpha	IMM	Deprivation quintile	4	32460	395	7323770	19.7 (17.8-21.6)	1.11 (0.96-1.28)	1.11 (0.96-1.28)	1.08 (0.93-1.25)	335	4879695	25.1 (22.4-27.8)	1.09 (0.93-1.28)	110	7358120	5.5 (4.4-6.5)	0.91 (0.7-1.19)	0.91 (0.7-1.19)	0.89 (0.68-1.16)
Alpha	IMM	Deprivation quintile	3	32650	380	7370395	18.8 (16.9-20.7)	1.1 (0.95-1.27)	1.09 (0.95-1.27)	1.04 (0.9-1.21)	305	4952485	22.5 (20-25)	0.99 (0.84-1.17)	105	7402670	5.2 (4.2-6.2)	0.96 (0.74-1.25)	0.96 (0.73-1.25)	0.91 (0.69-1.18)
Alpha	IMM	Deprivation quintile	2	27070	450	6093320	27 (24.5-29.5)	1.6 (1.39-1.85)	1.6 (1.39-1.84)	1.45 (1.26-1.67)	370	4159330	32.5 (29.2-35.8)	1.38 (1.18-1.62)	130	6130330	7.7 (6.4-9.1)	1.5 (1.16-1.93)	1.49 (1.16-1.92)	1.34 (1.04-1.73)
Alpha	IMM	Deprivation quintile	1 (most deprived)	23270	480	5222945	33.6 (30.6-36.6)	2.03 (1.76-2.35)	2.02 (1.75-2.34)	1.73 (1.5-2)	410	3661610	40.9 (36.9-44.9)	1.68 (1.43-1.97)	155	5264850	10.8 (9.1-12.4)	2.3 (1.79-2.96)	2.3 (1.79-2.96)	1.94 (1.5-2.5)
Alpha	IMM	Care home	0	144600	1920	32621355	21.5 (20.5-22.5)	1 (ref)	1 (ref)	1 (ref)	1615	22026715	26.8 (25.5-28.1)	1 (ref)	530	32789845	5.9 (5.4-6.4)	1 (ref)	1 (ref)	1 (ref)
Alpha	IMM	Care home	1	1025	120	201005	218.1 (179.1-257.1)	5 (4.11-6.09)	4.85 (3.97-5.92)	4.36 (3.57-5.31)	90	130025	252.8 (200.6-305)	3.74 (2.97-4.73)	80	205610	142.1 (111-173.2)	8.43 (6.49-10.95)	8.62 (6.62-11.23)	7.64 (5.88-9.93)
Alpha	IMM	Smoking status	Never and unknown	58040	665	13111775	18.5 (17.1-19.9)	1 (ref)	1 (ref)	1 (ref)	550	8873410	22.6 (20.7-24.5)	1 (ref)	170	13170650	4.7 (4-5.4)	1 (ref)	1 (ref)	1 (ref)
Alpha	IMM	Smoking status	Former	69710	1210	15667205	28.2 (26.6-29.8)	1.27 (1.15-1.4)	1.27 (1.15-1.39)	1.22 (1.11-1.35)	1005	10419715	35.2 (33.1-37.4)	1.22 (1.09-1.36)	390	15768080	9 (8.1-9.9)	1.44 (1.19-1.72)	1.43 (1.19-1.72)	1.34 (1.11-1.61)
Alpha	IMM	Smoking status	Current	17875	165	4043380	14.9 (12.6-17.2)	0.94 (0.79-1.12)	0.94 (0.79-1.12)	0.88 (0.74-1.05)	150	2863615	19.1 (16.1-22.2)	0.91 (0.76-1.1)	50	4056725	4.5 (3.3-5.7)	1.38 (1-1.91)	1.38 (1-1.91)	1.25 (0.9-1.73)
Alpha	IMM	Prior infection status	No prior infection	144490	2010	32575770	22.5 (21.6-23.5)	1 (ref)	1 (ref)	1 (ref)	1675	21991885	27.8 (26.5-29.2)	1 (ref)	[R]	-	-	-	-	-
Alpha	IMM	Prior infection status	Infected (WT)	1135	35	246590	51.8 (34.7-69)	1.97 (1.4-2.76)	1.97 (1.4-2.76)	1.66 (1.18-2.33)	25	164855	55.4 (33.7-77.1)	1.46 (0.98-2.17)	[R]	-	-	-	-	-
Alpha	IMM	Comorbidity count	0	37850	200	8600975	8.5 (7.3-9.7)	1 (ref)	1 (ref)	1 (ref)	165	6032275	10 (8.5-11.5)	1 (ref)	25	8621395	1.1 (0.6-1.5)	1 (ref)	1 (ref)	1 (ref)
Alpha	IMM	Comorbidity count	1	53200	515	12040770	15.6 (14.3-17)	1.45 (1.22-1.71)	1.44 (1.22-1.71)	1.42 (1.2-1.68)	435	8140735	19.5 (17.7-21.4)	1.48 (1.23-1.77)	125	12088350	3.8 (3.1-4.4)	1.9 (1.24-2.92)	1.9 (1.24-2.92)	1.86 (1.21-2.85)
Alpha	IMM	Comorbidity count	2	35655	700	7997635	32 (29.6-34.3)	2.46 (2.09-2.91)	2.46 (2.08-2.9)	2.33 (1.98-2.75)	580	5266575	40.2 (37-43.5)	2.45 (2.05-2.94)	220	8055095	10 (8.7-11.3)	3.61 (2.38-5.47)	3.61 (2.38-5.47)	3.39 (2.23-5.14)
Alpha	IMM	Comorbidity count	3	14675	425	3256245	47.7 (43.1-52.2)	3.31 (2.77-3.96)	3.3 (2.76-3.94)	3.05 (2.55-3.65)	355	2112385	61.4 (55-67.8)	3.3 (2.71-4.02)	160	3289065	17.8 (15-20.5)	5.35 (3.49-8.2)	5.34 (3.48-8.19)	4.87 (3.18-7.48)
Alpha	IMM	Comorbidity count	4+	4250	205	926740	80.8 (69.7-91.9)	5.36 (4.36-6.58)	5.3 (4.32-6.51)	4.74 (3.86-5.83)	165	604775	99.7 (84.4-114.9)	4.94 (3.94-6.2)	85	941545	33 (26-40)	9.03 (5.74-14.22)	9.01 (5.72-14.19)	7.89 (5.01-12.45)
Alpha	IMM	Body mass index	Not obese	101250	1315	22805595	21.1 (19.9-22.2)	1 (ref)	1 (ref)	1 (ref)	1075	15312285	25.6 (24.1-27.2)	1 (ref)	420	22912585	6.7 (6.1-7.3)	1 (ref)	1 (ref)	1 (ref)
Alpha	IMM	Body mass index	Obese I (30-34.9 kg/m2)	25840	370	5838375	23.1 (20.8-25.5)	1.31 (1.17-1.47)	1.31 (1.16-1.47)	1.3 (1.15-1.46)	320	3967085	29.5 (26.2-32.7)	1.35 (1.19-1.54)	105	5871460	6.5 (5.3-7.8)	1.4 (1.12-1.74)	1.4 (1.12-1.73)	1.38 (1.11-1.71)
Alpha	IMM	Body mass index	Obese II (35-39.9 kg/m2)	11420	205	2575840	29.1 (25.1-33)	1.92 (1.66-2.23)	1.92 (1.65-2.23)	1.87 (1.61-2.18)	170	1766160	35.2 (29.9-40.4)	1.81 (1.53-2.13)	50	2594665	7 (5.1-9)	1.92 (1.42-2.6)	1.92 (1.42-2.6)	1.85 (1.36-2.5)
Alpha	IMM	Body mass index	Obese III (40+ kg/m2)	7115	155	1602555	35.3 (29.8-40.9)	2.74 (2.31-3.26)	2.73 (2.3-3.24)	2.67 (2.24-3.18)	135	1111215	44.4 (36.9-51.9)	2.78 (2.31-3.35)	35	1616740	7.9 (5.3-10.5)	3.2 (2.25-4.55)	3.19 (2.24-4.54)	3.05 (2.14-4.34)
Alpha	IMM	Asthma	No asthma	117320	1635	26436170	22.6 (21.5-23.7)	1 (ref)	1 (ref)	1 (ref)	1365	17830275	28 (26.5-29.4)	1 (ref)	505	26574120	6.9 (6.3-7.5)	1 (ref)	1 (ref)	1 (ref)
Alpha	IMM	Asthma	With no oral steroid use	23060	310	5205975	21.7 (19.3-24.2)	1.13 (1-1.27)	1.13 (1-1.27)	1.11 (0.98-1.25)	255	3529660	26.4 (23.1-29.6)	1.1 (0.96-1.26)	90	5231545	6.3 (5-7.6)	1.17 (0.94-1.47)	1.17 (0.94-1.46)	1.14 (0.91-1.43)
Alpha	IMM	Asthma	With oral steroid use	5245	95	1180220	29.4 (23.5-35.3)	1.58 (1.28-1.94)	1.57 (1.28-1.93)	1.51 (1.23-1.86)	80	796810	36.7 (28.6-44.7)	1.55 (1.24-1.95)	15	1189790	4.6 (2.3-6.9)	1.04 (0.64-1.69)	1.04 (0.64-1.69)	0.99 (0.61-1.61)
Alpha	IMM	Diabetes	No diabetes	120770	1380	27275335	18.5 (17.5-19.5)	1 (ref)	1 (ref)	1 (ref)	1140	18482535	22.5 (21.2-23.8)	1 (ref)	390	27394200	5.2 (4.7-5.7)	1 (ref)	1 (ref)	1 (ref)
Alpha	IMM	Diabetes	Controlled	21050	565	4694465	44 (40.3-47.6)	1.87 (1.69-2.07)	1.87 (1.69-2.06)	1.72 (1.56-1.91)	480	3104155	56.5 (51.4-61.5)	1.8 (1.61-2.01)	190	4740805	14.6 (12.6-16.7)	1.95 (1.64-2.33)	1.95 (1.64-2.33)	1.81 (1.52-2.16)
Alpha	IMM	Diabetes	Not controlled	895	25	200420	45.6 (27.7-63.4)	2.12 (1.43-3.13)	2.11 (1.42-3.11)	1.94 (1.31-2.87)	25	133930	68.2 (41.5-94.9)	2.21 (1.47-3.32)	[R]	-	-	-	-	-
Alpha	IMM	Diabetes	Without recent Hb1ac measure	2910	70	652145	39.2 (30-48.4)	1.79 (1.41-2.26)	1.77 (1.4-2.25)	1.67 (1.31-2.12)	60	436120	50.2 (37.5-63)	1.67 (1.28-2.17)	25	657830	13.9 (8.4-19.3)	1.93 (1.29-2.87)	1.92 (1.29-2.86)	1.81 (1.22-2.7)
Alpha	IMM	CKD or RRT	No CKD or RRT	129315	1535	29216755	19.2 (18.2-20.1)	1 (ref)	1 (ref)	1 (ref)	1295	19889370	23.8 (22.5-25.1)	1 (ref)	405	29352640	5 (4.5-5.5)	1 (ref)	1 (ref)	1 (ref)
Alpha	IMM	CKD or RRT	CKD stage 3a	11595	305	2580130	43.2 (38.3-48)	1.31 (1.15-1.5)	1.31 (1.15-1.5)	1.3 (1.14-1.48)	240	1624460	54 (47.1-60.8)	1.28 (1.1-1.48)	115	2602765	16.1 (13.2-19.1)	1.29 (1.04-1.61)	1.29 (1.04-1.61)	1.27 (1.02-1.58)
Alpha	IMM	CKD or RRT	CKD stage 3b	3700	140	810170	63.1 (52.7-73.6)	1.65 (1.38-1.98)	1.65 (1.38-1.98)	1.59 (1.33-1.91)	115	502630	83.6 (68.3-98.8)	1.68 (1.38-2.05)	70	819000	31.2 (23.9-38.5)	2.09 (1.6-2.72)	2.09 (1.6-2.72)	1.99 (1.53-2.6)
Alpha	IMM	CKD or RRT	CKD stage 4	720	45	152380	107.9 (76.4-139.4)	3.05 (2.26-4.12)	3.03 (2.24-4.09)	2.84 (2.1-3.83)	35	97930	130.5 (87.3-173.8)	2.54 (1.79-3.61)	15	156255	35.1 (17.3-52.8)	2.84 (1.74-4.65)	2.84 (1.73-4.64)	2.64 (1.61-4.31)
Alpha	IMM	CKD or RRT	CKD stage 5	80	[R]	-	-	-	-	-	[R]	-	-	-	[R]	-	-	-	-	-
Alpha	IMM	CKD or RRT	RRT (dialysis)	220	[R]	-	-	-	-	-	[R]	-	-	-	[R]	-	-	-	-	-
Alpha	IMM	Hypertension	0	69920	650	15827065	15 (13.8-16.2)	1 (ref)	1 (ref)	1 (ref)	550	10960605	18.3 (16.8-19.9)	1 (ref)	150	15887625	3.4 (2.9-4)	1 (ref)	1 (ref)	1 (ref)
Alpha	IMM	Hypertension	1	75705	1395	16995295	30 (28.4-31.6)	1.29 (1.16-1.42)	1.28 (1.16-1.42)	1.26 (1.14-1.39)	1155	11196135	37.7 (35.5-39.9)	1.28 (1.15-1.43)	465	17107830	9.9 (9-10.8)	1.33 (1.1-1.61)	1.33 (1.1-1.61)	1.29 (1.07-1.57)
Alpha	IMM	Chronic respiratory disease	0	129285	1580	29200680	19.8 (18.8-20.7)	1 (ref)	1 (ref)	1 (ref)	1315	19797130	24.3 (23-25.6)	1 (ref)	440	29337195	5.5 (5-6)	1 (ref)	1 (ref)	1 (ref)
Alpha	IMM	Chronic respiratory disease	1	16340	460	3621680	46.4 (42.2-50.6)	1.73 (1.56-1.92)	1.72 (1.55-1.92)	1.65 (1.49-1.84)	390	2359610	60.4 (54.4-66.4)	1.71 (1.52-1.92)	175	3658260	17.5 (14.9-20.1)	1.97 (1.64-2.35)	1.96 (1.64-2.35)	1.87 (1.56-2.24)
Alpha	IMM	Chronic cardiac disease	0	126965	1435	28697700	18.3 (17.3-19.2)	1 (ref)	1 (ref)	1 (ref)	1200	19495650	22.5 (21.2-23.8)	1 (ref)	380	28823520	4.8 (4.3-5.3)	1 (ref)	1 (ref)	1 (ref)
Alpha	IMM	Chronic cardiac disease	1	18660	610	4124660	54 (49.7-58.3)	1.9 (1.72-2.1)	1.89 (1.71-2.1)	1.8 (1.63-1.99)	505	2661090	69.3 (63.3-75.4)	1.85 (1.65-2.06)	230	4171935	20.1 (17.5-22.7)	2 (1.69-2.37)	2 (1.68-2.37)	1.89 (1.59-2.25)
Alpha	IMM	Cancer (non-haematological)	0	134595	1790	30383335	21.5 (20.5-22.5)	1 (ref)	1 (ref)	1 (ref)	1500	20586560	26.6 (25.3-28)	1 (ref)	520	30536875	6.2 (5.7-6.8)	1 (ref)	1 (ref)	1 (ref)
Alpha	IMM	Cancer (non-haematological)	1	11030	255	2439030	38.2 (33.5-42.9)	1.2 (1.05-1.37)	1.2 (1.05-1.37)	1.2 (1.05-1.38)	200	1570185	46.5 (40.1-53)	1.18 (1.02-1.37)	95	2458580	14.1 (11.3-17)	1.2 (0.96-1.5)	1.2 (0.96-1.5)	1.2 (0.96-1.51)
Alpha	IMM	Chronic liver disease	0	141205	1985	31829745	22.8 (21.8-23.8)	1 (ref)	1 (ref)	1 (ref)	1660	21498550	28.2 (26.8-29.6)	1 (ref)	590	31998405	6.7 (6.2-7.3)	1 (ref)	1 (ref)	1 (ref)
Alpha	IMM	Chronic liver disease	1	4420	60	992615	22.1 (16.5-27.7)	1 (0.77-1.29)	1 (0.77-1.29)	0.99 (0.77-1.28)	40	658190	22.2 (15.3-29.1)	0.83 (0.61-1.13)	20	997045	7.3 (4.1-10.5)	1.25 (0.81-1.94)	1.25 (0.81-1.94)	1.23 (0.8-1.91)
Alpha	IMM	Stroke	0	139735	1835	31526130	21.3 (20.3-22.2)	1 (ref)	1 (ref)	1 (ref)	1535	21316580	26.3 (25-27.6)	1 (ref)	530	31683760	6.1 (5.6-6.6)	1 (ref)	1 (ref)	1 (ref)
Alpha	IMM	Stroke	1	5890	205	1296230	57.8 (49.9-65.7)	1.73 (1.5-2.01)	1.72 (1.49-1.99)	1.67 (1.44-1.94)	170	840160	73.9 (62.8-85)	1.66 (1.41-1.96)	80	1311690	22.3 (17.4-27.2)	1.8 (1.42-2.28)	1.79 (1.41-2.27)	1.73 (1.37-2.2)
Alpha	IMM	Dementia	0	145150	2005	32724885	22.4 (21.4-23.4)	1 (ref)	1 (ref)	1 (ref)	1670	22095760	27.6 (26.3-28.9)	1 (ref)	590	32895660	6.6 (6-7.1)	1 (ref)	1 (ref)	1 (ref)
Alpha	IMM	Dementia	1	475	40	97480	149.9 (103.4-196.3)	3 (2.19-4.13)	2.94 (2.14-4.05)	2.82 (2.05-3.88)	35	60985	209.6 (140.2-279)	2.9 (2.05-4.12)	20	99795	73.2 (41.1-105.3)	3.39 (2.16-5.32)	3.37 (2.14-5.29)	3.26 (2.08-5.13)
Alpha	IMM	Other neurological disease	0	141825	1940	31976405	22.2 (21.2-23.1)	1 (ref)	1 (ref)	1 (ref)	1615	21594605	27.3 (26-28.6)	1 (ref)	575	32142375	6.5 (6-7.1)	1 (ref)	1 (ref)	1 (ref)
Alpha	IMM	Other neurological disease	1	3800	105	845955	45.3 (36.7-54)	1.68 (1.38-2.05)	1.67 (1.37-2.04)	1.68 (1.37-2.04)	85	562135	55.2 (43.5-67)	1.68 (1.35-2.09)	40	853075	17.1 (11.8-22.4)	1.83 (1.32-2.54)	1.83 (1.32-2.53)	1.82 (1.31-2.52)
Alpha	IMM	Asplenia	0	145040	2025	32692620	22.6 (21.6-23.6)	1 (ref)	1 (ref)	1 (ref)	1690	22067240	28 (26.6-29.3)	1 (ref)	[R]	-	-	-	-	-
Alpha	IMM	Asplenia	1	585	20	129740	56.3 (31.6-81)	2.44 (1.53-3.87)	2.43 (1.53-3.86)	2.28 (1.43-3.63)	15	89500	61.2 (30.2-92.2)	1.94 (1.12-3.36)	[R]	-	-	-	-	-
Alpha	IMM	Rheumatoid arthritis/lupus/psoriasis	0	55330	755	12460180	22.1 (20.6-23.7)	1 (ref)	1 (ref)	1 (ref)	630	8423565	27.3 (25.2-29.5)	1 (ref)	245	12522230	7.1 (6.3-8)	1 (ref)	1 (ref)	1 (ref)
Alpha	IMM	Rheumatoid arthritis/lupus/psoriasis	1	90295	1290	20362180	23.1 (21.9-24.4)	0.89 (0.81-0.97)	0.89 (0.81-0.97)	0.93 (0.85-1.02)	1075	13733175	28.6 (26.9-30.3)	0.93 (0.84-1.03)	370	20473225	6.6 (5.9-7.3)	0.75 (0.63-0.88)	0.75 (0.63-0.88)	0.8 (0.68-0.95)
Alpha	IMM	Learning disability	0	145125	2025	32710565	22.6 (21.6-23.6)	1 (ref)	1 (ref)	1 (ref)	1690	22077095	28 (26.6-29.3)	1 (ref)	[R]	-	-	-	-	-
Alpha	IMM	Learning disability	1	500	15	111795	49 (24.2-73.8)	4.21 (2.57-6.91)	4.19 (2.55-6.87)	3.81 (2.32-6.25)	15	79645	68.8 (34-103.6)	3.55 (2.05-6.15)	[R]	-	-	-	-	-
Alpha	IMM	Severe mental illness	0	144085	2000	32478795	22.5 (21.5-23.5)	1 (ref)	1 (ref)	1 (ref)	1665	21915330	27.7 (26.4-29.1)	1 (ref)	600	32647850	6.7 (6.2-7.2)	1 (ref)	1 (ref)	1 (ref)
Alpha	IMM	Severe mental illness	1	1540	45	343565	47.8 (33.9-61.8)	2.4 (1.78-3.25)	2.38 (1.76-3.22)	2.23 (1.65-3.02)	35	241415	53 (35.4-70.5)	2.15 (1.54-2.99)	15	347600	15.8 (7.8-23.7)	2.81 (1.62-4.87)	2.79 (1.61-4.84)	2.58 (1.49-4.48)
Alpha	IMD	N	1	190405	3165	42560990	27.2 (26.2-28.1)	-	-	-	2705	30524720	32.4 (31.1-33.6)	-	1170	42800665	10 (9.4-10.6)	-	-	-
Alpha	IMD	Age group	60-69	36695	435	8278700	19.2 (17.4-21)	1 (ref)	1 (ref)	1 (ref)	390	5987635	23.8 (21.4-26.2)	1 (ref)	95	8318855	4.2 (3.3-5)	1 (ref)	1 (ref)	1 (ref)
Alpha	IMD	Age group	18-39	23935	85	5405560	5.7 (4.5-7)	0.29 (0.23-0.36)	0.29 (0.23-0.36)	0.43 (0.34-0.54)	80	4443000	6.6 (5.1-8)	0.42 (0.33-0.54)	[R]	-	-	-	-	-
Alpha	IMD	Age group	40-49	24975	140	5655085	9 (7.5-10.5)	0.46 (0.38-0.56)	0.46 (0.38-0.56)	0.62 (0.51-0.76)	130	4447025	10.7 (8.8-12.5)	0.62 (0.51-0.76)	15	5669300	1 (0.5-1.5)	0.2 (0.11-0.35)	0.2 (0.11-0.35)	0.27 (0.15-0.48)
Alpha	IMD	Age group	50-59	36515	315	8271550	13.9 (12.4-15.4)	0.71 (0.61-0.82)	0.71 (0.61-0.82)	0.83 (0.72-0.96)	295	6284180	17.1 (15.2-19.1)	0.85 (0.73-1)	50	8303190	2.2 (1.6-2.8)	0.53 (0.38-0.75)	0.53 (0.38-0.75)	0.63 (0.45-0.88)
Alpha	IMD	Age group	70-79	39310	820	8759605	34.2 (31.9-36.5)	1.79 (1.6-2.01)	1.79 (1.59-2.01)	1.61 (1.43-1.81)	715	5714605	45.7 (42.3-49)	1.76 (1.55-1.99)	310	8822020	12.8 (11.4-14.3)	3.04 (2.42-3.82)	3.03 (2.41-3.81)	2.7 (2.14-3.4)
Alpha	IMD	Age group	80+	28980	1365	6190490	80.5 (76.3-84.8)	4.29 (3.85-4.77)	4.25 (3.81-4.73)	3.42 (3.06-3.81)	1095	3648275	109.6 (103.1-116.1)	4.27 (3.79-4.82)	700	6271870	40.8 (37.7-43.8)	9.84 (7.95-12.18)	9.73 (7.86-12.05)	7.75 (6.23-9.63)
Alpha	IMD	Sex	Female	118615	1855	26571785	25.5 (24.3-26.7)	1 (ref)	1 (ref)	1 (ref)	1590	18939025	30.7 (29.2-32.2)	1 (ref)	640	26716455	8.7 (8.1-9.4)	1 (ref)	1 (ref)	1 (ref)
Alpha	IMD	Sex	Male	71790	1310	15989205	29.9 (28.3-31.5)	1.26 (1.17-1.35)	1.26 (1.17-1.35)	1.23 (1.15-1.32)	1115	11585695	35.2 (33.1-37.2)	1.24 (1.15-1.34)	530	16084210	12 (11-13.1)	1.54 (1.37-1.72)	1.54 (1.37-1.73)	1.49 (1.33-1.67)
Alpha	IMD	Ethnicity	White	157465	2730	35158550	28.4 (27.3-29.4)	1 (ref)	1 (ref)	1 (ref)	2310	24724060	34.1 (32.7-35.5)	1 (ref)	1040	35362860	10.7 (10.1-11.4)	1 (ref)	1 (ref)	1 (ref)
Alpha	IMD	Ethnicity	South Asian	11250	235	2522785	34 (29.7-38.4)	1.83 (1.59-2.1)	1.83 (1.59-2.11)	1.57 (1.37-1.81)	210	1929930	39.7 (34.4-45.1)	1.58 (1.36-1.84)	70	2542400	10.1 (7.7-12.4)	1.96 (1.52-2.54)	1.97 (1.52-2.55)	1.68 (1.3-2.17)
Alpha	IMD	Ethnicity	Black	11815	115	2662925	15.8 (12.9-18.7)	1.13 (0.93-1.37)	1.12 (0.92-1.37)	0.97 (0.8-1.18)	105	2126010	18 (14.6-21.5)	0.96 (0.78-1.18)	25	2672880	3.4 (2.1-4.8)	1.12 (0.75-1.69)	1.12 (0.75-1.69)	0.94 (0.62-1.42)
Alpha	IMD	Ethnicity	Other	9875	80	2216735	13.2 (10.3-16.1)	0.78 (0.62-0.98)	0.78 (0.63-0.98)	0.83 (0.66-1.03)	75	1744725	15.7 (12.1-19.3)	0.85 (0.67-1.07)	35	2222525	5.8 (3.8-7.7)	1.16 (0.82-1.62)	1.16 (0.83-1.63)	1.23 (0.88-1.73)
Alpha	IMD	Deprivation quintile	5 (least deprived)	33545	505	7507115	24.6 (22.4-26.7)	1 (ref)	1 (ref)	1 (ref)	415	5181705	29.3 (26.4-32.1)	1 (ref)	205	7543000	9.9 (8.6-11.3)	1 (ref)	1 (ref)	1 (ref)
Alpha	IMD	Deprivation quintile	4	38435	555	8593270	23.6 (21.6-25.6)	1.01 (0.9-1.14)	1.01 (0.9-1.14)	0.99 (0.88-1.12)	460	6019375	27.9 (25.4-30.5)	0.99 (0.86-1.13)	225	8634185	9.5 (8.3-10.8)	1.04 (0.86-1.26)	1.04 (0.86-1.26)	1.02 (0.84-1.23)
Alpha	IMD	Deprivation quintile	3	40955	660	9158125	26.3 (24.3-28.3)	1.2 (1.07-1.35)	1.2 (1.07-1.35)	1.13 (1.01-1.27)	565	6507520	31.7 (29.1-34.3)	1.14 (1.01-1.3)	255	9207570	10.1 (8.9-11.4)	1.2 (0.99-1.44)	1.2 (1-1.44)	1.13 (0.94-1.37)
Alpha	IMD	Deprivation quintile	2	38960	655	8705935	27.5 (25.4-29.6)	1.36 (1.21-1.53)	1.36 (1.21-1.53)	1.24 (1.1-1.39)	575	6353275	33.1 (30.4-35.8)	1.25 (1.1-1.42)	245	8756425	10.2 (8.9-11.5)	1.4 (1.16-1.69)	1.4 (1.16-1.69)	1.28 (1.06-1.55)
Alpha	IMD	Deprivation quintile	1 (most deprived)	38510	790	8596545	33.6 (31.2-35.9)	1.76 (1.57-1.97)	1.75 (1.56-1.97)	1.53 (1.36-1.72)	690	6462845	39 (36.1-41.9)	1.52 (1.34-1.72)	240	8659480	10.1 (8.8-11.4)	1.65 (1.36-2)	1.64 (1.35-1.99)	1.44 (1.19-1.75)
Alpha	IMD	Care home	0	186945	2855	41887410	24.9 (24-25.8)	1 (ref)	1 (ref)	1 (ref)	2455	30090195	29.8 (28.6-31)	1 (ref)	950	42116180	8.2 (7.7-8.8)	1 (ref)	1 (ref)	1 (ref)
Alpha	IMD	Care home	1	3460	310	673585	168.1 (149.4-186.8)	2.66 (2.34-3.03)	2.58 (2.26-2.94)	2.47 (2.17-2.81)	250	434525	210.1 (184.1-236.2)	2.34 (2.02-2.7)	220	684485	117.4 (101.9-132.9)	4.35 (3.69-5.14)	4.27 (3.61-5.06)	4.13 (3.49-4.88)
Alpha	IMD	Smoking status	Never and unknown	80220	1065	18004160	21.6 (20.3-22.9)	1 (ref)	1 (ref)	1 (ref)	915	13059140	25.6 (23.9-27.2)	1 (ref)	345	18086430	7 (6.2-7.7)	1 (ref)	1 (ref)	1 (ref)
Alpha	IMD	Smoking status	Former	82285	1830	18284065	36.6 (34.9-38.2)	1.31 (1.21-1.41)	1.3 (1.21-1.41)	1.23 (1.14-1.33)	1550	12650265	44.8 (42.5-47)	1.23 (1.13-1.34)	755	18418345	15 (13.9-16)	1.48 (1.3-1.68)	1.48 (1.3-1.68)	1.4 (1.23-1.6)
Alpha	IMD	Smoking status	Current	27900	270	6272765	15.7 (13.8-17.6)	1 (0.87-1.14)	1 (0.87-1.14)	0.93 (0.81-1.07)	235	4815315	17.8 (15.5-20.1)	0.89 (0.76-1.03)	70	6295890	4.1 (3.1-5)	1.04 (0.8-1.35)	1.04 (0.8-1.35)	0.98 (0.75-1.28)
Alpha	IMD	Immunosuppression timing (IMD)	>1 year	161440	2620	36101675	26.5 (25.5-27.5)	1 (ref)	1 (ref)	1 (ref)	2240	25964055	31.5 (30.2-32.8)	1 (ref)	980	36298725	9.9 (9.2-10.5)	1 (ref)	1 (ref)	1 (ref)
Alpha	IMD	Immunosuppression timing (IMD)	<=1 year	28965	545	6459315	30.8 (28.2-33.4)	1.08 (0.98-1.18)	1.07 (0.98-1.18)	1.08 (0.98-1.18)	465	4560665	37.2 (33.9-40.6)	1.09 (0.98-1.2)	190	6501940	10.7 (9.2-12.2)	0.99 (0.84-1.15)	0.98 (0.84-1.15)	1 (0.86-1.17)
Alpha	IMD	Prior infection status	No prior infection	188860	3095	42231035	26.8 (25.8-27.7)	1 (ref)	1 (ref)	1 (ref)	2645	30301945	31.9 (30.7-33.1)	1 (ref)	1140	42466225	9.8 (9.2-10.4)	1 (ref)	1 (ref)	1 (ref)
Alpha	IMD	Prior infection status	Infected (WT)	1545	65	329955	72 (54.5-89.4)	1.99 (1.56-2.54)	1.99 (1.56-2.54)	1.77 (1.39-2.27)	55	222775	90.2 (66.3-114)	1.84 (1.42-2.4)	30	334435	32.8 (21-44.5)	2.22 (1.55-3.17)	2.22 (1.55-3.17)	2.04 (1.42-2.91)
Alpha	IMD	Comorbidity count	0	49225	210	11133275	6.9 (6-7.8)	1 (ref)	1 (ref)	1 (ref)	190	8644530	8 (6.9-9.2)	1 (ref)	40	11153950	1.3 (0.9-1.7)	1 (ref)	1 (ref)	1 (ref)
Alpha	IMD	Comorbidity count	1	64090	670	14431985	17 (15.7-18.2)	1.73 (1.47-2.02)	1.73 (1.47-2.02)	1.69 (1.45-1.99)	565	10420870	19.8 (18.2-21.4)	1.67 (1.41-1.98)	220	14485850	5.5 (4.8-6.3)	1.99 (1.41-2.82)	1.99 (1.41-2.81)	1.96 (1.39-2.78)
Alpha	IMD	Comorbidity count	2	46135	1000	10259215	35.6 (33.4-37.8)	2.72 (2.33-3.18)	2.71 (2.32-3.17)	2.59 (2.22-3.04)	845	6999035	44.1 (41.1-47.1)	2.68 (2.27-3.16)	360	10333770	12.7 (11.4-14)	2.83 (2.01-3.97)	2.82 (2.01-3.95)	2.73 (1.94-3.83)
Alpha	IMD	Comorbidity count	3	22540	845	4930845	62.6 (58.4-66.8)	4.07 (3.46-4.78)	4.05 (3.44-4.76)	3.81 (3.23-4.48)	730	3269435	81.6 (75.6-87.5)	4.07 (3.43-4.84)	365	4991460	26.7 (24-29.4)	4.61 (3.27-6.48)	4.58 (3.26-6.45)	4.37 (3.11-6.16)
Alpha	IMD	Comorbidity count	4+	8410	440	1805675	89 (80.7-97.3)	5.46 (4.58-6.5)	5.41 (4.54-6.45)	5 (4.2-5.97)	375	1190845	115 (103.4-126.7)	5.23 (4.33-6.31)	185	1835635	36.8 (31.5-42.1)	5.95 (4.16-8.5)	5.89 (4.12-8.41)	5.55 (3.88-7.93)
Alpha	IMD	Body mass index	Not obese	137655	2235	30697875	26.6 (25.5-27.7)	1 (ref)	1 (ref)	1 (ref)	1890	21988040	31.4 (30-32.8)	1 (ref)	895	30858975	10.6 (9.9-11.3)	1 (ref)	1 (ref)	1 (ref)
Alpha	IMD	Body mass index	Obese I (30-34.9 kg/m2)	30780	485	6926375	25.6 (23.3-27.9)	1.2 (1.09-1.33)	1.2 (1.09-1.33)	1.19 (1.07-1.31)	425	4949460	31.4 (28.4-34.3)	1.21 (1.09-1.35)	145	6966050	7.6 (6.4-8.8)	1.08 (0.9-1.28)	1.07 (0.9-1.28)	1.06 (0.89-1.27)
Alpha	IMD	Body mass index	Obese II (35-39.9 kg/m2)	13455	245	3025860	29.6 (25.9-33.3)	1.69 (1.48-1.93)	1.68 (1.47-1.92)	1.65 (1.44-1.88)	205	2190300	34.2 (29.5-38.9)	1.57 (1.36-1.82)	75	3046650	9 (7-11)	1.65 (1.3-2.11)	1.64 (1.29-2.09)	1.62 (1.27-2.06)
Alpha	IMD	Body mass index	Obese III (40+ kg/m2)	8510	200	1910885	38.2 (32.9-43.5)	2.64 (2.27-3.06)	2.63 (2.27-3.06)	2.55 (2.19-2.96)	185	1396915	48.4 (41.4-55.3)	2.63 (2.25-3.07)	55	1928985	10.4 (7.7-13.2)	2.72 (2.05-3.61)	2.72 (2.05-3.6)	2.64 (1.99-3.5)
Alpha	IMD	Asthma	No asthma	153245	2500	34232090	26.7 (25.6-27.7)	1 (ref)	1 (ref)	1 (ref)	2125	24556635	31.6 (30.3-33)	1 (ref)	955	34417625	10.1 (9.5-10.8)	1 (ref)	1 (ref)	1 (ref)
Alpha	IMD	Asthma	With no oral steroid use	30810	510	6906560	27 (24.6-29.3)	1.22 (1.11-1.34)	1.22 (1.11-1.34)	1.2 (1.09-1.32)	450	4980580	33 (30-36)	1.24 (1.12-1.38)	175	6947475	9.2 (7.8-10.6)	1.18 (1.01-1.39)	1.18 (1.01-1.39)	1.17 (1-1.38)
Alpha	IMD	Asthma	With oral steroid use	6350	150	1422340	38.5 (32.4-44.7)	1.61 (1.37-1.9)	1.6 (1.36-1.89)	1.53 (1.3-1.81)	125	987510	46.2 (38.1-54.3)	1.54 (1.28-1.84)	40	1435565	10.2 (7-13.3)	1.19 (0.86-1.63)	1.18 (0.86-1.62)	1.13 (0.82-1.55)
Alpha	IMD	Diabetes	No diabetes	154810	2075	34706165	21.8 (20.9-22.8)	1 (ref)	1 (ref)	1 (ref)	1755	25172570	25.5 (24.3-26.7)	1 (ref)	765	34861290	8 (7.4-8.6)	1 (ref)	1 (ref)	1 (ref)
Alpha	IMD	Diabetes	Controlled	29270	895	6464795	50.6 (47.3-53.9)	1.65 (1.52-1.78)	1.64 (1.52-1.78)	1.55 (1.43-1.68)	785	4366865	65.7 (61.1-70.3)	1.65 (1.51-1.8)	335	6534850	18.7 (16.7-20.7)	1.48 (1.3-1.68)	1.47 (1.29-1.68)	1.4 (1.23-1.6)
Alpha	IMD	Diabetes	Not controlled	1270	60	278965	78.6 (58.7-98.4)	2.82 (2.18-3.64)	2.79 (2.16-3.61)	2.61 (2.02-3.38)	50	192180	95 (68.7-121.4)	2.49 (1.87-3.31)	20	283490	25.8 (14.5-37.1)	2.39 (1.54-3.69)	2.36 (1.53-3.66)	2.2 (1.42-3.42)
Alpha	IMD	Diabetes	Without recent Hb1ac measure	5055	130	1111065	42.7 (35.4-50.1)	1.53 (1.28-1.83)	1.52 (1.27-1.81)	1.44 (1.21-1.72)	115	793100	53 (43.3-62.6)	1.48 (1.22-1.79)	45	1121030	14.7 (10.4-18.9)	1.31 (0.98-1.76)	1.29 (0.96-1.74)	1.23 (0.92-1.66)
Alpha	IMD	CKD or RRT	No CKD or RRT	164485	2045	36953300	20.2 (19.3-21.1)	1 (ref)	1 (ref)	1 (ref)	1775	26956660	24.1 (22.9-25.2)	1 (ref)	635	37120610	6.2 (5.8-6.7)	1 (ref)	1 (ref)	1 (ref)
Alpha	IMD	CKD or RRT	CKD stage 3a	16005	550	3511125	57.2 (52.4-62)	1.37 (1.24-1.51)	1.37 (1.24-1.51)	1.36 (1.23-1.5)	445	2239815	72.6 (65.8-79.3)	1.37 (1.22-1.53)	255	3546775	26.3 (23-29.5)	1.45 (1.24-1.68)	1.45 (1.25-1.69)	1.44 (1.24-1.68)
Alpha	IMD	CKD or RRT	CKD stage 3b	7125	350	1526030	83.8 (75-92.5)	1.66 (1.47-1.87)	1.66 (1.47-1.87)	1.62 (1.43-1.83)	290	956105	110.8 (98-123.5)	1.67 (1.46-1.91)	170	1548295	40.1 (34.1-46.1)	1.71 (1.43-2.04)	1.71 (1.43-2.04)	1.68 (1.41-2.01)
Alpha	IMD	CKD or RRT	CKD stage 4	2100	175	428145	149.3 (127.2-171.4)	2.8 (2.38-3.29)	2.79 (2.37-3.28)	2.67 (2.27-3.14)	150	276420	198.2 (166.5-229.9)	2.8 (2.35-3.34)	85	438925	70.7 (55.7-85.8)	2.75 (2.17-3.49)	2.74 (2.16-3.47)	2.65 (2.09-3.36)
Alpha	IMD	CKD or RRT	CKD stage 5	225	20	45155	161.8 (90.9-232.7)	3.43 (2.18-5.4)	3.41 (2.16-5.36)	3.2 (2.03-5.04)	15	29580	185.2 (91.5-278.9)	2.92 (1.72-4.95)	15	46170	118.7 (58.6-178.7)	5.07 (2.92-8.81)	5.04 (2.9-8.75)	4.76 (2.74-8.27)
Alpha	IMD	CKD or RRT	RRT (dialysis)	460	30	97235	112.7 (72.4-153)	4.11 (2.87-5.9)	3.94 (2.74-5.66)	3.72 (2.59-5.33)	25	66145	138 (83.9-192.2)	3.87 (2.62-5.71)	[R]	-	-	-	-	-
Alpha	IMD	Hypertension	0	91380	890	20560115	15.8 (14.8-16.8)	1 (ref)	1 (ref)	1 (ref)	785	15496985	18.5 (17.2-19.8)	1 (ref)	270	20635580	4.8 (4.2-5.3)	1 (ref)	1 (ref)	1 (ref)
Alpha	IMD	Hypertension	1	99030	2275	22000880	37.8 (36.2-39.3)	1.24 (1.14-1.35)	1.24 (1.14-1.35)	1.22 (1.12-1.32)	1915	15027735	46.5 (44.5-48.6)	1.21 (1.11-1.33)	900	22165085	14.8 (13.9-15.8)	1.14 (0.99-1.31)	1.14 (0.99-1.31)	1.12 (0.97-1.29)
Alpha	IMD	Chronic respiratory disease	0	167085	2315	37460365	22.6 (21.7-23.5)	1 (ref)	1 (ref)	1 (ref)	1965	27138555	26.4 (25.3-27.6)	1 (ref)	825	37639225	8 (7.5-8.6)	1 (ref)	1 (ref)	1 (ref)
Alpha	IMD	Chronic respiratory disease	1	23320	850	5100625	60.9 (56.8-65)	1.86 (1.72-2.02)	1.86 (1.71-2.01)	1.81 (1.67-1.96)	735	3386165	79.3 (73.6-85)	1.92 (1.76-2.09)	345	5161440	24.4 (21.8-27)	1.88 (1.66-2.14)	1.88 (1.65-2.13)	1.85 (1.63-2.1)
Alpha	IMD	Chronic cardiac disease	0	161260	2060	36223825	20.8 (19.9-21.7)	1 (ref)	1 (ref)	1 (ref)	1785	26367700	24.7 (23.6-25.9)	1 (ref)	700	36385735	7 (6.5-7.5)	1 (ref)	1 (ref)	1 (ref)
Alpha	IMD	Chronic cardiac disease	1	29150	1100	6337165	63.4 (59.7-67.1)	1.62 (1.5-1.75)	1.61 (1.49-1.75)	1.56 (1.45-1.69)	920	4157020	80.8 (75.6-86.1)	1.57 (1.44-1.71)	470	6414925	26.8 (24.3-29.2)	1.5 (1.33-1.7)	1.5 (1.32-1.69)	1.46 (1.29-1.65)
Alpha	IMD	Cancer (non-haematological)	0	172320	2680	38616045	25.3 (24.4-26.3)	1 (ref)	1 (ref)	1 (ref)	2290	27920810	30 (28.7-31.2)	1 (ref)	945	38824640	8.9 (8.3-9.5)	1 (ref)	1 (ref)	1 (ref)
Alpha	IMD	Cancer (non-haematological)	1	18090	485	3944950	44.9 (40.9-48.9)	1.11 (1.01-1.23)	1.11 (1.01-1.23)	1.12 (1.01-1.23)	410	2603910	57.5 (51.9-63.1)	1.17 (1.05-1.3)	220	3976020	20.2 (17.5-22.9)	1.2 (1.04-1.39)	1.2 (1.04-1.39)	1.21 (1.04-1.4)
Alpha	IMD	Chronic liver disease	0	185715	3015	41533665	26.5 (25.6-27.5)	1 (ref)	1 (ref)	1 (ref)	2565	29786980	31.5 (30.2-32.7)	1 (ref)	1115	41762495	9.8 (9.2-10.3)	1 (ref)	1 (ref)	1 (ref)
Alpha	IMD	Chronic liver disease	1	4690	150	1027325	53.3 (44.8-61.9)	2.2 (1.86-2.59)	2.19 (1.86-2.58)	2.15 (1.82-2.54)	140	737740	69.3 (57.8-80.8)	2.29 (1.93-2.72)	55	1038170	19.4 (14.2-24.5)	2.46 (1.88-3.24)	2.45 (1.87-3.22)	2.42 (1.84-3.18)
Alpha	IMD	Stroke	0	180425	2785	40397125	25.2 (24.2-26.1)	1 (ref)	1 (ref)	1 (ref)	2395	29097065	30.1 (28.9-31.3)	1 (ref)	990	40613070	8.9 (8.3-9.5)	1 (ref)	1 (ref)	1 (ref)
Alpha	IMD	Stroke	1	9980	375	2163865	63.3 (56.9-69.7)	1.38 (1.24-1.54)	1.37 (1.23-1.53)	1.35 (1.21-1.51)	310	1427655	79.3 (70.5-88.1)	1.33 (1.18-1.5)	180	2187595	30.1 (25.7-34.4)	1.49 (1.26-1.75)	1.48 (1.26-1.73)	1.46 (1.25-1.72)
Alpha	IMD	Dementia	0	189180	3080	42314940	26.6 (25.6-27.5)	1 (ref)	1 (ref)	1 (ref)	2635	30366275	31.7 (30.5-32.9)	1 (ref)	1110	42551720	9.5 (9-10.1)	1 (ref)	1 (ref)	1 (ref)
Alpha	IMD	Dementia	1	1225	80	246050	118.8 (92.7-144.8)	1.73 (1.38-2.15)	1.69 (1.35-2.11)	1.64 (1.31-2.05)	70	158445	161.4 (123.6-199.2)	1.61 (1.26-2.05)	60	248940	88 (65.8-110.3)	2.57 (1.97-3.35)	2.51 (1.93-3.28)	2.47 (1.89-3.22)
Alpha	IMD	Other neurological disease	0	181510	2915	40597975	26.2 (25.3-27.2)	1 (ref)	1 (ref)	1 (ref)	2495	29167425	31.2 (30-32.5)	1 (ref)	1070	40819920	9.6 (9-10.1)	1 (ref)	1 (ref)	1 (ref)
Alpha	IMD	Other neurological disease	1	8900	245	1963015	45.6 (39.9-51.3)	1.37 (1.2-1.56)	1.36 (1.19-1.55)	1.39 (1.22-1.58)	210	1357295	56.5 (48.9-64.2)	1.39 (1.21-1.6)	100	1980745	18.4 (14.8-22.1)	1.36 (1.11-1.67)	1.35 (1.1-1.66)	1.38 (1.12-1.69)
Alpha	IMD	Asplenia	0	189290	3135	42314125	27.1 (26.1-28)	1 (ref)	1 (ref)	1 (ref)	2680	30355005	32.2 (31-33.5)	1 (ref)	[R]	-	-	-	-	-
Alpha	IMD	Asplenia	1	1115	30	246870	44.4 (28.5-60.3)	1.78 (1.23-2.58)	1.76 (1.21-2.55)	1.79 (1.23-2.59)	25	169715	53.8 (32.7-74.9)	1.86 (1.25-2.75)	[R]	-	-	-	-	-
Alpha	IMD	Rheumatoid arthritis/lupus/psoriasis	0	79445	1195	17740835	24.6 (23.2-26)	1 (ref)	1 (ref)	1 (ref)	1025	12968310	28.9 (27.1-30.6)	1 (ref)	450	17829700	9.2 (8.4-10.1)	1 (ref)	1 (ref)	1 (ref)
Alpha	IMD	Rheumatoid arthritis/lupus/psoriasis	1	110960	1970	24820155	29 (27.7-30.3)	1.03 (0.96-1.11)	1.03 (0.96-1.11)	1.04 (0.97-1.12)	1675	17556410	34.8 (33.2-36.5)	1.03 (0.95-1.12)	720	24970965	10.5 (9.8-11.3)	1 (0.88-1.13)	1 (0.88-1.13)	1.01 (0.9-1.14)
Alpha	IMD	Learning disability	0	189255	3140	42304030	27.1 (26.2-28.1)	1 (ref)	1 (ref)	1 (ref)	2680	30336095	32.3 (31-33.5)	1 (ref)	[R]	-	-	-	-	-
Alpha	IMD	Learning disability	1	1150	25	256960	35.5 (21.6-49.5)	3.21 (2.16-4.78)	3.15 (2.11-4.68)	3.04 (2.04-4.53)	20	188625	38.7 (21.8-55.7)	3.01 (1.97-4.59)	[R]	-	-	-	-	-
Alpha	IMD	Severe mental illness	0	187020	3095	41807505	27 (26.1-28)	1 (ref)	1 (ref)	1 (ref)	2650	29959515	32.3 (31.1-33.5)	1 (ref)	1150	42041600	10 (9.4-10.6)	1 (ref)	1 (ref)	1 (ref)
Alpha	IMD	Severe mental illness	1	3385	65	753485	31.5 (23.8-39.2)	1.52 (1.19-1.94)	1.5 (1.18-1.92)	1.45 (1.14-1.84)	55	565205	35.5 (26.1-44.9)	1.31 (1-1.72)	20	759065	9.6 (5.4-13.8)	1.29 (0.81-2.05)	1.27 (0.79-2.02)	1.23 (0.77-1.97)

## Sheet: Delta
					Severe COVID-19 (main)						Severe COVID-19 (sensitivity)				COVID-19 mortality
Wave	Subset	Variable	Level	N	n events - severe	Person-time (1000 py) - severe	IR (95% CI) - severe	HR (95% CI), minimally adjusted - severe	HR (95% CI), extended - severe	HR (95% CI), fully adjusted - severe	n events - sensitivity	Person-time (1000 py) - sensitivity	IR (95% CI) - sensitivity	HR (95% CI), fully adjusted - sensitivity	n events - mortality	Person-time (1000 py) - mortality	IR (95% CI) - mortality	HR (95% CI), minimally adjusted - mortality	HR (95% CI), extended - mortality	HR (95% CI), fully adjusted - mortality
Delta	SOT	N	1	20925	665	4081110	59.5 (55-64)	-	-	-	520	3118445	60.9 (55.7-66.1)	-	170	4121505	15.1 (12.8-17.3)	-	-	-
Delta	SOT	Age group	60-69	5210	165	1014895	59.4 (50.3-68.4)	1 (ref)	1 (ref)	1 (ref)	125	771855	59.2 (48.8-69.5)	1 (ref)	55	1023950	19.6 (14.4-24.8)	1 (ref)	1 (ref)	1 (ref)
Delta	SOT	Age group	18-39	3495	75	684755	40 (31-49.1)	0.69 (0.53-0.91)	0.69 (0.52-0.9)	0.8 (0.61-1.06)	65	539755	44 (33.3-54.7)	0.8 (0.59-1.08)	[R]	-	-	-	-	-
Delta	SOT	Age group	40-49	3190	100	625125	58.4 (47-69.9)	0.97 (0.76-1.25)	0.97 (0.76-1.25)	1.04 (0.81-1.34)	75	478970	57.2 (44.3-70.1)	0.98 (0.73-1.3)	20	631495	11.6 (6.5-16.6)	0.55 (0.32-0.94)	0.54 (0.32-0.93)	0.61 (0.35-1.05)
Delta	SOT	Age group	50-59	5395	195	1054355	67.6 (58.1-77)	1.14 (0.93-1.41)	1.15 (0.94-1.42)	1.2 (0.97-1.48)	155	800160	70.8 (59.6-81.9)	1.22 (0.97-1.55)	45	1066925	15.4 (10.9-19.9)	0.85 (0.57-1.25)	0.85 (0.57-1.26)	0.92 (0.62-1.36)
Delta	SOT	Age group	70-79	3085	105	597935	64.1 (51.9-76.4)	1.1 (0.86-1.4)	1.09 (0.85-1.39)	1.09 (0.86-1.4)	75	450360	60.8 (47.1-74.6)	1.05 (0.79-1.4)	35	602205	21.2 (14.2-28.3)	1.22 (0.8-1.85)	1.21 (0.79-1.84)	1.21 (0.8-1.85)
Delta	SOT	Age group	80+	550	25	104050	87.8 (53.4-122.2)	1.46 (0.95-2.24)	1.41 (0.91-2.17)	1.44 (0.93-2.22)	20	77345	94.4 (53.1-135.8)	1.55 (0.96-2.51)	[R]	-	-	-	-	-
Delta	SOT	Sex	Female	8380	225	1639835	50.1 (43.6-56.7)	1 (ref)	1 (ref)	1 (ref)	180	1249645	52.6 (44.9-60.3)	1 (ref)	50	1654670	11 (8-14.1)	1 (ref)	1 (ref)	1 (ref)
Delta	SOT	Sex	Male	12545	440	2441280	65.8 (59.7-72)	1.3 (1.11-1.53)	1.3 (1.11-1.53)	1.27 (1.08-1.5)	340	1868795	66.5 (59.4-73.5)	1.25 (1.04-1.5)	120	2466835	17.8 (14.6-20.9)	1.62 (1.16-2.25)	1.62 (1.16-2.25)	1.57 (1.13-2.18)
Delta	SOT	Ethnicity	White	17360	515	3388160	55.5 (50.7-60.3)	1 (ref)	1 (ref)	1 (ref)	400	2588845	56.4 (50.9-62)	1 (ref)	130	3419110	13.9 (11.5-16.3)	1 (ref)	1 (ref)	1 (ref)
Delta	SOT	Ethnicity	South Asian	2125	100	412835	88.5 (71.1-105.8)	1.7 (1.35-2.13)	1.78 (1.41-2.24)	1.66 (1.31-2.09)	80	311790	93.7 (73.2-114.3)	1.66 (1.29-2.15)	30	418510	26.2 (16.8-35.6)	2.18 (1.44-3.31)	2.28 (1.5-3.47)	1.99 (1.3-3.03)
Delta	SOT	Ethnicity	Black	700	30	135200	81 (52-110)	1.49 (1.01-2.21)	1.48 (1-2.19)	1.37 (0.92-2.04)	25	105190	86.8 (52.8-120.8)	1.32 (0.85-2.06)	[R]	-	-	-	-	-
Delta	SOT	Ethnicity	Other	745	25	144920	63 (38.3-87.7)	1.38 (0.93-2.04)	1.35 (0.91-2.01)	1.34 (0.9-1.98)	20	112620	64.9 (36.4-93.3)	1.16 (0.73-1.83)	[R]	-	-	-	-	-
Delta	SOT	Deprivation quintile	5 (least deprived)	3710	110	726600	55.3 (45-65.6)	1 (ref)	1 (ref)	1 (ref)	80	547295	53.4 (41.7-65.1)	1 (ref)	30	733080	14.9 (9.6-20.3)	1 (ref)	1 (ref)	1 (ref)
Delta	SOT	Deprivation quintile	4	4110	125	801690	57 (47-66.9)	1.05 (0.81-1.36)	1.06 (0.82-1.37)	1.05 (0.81-1.36)	100	603925	60.5 (48.6-72.3)	1.12 (0.83-1.49)	25	809860	11.3 (6.9-15.7)	0.9 (0.53-1.54)	0.91 (0.53-1.55)	0.9 (0.53-1.54)
Delta	SOT	Deprivation quintile	3	4480	130	874325	54.3 (45-63.6)	1.02 (0.79-1.32)	1.03 (0.79-1.33)	1 (0.77-1.29)	95	667775	52 (41.5-62.4)	0.92 (0.68-1.24)	30	882025	12.4 (8-16.9)	1.05 (0.63-1.74)	1.05 (0.63-1.75)	1.01 (0.6-1.68)
Delta	SOT	Deprivation quintile	2	4315	150	840120	65.2 (54.8-75.6)	1.23 (0.96-1.58)	1.25 (0.97-1.6)	1.16 (0.9-1.5)	120	643170	68.1 (56-80.3)	1.13 (0.85-1.5)	45	848475	19.4 (13.7-25)	1.52 (0.94-2.46)	1.54 (0.95-2.48)	1.4 (0.86-2.26)
Delta	SOT	Deprivation quintile	1 (most deprived)	4315	155	838375	67.5 (56.9-78.2)	1.24 (0.96-1.59)	1.25 (0.97-1.61)	1.11 (0.86-1.43)	125	656270	69.6 (57.4-81.8)	1.03 (0.77-1.38)	40	848070	17.2 (11.9-22.6)	1.45 (0.88-2.37)	1.46 (0.89-2.39)	1.27 (0.77-2.09)
Delta	SOT	Care home	0	20805	[R]	-	-	-	-	-	[R]	-	-	-	[R]	-	-	-	-	-
Delta	SOT	Care home	1	120	[R]	-	-	-	-	-	[R]	-	-	-	[R]	-	-	-	-	-
Delta	SOT	Smoking status	Never and unknown	9790	300	1913380	57.3 (50.8-63.7)	1 (ref)	1 (ref)	1 (ref)	225	1448020	56.8 (49.3-64.2)	1 (ref)	70	1932320	13.2 (10.1-16.3)	1 (ref)	1 (ref)	1 (ref)
Delta	SOT	Smoking status	Former	9105	325	1770415	67 (59.8-74.3)	1.09 (0.93-1.28)	1.09 (0.93-1.28)	1.1 (0.93-1.29)	260	1353035	70.2 (61.7-78.7)	1.16 (0.96-1.39)	90	1788935	18.4 (14.6-22.2)	1.12 (0.82-1.54)	1.13 (0.82-1.55)	1.12 (0.81-1.55)
Delta	SOT	Smoking status	Current	2030	40	397315	36.8 (25.4-48.2)	0.63 (0.46-0.88)	0.62 (0.45-0.86)	0.62 (0.45-0.87)	35	317390	40.3 (26.9-53.6)	0.62 (0.43-0.9)	[R]	-	-	-	-	-
Delta	SOT	Immunosuppression subcategory (SOT)	Kidney transplant	15405	545	3002330	66.3 (60.7-71.9)	1 (ref)	1 (ref)	1 (ref)	425	2292760	67.7 (61.3-74.1)	1 (ref)	130	3035590	15.6 (13-18.3)	1 (ref)	1 (ref)	1 (ref)
Delta	SOT	Immunosuppression subcategory (SOT)	Other transplant	5520	120	1078780	40.6 (33.4-47.9)	0.62 (0.51-0.75)	0.61 (0.5-0.74)	0.65 (0.53-0.8)	100	825685	44.2 (35.6-52.9)	0.68 (0.54-0.85)	45	1085920	15.1 (10.7-19.6)	0.88 (0.62-1.24)	0.86 (0.61-1.22)	0.85 (0.6-1.22)
Delta	SOT	Immunosuppression timing (SOT)	>1 year	18860	580	3679280	57.6 (52.9-62.3)	1 (ref)	1 (ref)	1 (ref)	465	2823670	60.1 (54.7-65.6)	1 (ref)	155	3714650	15.2 (12.8-17.6)	1 (ref)	1 (ref)	1 (ref)
Delta	SOT	Immunosuppression timing (SOT)	<=1 year	2065	85	401830	77.3 (60.8-93.7)	1.37 (1.09-1.72)	1.39 (1.11-1.75)	1.38 (1.09-1.73)	60	294770	74.3 (55.5-93.2)	1.24 (0.94-1.64)	15	406855	13.5 (6.7-20.3)	1 (0.59-1.7)	1.02 (0.6-1.74)	1.03 (0.61-1.76)
Delta	SOT	N prior COVID-19 vaccine doses	0	1340	50	258740	70.6 (51-90.1)	1 (ref)	1 (ref)	1 (ref)	45	224830	73.1 (51.7-94.5)	1 (ref)	[R]	-	-	-	-	-
Delta	SOT	N prior COVID-19 vaccine doses	1	1090	30	209535	52.3 (33.6-71)	0.79 (0.5-1.23)	0.83 (0.53-1.3)	0.83 (0.53-1.3)	[R]	-	-	-	[R]	-	-	-	-	-
Delta	SOT	N prior COVID-19 vaccine doses	2	18495	585	3612840	59.1 (54.4-63.9)	0.78 (0.58-1.05)	0.77 (0.58-1.04)	0.78 (0.58-1.06)	465	2829065	60 (54.6-65.5)	0.86 (0.63-1.19)	[R]	-	-	-	-	-
Delta	SOT	Timing of last COVID-19 vaccine dose	27+ weeks/unvavaccinated	1340	50	258740	70.6 (51-90.1)	1 (ref)	1 (ref)	1 (ref)	45	224830	73.1 (51.7-94.5)	1 (ref)	[R]	-	-	-	-	-
Delta	SOT	Timing of last COVID-19 vaccine dose	13-26 weeks	990	40	189380	77.1 (53.2-101.1)	1.01 (0.66-1.54)	1.01 (0.66-1.54)	0.96 (0.63-1.48)	30	109080	100.5 (64.5-136.4)	1.45 (0.9-2.35)	[R]	-	-	-	-	-
Delta	SOT	Timing of last COVID-19 vaccine dose	0-12 weeks	18595	580	3632995	58.3 (53.6-63.1)	0.77 (0.57-1.04)	0.77 (0.57-1.03)	0.77 (0.57-1.04)	445	2784535	58.4 (52.9-63.8)	0.85 (0.62-1.17)	[R]	-	-	-	-	-
Delta	SOT	Prior infection status	No prior infection	19475	[R]	-	-	-	-	-	[R]	-	-	-	[R]	-	-	-	-	-
Delta	SOT	Prior infection status	Infected (WT)	380	[R]	-	-	-	-	-	[R]	-	-	-	[R]	-	-	-	-	-
Delta	SOT	Prior infection status	Infected (Alpha)	1075	[R]	-	-	-	-	-	[R]	-	-	-	[R]	-	-	-	-	-
Delta	SOT	Comorbidity count	0/1	2290	30	450990	24.3 (15.6-33)	1 (ref)	1 (ref)	1 (ref)	25	339180	26.9 (16.4-37.5)	1 (ref)	[R]	-	-	-	-	-
Delta	SOT	Comorbidity count	2	8165	220	1598435	50.3 (43.6-56.9)	1.85 (1.27-2.71)	1.89 (1.3-2.77)	1.88 (1.29-2.75)	175	1228560	52 (44.3-59.7)	1.85 (1.22-2.83)	45	1613215	10.2 (7.2-13.2)	1.36 (0.61-3.02)	1.4 (0.63-3.13)	1.4 (0.63-3.11)
Delta	SOT	Comorbidity count	3	7245	270	1408785	70 (61.7-78.4)	2.53 (1.74-3.69)	2.62 (1.8-3.82)	2.53 (1.73-3.69)	205	1075275	69.6 (60.1-79.2)	2.39 (1.56-3.64)	70	1425245	17.9 (13.7-22.1)	2.08 (0.95-4.55)	2.17 (0.99-4.77)	2.07 (0.94-4.55)
Delta	SOT	Comorbidity count	4+	3230	140	622905	82.1 (68.5-95.7)	2.99 (2.01-4.44)	3.11 (2.1-4.63)	3 (2.02-4.46)	115	475430	88.3 (72.2-104.5)	2.99 (1.92-4.65)	50	629660	29 (21-37)	3.37 (1.52-7.48)	3.55 (1.6-7.89)	3.31 (1.48-7.37)
Delta	SOT	Body mass index	Not obese	15410	455	3005870	55.3 (50.2-60.4)	1 (ref)	1 (ref)	1 (ref)	350	2297040	55.7 (49.8-61.5)	1 (ref)	105	3033345	12.6 (10.2-15.1)	1 (ref)	1 (ref)	1 (ref)
Delta	SOT	Body mass index	Obese I (30-34.9 kg/m2)	3595	140	700615	73 (60.9-85.1)	1.29 (1.06-1.56)	1.31 (1.08-1.58)	1.33 (1.09-1.61)	115	536565	78.3 (64-92.6)	1.4 (1.13-1.73)	45	709445	23.2 (16.4-29.9)	1.75 (1.23-2.49)	1.79 (1.25-2.54)	1.82 (1.28-2.6)
Delta	SOT	Body mass index	Obese II (35-39.9 kg/m2)	1330	45	259445	63.4 (44.8-81.9)	1.2 (0.89-1.62)	1.23 (0.91-1.66)	1.24 (0.92-1.68)	40	196395	74.4 (51.3-97.4)	1.39 (1-1.93)	15	262175	20.9 (10.3-31.5)	1.67 (0.95-2.92)	1.7 (0.97-2.97)	1.72 (0.98-3.02)
Delta	SOT	Body mass index	Obese III (40+ kg/m2)	595	25	115180	79.3 (48.2-110.4)	1.59 (1.08-2.35)	1.64 (1.11-2.43)	1.69 (1.14-2.5)	20	88445	82.6 (46.4-118.8)	1.51 (0.95-2.41)	[R]	-	-	-	-	-
Delta	SOT	Asthma	No asthma	17530	560	3418835	59.8 (54.9-64.8)	1 (ref)	1 (ref)	1 (ref)	445	2610215	62.3 (56.5-68.1)	1 (ref)	145	3452790	15.3 (12.8-17.8)	1 (ref)	1 (ref)	1 (ref)
Delta	SOT	Asthma	With no oral steroid use	2990	90	584505	56.2 (44.6-67.9)	0.97 (0.77-1.21)	0.97 (0.77-1.21)	0.97 (0.77-1.21)	65	448265	53 (40.1-65.8)	0.89 (0.68-1.15)	25	589980	15.5 (9.4-21.5)	1.13 (0.73-1.74)	1.13 (0.73-1.74)	1.1 (0.72-1.7)
Delta	SOT	Asthma	With oral steroid use	405	15	77770	70.4 (34.8-106.1)	1.24 (0.74-2.07)	1.25 (0.75-2.09)	1.28 (0.77-2.14)	[R]	-	-	-	[R]	-	-	-	-	-
Delta	SOT	Diabetes	No diabetes	13575	345	2658570	47.4 (42.4-52.4)	1 (ref)	1 (ref)	1 (ref)	270	2034145	48.5 (42.7-54.3)	1 (ref)	75	2681675	10.2 (7.9-12.5)	1 (ref)	1 (ref)	1 (ref)
Delta	SOT	Diabetes	Controlled	5285	225	1024190	80.2 (69.8-90.7)	1.58 (1.33-1.88)	1.62 (1.36-1.92)	1.54 (1.29-1.84)	175	778665	82.1 (69.9-94.2)	1.6 (1.31-1.95)	75	1035375	26.5 (20.5-32.4)	2.12 (1.53-2.94)	2.18 (1.57-3.02)	2.02 (1.45-2.82)
Delta	SOT	Diabetes	Not controlled	265	15	50465	108.6 (53.6-163.5)	2.38 (1.45-3.9)	2.46 (1.5-4.03)	2.2 (1.33-3.62)	[R]	-	-	-	[R]	-	-	-	-	-
Delta	SOT	Diabetes	Without recent Hb1ac measure	1805	80	347890	84 (65.6-102.4)	1.69 (1.32-2.16)	1.69 (1.32-2.16)	1.63 (1.28-2.09)	65	267020	88.9 (67.3-110.5)	1.66 (1.26-2.19)	20	352845	20.7 (11.6-29.8)	1.76 (1.06-2.92)	1.76 (1.06-2.93)	1.67 (1-2.78)
Delta	SOT	Hypertension	0	4155	80	815485	35.8 (28-43.7)	1 (ref)	1 (ref)	1 (ref)	65	626060	37.9 (28.7-47.1)	1 (ref)	20	820775	8.9 (5-12.8)	1 (ref)	1 (ref)	1 (ref)
Delta	SOT	Hypertension	1	16770	585	3265625	65.4 (60.1-70.7)	1.61 (1.27-2.04)	1.63 (1.29-2.07)	1.61 (1.27-2.04)	455	2492385	66.7 (60.6-72.8)	1.59 (1.22-2.08)	150	3300730	16.6 (13.9-19.3)	1.16 (0.73-1.82)	1.17 (0.74-1.84)	1.15 (0.73-1.81)
Delta	SOT	Chronic respiratory disease	0	19070	575	3725740	56.4 (51.8-61)	1 (ref)	1 (ref)	1 (ref)	450	2846140	57.7 (52.4-63.1)	1 (ref)	135	3761695	13.1 (10.9-15.3)	1 (ref)	1 (ref)	1 (ref)
Delta	SOT	Chronic respiratory disease	1	1855	90	355375	92.5 (73.4-111.6)	1.59 (1.27-1.99)	1.61 (1.28-2.01)	1.66 (1.32-2.07)	70	272305	93.9 (71.9-115.9)	1.66 (1.29-2.15)	40	359810	40.6 (28-53.2)	2.57 (1.79-3.7)	2.6 (1.8-3.74)	2.64 (1.83-3.8)
Delta	SOT	Chronic cardiac disease	0	16330	470	3195130	53.7 (48.9-58.6)	1 (ref)	1 (ref)	1 (ref)	375	2438790	56.2 (50.5-61.8)	1 (ref)	95	3227005	10.8 (8.6-12.9)	1 (ref)	1 (ref)	1 (ref)
Delta	SOT	Chronic cardiac disease	1	4595	195	885985	80.4 (69.1-91.7)	1.41 (1.19-1.68)	1.43 (1.21-1.7)	1.41 (1.18-1.67)	145	679655	77.9 (65.2-90.6)	1.31 (1.08-1.6)	75	894505	30.6 (23.7-37.6)	2.32 (1.7-3.16)	2.38 (1.74-3.24)	2.29 (1.68-3.13)
Delta	SOT	Cancer (non-haematological)	0	18815	595	3674690	59.1 (54.4-63.9)	1 (ref)	1 (ref)	1 (ref)	465	2808925	60.5 (55-66)	1 (ref)	140	3711935	13.8 (11.5-16.1)	1 (ref)	1 (ref)	1 (ref)
Delta	SOT	Cancer (non-haematological)	1	2110	70	406420	62.9 (48.2-77.6)	1.01 (0.79-1.3)	1.01 (0.79-1.3)	1.02 (0.8-1.32)	55	309520	64.9 (47.8-82.1)	1.04 (0.78-1.38)	30	409570	26.8 (17.2-36.3)	1.51 (1.02-2.25)	1.52 (1.02-2.27)	1.52 (1.02-2.27)
Delta	SOT	Chronic liver disease	0	16875	585	3287555	65 (59.7-70.3)	1 (ref)	1 (ref)	1 (ref)	455	2504720	66.4 (60.3-72.4)	1 (ref)	150	3323335	16.5 (13.8-19.1)	1 (ref)	1 (ref)	1 (ref)
Delta	SOT	Chronic liver disease	1	4050	80	793555	36.8 (28.8-44.9)	0.57 (0.45-0.72)	0.56 (0.45-0.71)	0.57 (0.45-0.72)	70	613725	41.7 (31.9-51.4)	0.62 (0.48-0.8)	20	798175	9.2 (5.1-13.2)	0.53 (0.33-0.85)	0.52 (0.33-0.84)	0.53 (0.33-0.85)
Delta	SOT	Stroke	0	19720	620	3850205	58.8 (54.2-63.4)	1 (ref)	1 (ref)	1 (ref)	480	2942180	59.6 (54.3-64.9)	1 (ref)	155	3888205	14.6 (12.3-16.9)	1 (ref)	1 (ref)	1 (ref)
Delta	SOT	Stroke	1	1205	45	230905	71.2 (50.4-92)	1.13 (0.83-1.53)	1.13 (0.84-1.54)	1.12 (0.83-1.53)	40	176265	82.9 (57.2-108.6)	1.35 (0.98-1.86)	20	233300	31.3 (17.6-45)	1.6 (0.99-2.6)	1.61 (0.99-2.6)	1.57 (0.97-2.54)
Delta	SOT	Dementia	0	20880	[R]	-	-	-	-	-	[R]	-	-	-	[R]	-	-	-	-	-
Delta	SOT	Dementia	1	45	[R]	-	-	-	-	-	[R]	-	-	-	[R]	-	-	-	-	-
Delta	SOT	Other neurological disease	0	20655	[R]	-	-	-	-	-	[R]	-	-	-	[R]	-	-	-	-	-
Delta	SOT	Other neurological disease	1	275	[R]	-	-	-	-	-	[R]	-	-	-	[R]	-	-	-	-	-
Delta	SOT	Asplenia	0	20710	[R]	-	-	-	-	-	[R]	-	-	-	[R]	-	-	-	-	-
Delta	SOT	Asplenia	1	220	[R]	-	-	-	-	-	[R]	-	-	-	[R]	-	-	-	-	-
Delta	SOT	Rheumatoid arthritis/lupus/psoriasis	0	19420	620	3787045	59.8 (55.1-64.5)	1 (ref)	1 (ref)	1 (ref)	490	2897490	61.8 (56.3-67.2)	1 (ref)	[R]	-	-	-	-	-
Delta	SOT	Rheumatoid arthritis/lupus/psoriasis	1	1505	45	294065	55.9 (39.6-72.2)	0.91 (0.67-1.24)	0.91 (0.67-1.24)	0.9 (0.67-1.23)	30	220950	49.6 (31.8-67.3)	0.86 (0.6-1.23)	[R]	-	-	-	-	-
Delta	SOT	Learning disability	0	20650	[R]	-	-	-	-	-	[R]	-	-	-	[R]	-	-	-	-	-
Delta	SOT	Learning disability	1	280	[R]	-	-	-	-	-	[R]	-	-	-	[R]	-	-	-	-	-
Delta	SOT	Severe mental illness	0	20630	[R]	-	-	-	-	-	[R]	-	-	-	[R]	-	-	-	-	-
Delta	SOT	Severe mental illness	1	300	[R]	-	-	-	-	-	[R]	-	-	-	[R]	-	-	-	-	-
Delta	BMC	N	1	114205	1415	22297540	23.2 (22-24.4)	-	-	-	1055	17022120	22.6 (21.3-24)	-	380	22377515	6.2 (5.6-6.8)	-	-	-
Delta	BMC	Age group	60-69	23095	285	4534865	23 (20.3-25.6)	1 (ref)	1 (ref)	1 (ref)	215	3568170	22 (19.1-24.9)	1 (ref)	65	4552700	5.2 (3.9-6.5)	1 (ref)	1 (ref)	1 (ref)
Delta	BMC	Age group	18-39	11220	45	2215525	7.4 (5.3-9.6)	0.3 (0.22-0.42)	0.26 (0.19-0.36)	0.3 (0.22-0.42)	30	1646990	6.7 (4.3-9)	0.26 (0.17-0.39)	[R]	-	-	-	-	-
Delta	BMC	Age group	40-49	8580	70	1697670	15.1 (11.5-18.6)	0.63 (0.48-0.82)	0.59 (0.45-0.77)	0.67 (0.51-0.87)	50	1267130	14.4 (10.4-18.4)	0.67 (0.49-0.91)	[R]	-	-	-	-	-
Delta	BMC	Age group	50-59	16115	160	3184085	18.4 (15.5-21.2)	0.8 (0.66-0.97)	0.78 (0.64-0.94)	0.84 (0.69-1.01)	125	2445665	18.7 (15.4-21.9)	0.85 (0.68-1.07)	25	3195435	2.9 (1.7-4)	0.54 (0.34-0.87)	0.52 (0.32-0.83)	0.57 (0.36-0.91)
Delta	BMC	Age group	70-79	32635	465	6368210	26.7 (24.2-29.1)	1.18 (1.01-1.36)	1.2 (1.03-1.39)	1.12 (0.97-1.31)	355	4911575	26.4 (23.7-29.1)	1.23 (1.04-1.46)	140	6392805	8 (6.7-9.3)	1.63 (1.21-2.19)	1.68 (1.25-2.27)	1.55 (1.15-2.09)
Delta	BMC	Age group	80+	22565	395	4297185	33.6 (30.3-36.9)	1.53 (1.31-1.78)	1.44 (1.23-1.69)	1.24 (1.05-1.46)	280	3182590	32.1 (28.4-35.9)	1.34 (1.11-1.62)	145	4314345	12.3 (10.3-14.3)	2.59 (1.93-3.48)	2.53 (1.87-3.44)	2.12 (1.55-2.9)
Delta	BMC	Sex	Female	51100	525	9997020	19.2 (17.5-20.8)	1 (ref)	1 (ref)	1 (ref)	400	7653710	19.1 (17.2-21)	1 (ref)	135	10026480	4.9 (4.1-5.7)	1 (ref)	1 (ref)	1 (ref)
Delta	BMC	Sex	Male	63105	890	12300520	26.4 (24.7-28.2)	1.42 (1.28-1.59)	1.42 (1.27-1.58)	1.4 (1.25-1.55)	650	9368410	25.3 (23.4-27.3)	1.36 (1.2-1.54)	245	12351035	7.2 (6.3-8.2)	1.6 (1.29-1.97)	1.6 (1.29-1.97)	1.56 (1.27-1.93)
Delta	BMC	Ethnicity	White	104565	1290	20410790	23.1 (21.8-24.3)	1 (ref)	1 (ref)	1 (ref)	955	15583105	22.4 (21-23.8)	1 (ref)	355	20482435	6.3 (5.7-7)	1 (ref)	1 (ref)	1 (ref)
Delta	BMC	Ethnicity	South Asian	4000	70	783760	32.6 (25-40.3)	1.62 (1.26-2.09)	1.58 (1.22-2.03)	1.36 (1.05-1.76)	50	584040	31.3 (22.6-39.9)	1.4 (1.04-1.87)	15	788675	6.9 (3.4-10.5)	1.61 (0.92-2.79)	1.52 (0.87-2.65)	1.25 (0.72-2.18)
Delta	BMC	Ethnicity	Black	1635	25	318245	28.7 (17.4-39.9)	1.28 (0.84-1.95)	1.13 (0.74-1.72)	0.95 (0.62-1.45)	20	250915	29.1 (16.4-41.9)	1.05 (0.67-1.65)	[R]	-	-	-	-	-
Delta	BMC	Ethnicity	Other	4005	35	784745	16.3 (10.9-21.7)	0.86 (0.61-1.21)	0.79 (0.56-1.11)	0.8 (0.57-1.13)	25	604055	15.1 (9.2-21)	0.82 (0.56-1.22)	[R]	-	-	-	-	-
Delta	BMC	Deprivation quintile	5 (least deprived)	25645	285	5015290	20.8 (18.3-23.2)	1 (ref)	1 (ref)	1 (ref)	200	3788175	19.3 (16.6-22)	1 (ref)	70	5031170	5.1 (3.9-6.3)	1 (ref)	1 (ref)	1 (ref)
Delta	BMC	Deprivation quintile	4	26515	285	5183185	20.1 (17.8-22.4)	0.98 (0.83-1.15)	0.97 (0.82-1.14)	0.95 (0.81-1.12)	210	3929495	19.5 (16.9-22.2)	0.99 (0.81-1.2)	75	5198775	5.3 (4.1-6.5)	1.07 (0.77-1.48)	1.06 (0.77-1.47)	1.04 (0.75-1.44)
Delta	BMC	Deprivation quintile	3	25475	290	4982565	21.3 (18.8-23.7)	1.05 (0.89-1.24)	1.05 (0.89-1.23)	1.01 (0.86-1.19)	220	3805770	21.1 (18.3-23.9)	1.06 (0.87-1.29)	80	4998005	5.8 (4.6-7.1)	1.22 (0.89-1.68)	1.21 (0.88-1.67)	1.17 (0.85-1.61)
Delta	BMC	Deprivation quintile	2	20095	275	3915170	25.7 (22.6-28.7)	1.29 (1.09-1.53)	1.28 (1.08-1.51)	1.2 (1.02-1.42)	205	3016465	24.8 (21.4-28.2)	1.18 (0.97-1.44)	75	3930715	7 (5.4-8.5)	1.49 (1.07-2.06)	1.46 (1.05-2.03)	1.38 (0.99-1.91)
Delta	BMC	Deprivation quintile	1 (most deprived)	16475	285	3201325	32.5 (28.7-36.3)	1.55 (1.31-1.84)	1.5 (1.27-1.78)	1.36 (1.15-1.62)	225	2482210	33.1 (28.8-37.4)	1.38 (1.13-1.68)	80	3218855	9.1 (7.1-11.1)	1.9 (1.37-2.65)	1.83 (1.31-2.55)	1.67 (1.2-2.34)
Delta	BMC	Care home	0	112595	1390	22012025	23.1 (21.9-24.3)	1 (ref)	1 (ref)	1 (ref)	1035	16803670	22.5 (21.1-23.9)	1 (ref)	365	22091035	6 (5.4-6.7)	1 (ref)	1 (ref)	1 (ref)
Delta	BMC	Care home	1	1610	30	285515	38.4 (24.6-52.1)	1.25 (0.85-1.82)	1.44 (0.98-2.11)	1.32 (0.9-1.93)	20	218450	33.4 (18.8-48.1)	1.21 (0.77-1.91)	15	286480	19.1 (9.4-28.8)	1.88 (1.1-3.21)	2.26 (1.31-3.9)	2.07 (1.2-3.56)
Delta	BMC	Smoking status	Never and unknown	49370	485	9671780	18.3 (16.7-19.9)	1 (ref)	1 (ref)	1 (ref)	370	7335105	18.4 (16.5-20.3)	1 (ref)	115	9699995	4.3 (3.5-5.1)	1 (ref)	1 (ref)	1 (ref)
Delta	BMC	Smoking status	Former	53535	815	10416225	28.6 (26.6-30.5)	1.34 (1.19-1.5)	1.34 (1.19-1.5)	1.26 (1.12-1.41)	595	7958745	27.3 (25.1-29.5)	1.2 (1.05-1.37)	235	10460325	8.2 (7.2-9.3)	1.44 (1.15-1.81)	1.45 (1.16-1.82)	1.33 (1.06-1.67)
Delta	BMC	Smoking status	Current	11300	115	2209530	19 (15.5-22.5)	1.1 (0.9-1.35)	1.05 (0.85-1.29)	0.94 (0.77-1.16)	85	1728270	18 (14.1-21.8)	0.86 (0.67-1.09)	25	2217195	4.1 (2.5-5.7)	1.32 (0.86-2.02)	1.25 (0.81-1.91)	1.06 (0.69-1.63)
Delta	BMC	Immunosuppression subcategory (BMC)	Bone marrow transplant	6955	65	1366900	17.4 (13.1-21.6)	1 (ref)	1 (ref)	1 (ref)	45	1051605	15.6 (11.1-20.2)	1 (ref)	15	1371100	4 (2-6)	1 (ref)	1 (ref)	1 (ref)
Delta	BMC	Immunosuppression subcategory (BMC)	Haematologic cancer (no transplant)	107250	1355	20930640	23.6 (22.4-24.9)	1.1 (0.85-1.42)	1.09 (0.85-1.41)	1.1 (0.85-1.42)	1010	15970515	23.1 (21.7-24.5)	1.13 (0.83-1.53)	365	21006415	6.3 (5.7-7)	0.9 (0.53-1.53)	0.9 (0.53-1.52)	0.88 (0.52-1.49)
Delta	BMC	Immunosuppression timing (BMC)	>1 year	99770	1095	19550810	20.5 (19.2-21.7)	1 (ref)	1 (ref)	1 (ref)	830	14992030	20.2 (18.8-21.6)	1 (ref)	300	19612405	5.6 (5-6.2)	1 (ref)	1 (ref)	1 (ref)
Delta	BMC	Immunosuppression timing (BMC)	<=1 year	14435	320	2746730	42.6 (37.9-47.2)	2 (1.76-2.26)	1.99 (1.76-2.25)	2 (1.76-2.26)	225	2030090	40.5 (35.2-45.8)	1.96 (1.69-2.28)	85	2765115	11.2 (8.8-13.6)	1.87 (1.46-2.38)	1.86 (1.46-2.38)	1.87 (1.47-2.39)
Delta	BMC	N prior COVID-19 vaccine doses	0	6955	105	1344635	28.5 (23.1-34)	1 (ref)	1 (ref)	1 (ref)	95	1134420	30.6 (24.4-36.7)	1 (ref)	30	1351595	8.1 (5.2-11)	1 (ref)	1 (ref)	1 (ref)
Delta	BMC	N prior COVID-19 vaccine doses	1	7260	90	1400750	23.5 (18.6-28.3)	0.75 (0.56-1)	0.76 (0.57-1.01)	0.75 (0.56-0.99)	45	343475	47.9 (33.9-61.8)	1.7 (1.18-2.44)	20	1407030	5.2 (2.9-7.5)	0.59 (0.33-1.08)	0.61 (0.33-1.1)	0.57 (0.31-1.03)
Delta	BMC	N prior COVID-19 vaccine doses	2	99990	1225	19552155	22.9 (21.6-24.2)	0.49 (0.4-0.6)	0.49 (0.4-0.6)	0.49 (0.4-0.61)	915	15544225	21.5 (20.1-22.9)	0.55 (0.44-0.69)	335	19618890	6.2 (5.6-6.9)	0.35 (0.24-0.52)	0.35 (0.23-0.52)	0.34 (0.23-0.52)
Delta	BMC	Timing of last COVID-19 vaccine dose	27+ weeks/unvavaccinated	6955	105	1344635	28.5 (23.1-34)	1 (ref)	1 (ref)	1 (ref)	95	1134420	30.6 (24.4-36.7)	1 (ref)	30	1351595	8.1 (5.2-11)	1 (ref)	1 (ref)	1 (ref)
Delta	BMC	Timing of last COVID-19 vaccine dose	13-26 weeks	6580	135	1249940	39.4 (32.8-46.1)	0.76 (0.58-0.99)	0.75 (0.58-0.98)	0.75 (0.57-0.98)	85	779430	39.8 (31.4-48.3)	0.95 (0.69-1.3)	40	1257445	11.6 (8-15.2)	0.49 (0.3-0.81)	0.49 (0.3-0.81)	0.48 (0.29-0.79)
Delta	BMC	Timing of last COVID-19 vaccine dose	0-12 weeks	100670	1175	19702965	21.8 (20.5-23)	0.5 (0.41-0.61)	0.5 (0.4-0.61)	0.5 (0.41-0.62)	870	15108270	21 (19.6-22.4)	0.56 (0.45-0.71)	310	19768475	5.7 (5.1-6.4)	0.35 (0.24-0.52)	0.35 (0.24-0.52)	0.35 (0.23-0.52)
Delta	BMC	Prior infection status	No prior infection	108815	1375	21253175	23.6 (22.4-24.9)	1 (ref)	1 (ref)	1 (ref)	1015	16241330	22.8 (21.4-24.2)	1 (ref)	[R]	-	-	-	-	-
Delta	BMC	Prior infection status	Infected (WT)	1165	15	222510	24.6 (12.2-37.1)	0.91 (0.54-1.55)	0.93 (0.55-1.57)	0.86 (0.51-1.45)	[R]	-	-	-	[R]	-	-	-	-	-
Delta	BMC	Prior infection status	Infected (Alpha)	4225	30	821855	13.3 (8.6-18.1)	0.58 (0.4-0.84)	0.59 (0.4-0.85)	0.54 (0.37-0.78)	25	612360	14.9 (9.1-20.8)	0.62 (0.42-0.93)	[R]	-	-	-	-	-
Delta	BMC	Comorbidity count	0	28200	210	5560710	13.8 (11.9-15.7)	1 (ref)	1 (ref)	1 (ref)	155	4203035	13.5 (11.3-15.6)	1 (ref)	30	5574845	2 (1.3-2.7)	1 (ref)	1 (ref)	1 (ref)
Delta	BMC	Comorbidity count	1	39645	385	7780465	18.1 (16.3-19.9)	1.08 (0.91-1.28)	1.09 (0.92-1.3)	1.07 (0.9-1.28)	270	5932015	16.6 (14.6-18.6)	1.03 (0.84-1.26)	100	7802310	4.7 (3.8-5.6)	1.43 (0.96-2.14)	1.46 (0.98-2.19)	1.44 (0.96-2.16)
Delta	BMC	Comorbidity count	2	28785	440	5587445	28.8 (26.1-31.5)	1.55 (1.3-1.85)	1.59 (1.33-1.89)	1.53 (1.28-1.82)	330	4292765	28.1 (25-31.1)	1.55 (1.27-1.9)	125	5611815	8.1 (6.7-9.6)	2.01 (1.35-3)	2.07 (1.39-3.09)	2 (1.34-2.99)
Delta	BMC	Comorbidity count	3	13250	290	2544160	41.6 (36.8-46.4)	2.12 (1.75-2.57)	2.17 (1.79-2.63)	2.05 (1.69-2.49)	220	1956440	41.1 (35.6-46.5)	2.09 (1.68-2.61)	90	2558900	12.8 (10.2-15.5)	2.75 (1.81-4.19)	2.84 (1.86-4.32)	2.69 (1.76-4.11)
Delta	BMC	Comorbidity count	4+	4330	100	824760	44.3 (35.6-53)	2.23 (1.74-2.86)	2.3 (1.79-2.95)	2.16 (1.68-2.78)	75	637865	42.9 (33.2-52.7)	2.2 (1.65-2.93)	30	829650	13.2 (8.5-17.9)	2.94 (1.78-4.88)	3.08 (1.85-5.11)	2.89 (1.74-4.81)
Delta	BMC	Body mass index	Not obese	87365	1035	17036125	22.2 (20.8-23.5)	1 (ref)	1 (ref)	1 (ref)	760	12971750	21.4 (19.9-22.9)	1 (ref)	270	17094810	5.8 (5.1-6.5)	1 (ref)	1 (ref)	1 (ref)
Delta	BMC	Body mass index	Obese I (30-34.9 kg/m2)	17360	235	3404365	25.2 (22-28.4)	1.16 (1-1.33)	1.17 (1.02-1.35)	1.15 (1-1.33)	175	2612625	24.5 (20.8-28.1)	1.16 (0.98-1.36)	70	3417725	7.5 (5.7-9.2)	1.44 (1.11-1.88)	1.47 (1.13-1.92)	1.44 (1.1-1.88)
Delta	BMC	Body mass index	Obese II (35-39.9 kg/m2)	6055	90	1188130	27.7 (22-33.4)	1.37 (1.1-1.71)	1.39 (1.12-1.73)	1.35 (1.09-1.69)	65	917800	25.9 (19.6-32.2)	1.36 (1.05-1.74)	25	1192740	7.7 (4.7-10.7)	1.93 (1.29-2.88)	1.96 (1.31-2.92)	1.9 (1.27-2.83)
Delta	BMC	Body mass index	Obese III (40+ kg/m2)	3425	55	668920	30 (22.1-38)	1.77 (1.35-2.32)	1.8 (1.38-2.36)	1.74 (1.33-2.28)	45	519945	31.6 (22.4-40.8)	1.86 (1.38-2.51)	15	672245	8.1 (4-12.3)	2.55 (1.53-4.25)	2.59 (1.55-4.32)	2.48 (1.49-4.14)
Delta	BMC	Asthma	No asthma	96485	1200	18827580	23.3 (22-24.6)	1 (ref)	1 (ref)	1 (ref)	895	14358710	22.8 (21.3-24.3)	1 (ref)	340	18894765	6.6 (5.9-7.3)	1 (ref)	1 (ref)	1 (ref)
Delta	BMC	Asthma	With no oral steroid use	16130	180	3163135	20.8 (17.7-23.8)	1.01 (0.86-1.18)	1.02 (0.87-1.19)	1.01 (0.86-1.18)	125	2426160	18.8 (15.5-22.1)	0.95 (0.79-1.14)	30	3173990	3.5 (2.2-4.7)	0.66 (0.46-0.96)	0.67 (0.46-0.97)	0.67 (0.46-0.96)
Delta	BMC	Asthma	With oral steroid use	1590	35	306825	41.7 (27.9-55.5)	1.75 (1.25-2.47)	1.79 (1.27-2.52)	1.72 (1.22-2.42)	30	237250	46.2 (29.7-62.7)	2 (1.39-2.88)	[R]	-	-	-	-	-
Delta	BMC	Diabetes	No diabetes	91095	1000	17818980	20.5 (19.2-21.8)	1 (ref)	1 (ref)	1 (ref)	725	13573725	19.5 (18.1-20.9)	1 (ref)	260	17876330	5.3 (4.7-6)	1 (ref)	1 (ref)	1 (ref)
Delta	BMC	Diabetes	Controlled	18210	350	3531695	36.2 (32.4-40)	1.46 (1.29-1.66)	1.48 (1.31-1.68)	1.42 (1.25-1.61)	270	2716955	36.3 (32-40.6)	1.48 (1.28-1.71)	100	3550030	10.3 (8.3-12.3)	1.45 (1.15-1.83)	1.47 (1.17-1.86)	1.42 (1.12-1.79)
Delta	BMC	Diabetes	Not controlled	760	[R]	-	-	-	-	-	[R]	-	-	-	[R]	-	-	-	-	-
Delta	BMC	Diabetes	Without recent Hb1ac measure	4140	60	799205	27.4 (20.5-34.4)	1.19 (0.91-1.54)	1.16 (0.89-1.5)	1.12 (0.86-1.45)	55	617615	32.5 (23.9-41.1)	1.29 (0.97-1.71)	20	803045	9.1 (5.1-13.1)	1.31 (0.82-2.09)	1.26 (0.79-2.01)	1.22 (0.76-1.95)
Delta	BMC	CKD or RRT	No CKD or RRT	93665	990	18369105	19.7 (18.5-20.9)	1 (ref)	1 (ref)	1 (ref)	730	14035805	19 (17.6-20.4)	1 (ref)	220	18428565	4.4 (3.8-4.9)	1 (ref)	1 (ref)	1 (ref)
Delta	BMC	CKD or RRT	CKD stage 3a	12465	225	2407095	34.1 (29.7-38.6)	1.42 (1.22-1.65)	1.43 (1.22-1.66)	1.41 (1.21-1.65)	170	1827345	34 (28.9-39.1)	1.48 (1.24-1.76)	85	2417780	12.8 (10.1-15.6)	1.82 (1.4-2.37)	1.84 (1.41-2.4)	1.83 (1.41-2.39)
Delta	BMC	CKD or RRT	CKD stage 3b	5850	145	1109410	47.7 (40-55.5)	1.92 (1.6-2.32)	1.93 (1.61-2.33)	1.89 (1.57-2.27)	110	845030	47.5 (38.7-56.4)	1.95 (1.57-2.42)	50	1116260	16.4 (11.8-20.9)	2.31 (1.68-3.18)	2.32 (1.69-3.2)	2.28 (1.65-3.14)
Delta	BMC	CKD or RRT	CKD stage 4	1610	45	299725	54.8 (38.8-70.9)	2.13 (1.56-2.91)	2.14 (1.57-2.92)	2.08 (1.53-2.84)	30	228510	48 (30.8-65.1)	2.07 (1.44-2.98)	20	301635	24.2 (13.6-34.8)	3.07 (1.9-4.98)	3.1 (1.91-5.02)	3.01 (1.86-4.88)
Delta	BMC	CKD or RRT	CKD stage 5	230	[R]	-	-	-	-	-	[R]	-	-	-	[R]	-	-	-	-	-
Delta	BMC	CKD or RRT	RRT (dialysis)	385	[R]	-	-	-	-	-	[R]	-	-	-	[R]	-	-	-	-	-
Delta	BMC	Hypertension	0	51995	505	10200750	18.1 (16.5-19.7)	1 (ref)	1 (ref)	1 (ref)	375	7773050	17.6 (15.8-19.4)	1 (ref)	120	10231135	4.3 (3.5-5.1)	1 (ref)	1 (ref)	1 (ref)
Delta	BMC	Hypertension	1	62215	910	12096790	27.5 (25.7-29.3)	1.13 (1.01-1.27)	1.14 (1.02-1.28)	1.12 (1-1.26)	680	9249070	26.9 (24.8-28.9)	1.14 (0.99-1.3)	260	12146385	7.8 (6.9-8.8)	1.04 (0.83-1.3)	1.05 (0.84-1.31)	1.04 (0.83-1.29)
Delta	BMC	Chronic respiratory disease	0	102675	1145	20086915	20.8 (19.6-22)	1 (ref)	1 (ref)	1 (ref)	845	15308260	20.2 (18.8-21.5)	1 (ref)	300	20151915	5.4 (4.8-6.1)	1 (ref)	1 (ref)	1 (ref)
Delta	BMC	Chronic respiratory disease	1	11530	270	2210625	44.6 (39.3-49.9)	1.81 (1.58-2.07)	1.82 (1.59-2.08)	1.76 (1.54-2.02)	210	1713860	44.8 (38.7-50.8)	1.78 (1.53-2.08)	80	2225600	13.1 (10.3-16)	1.8 (1.4-2.3)	1.81 (1.41-2.31)	1.72 (1.34-2.21)
Delta	BMC	Chronic cardiac disease	0	93725	1065	18363845	21.2 (19.9-22.5)	1 (ref)	1 (ref)	1 (ref)	790	14000435	20.6 (19.2-22)	1 (ref)	270	18425725	5.4 (4.7-6)	1 (ref)	1 (ref)	1 (ref)
Delta	BMC	Chronic cardiac disease	1	20480	355	3933695	33 (29.5-36.4)	1.2 (1.05-1.36)	1.2 (1.06-1.36)	1.17 (1.03-1.33)	260	3021685	31.4 (27.6-35.2)	1.16 (1-1.34)	110	3951795	10.2 (8.3-12.1)	1.18 (0.94-1.48)	1.19 (0.95-1.5)	1.16 (0.92-1.45)
Delta	BMC	Cancer (non-haematological)	0	95360	1130	18663735	22.1 (20.8-23.4)	1 (ref)	1 (ref)	1 (ref)	850	14254315	21.8 (20.3-23.2)	1 (ref)	295	18729085	5.8 (5.1-6.4)	1 (ref)	1 (ref)	1 (ref)
Delta	BMC	Cancer (non-haematological)	1	18845	285	3633805	28.6 (25.3-32)	1.1 (0.96-1.25)	1.1 (0.97-1.26)	1.1 (0.97-1.26)	200	2767805	26.4 (22.7-30.1)	1.05 (0.9-1.23)	85	3648430	8.5 (6.7-10.3)	1.08 (0.85-1.38)	1.09 (0.86-1.39)	1.09 (0.86-1.39)
Delta	BMC	Chronic liver disease	0	112800	1395	22027155	23.1 (21.9-24.3)	1 (ref)	1 (ref)	1 (ref)	1035	16808955	22.5 (21.1-23.9)	1 (ref)	[R]	-	-	-	-	-
Delta	BMC	Chronic liver disease	1	1405	25	270385	33.8 (20.5-47)	1.31 (0.86-1.97)	1.31 (0.87-1.98)	1.27 (0.84-1.92)	20	213165	34.3 (19.3-49.3)	1.34 (0.85-2.12)	[R]	-	-	-	-	-
Delta	BMC	Stroke	0	108165	1300	21141180	22.5 (21.2-23.7)	1 (ref)	1 (ref)	1 (ref)	965	16129800	21.9 (20.5-23.2)	1 (ref)	350	21215695	6 (5.4-6.7)	1 (ref)	1 (ref)	1 (ref)
Delta	BMC	Stroke	1	6040	115	1156360	36.3 (29.7-43)	1.29 (1.07-1.57)	1.31 (1.08-1.58)	1.29 (1.07-1.57)	90	892320	36.8 (29.2-44.4)	1.3 (1.04-1.63)	30	1161820	9.4 (6.1-12.8)	1.09 (0.76-1.57)	1.1 (0.77-1.59)	1.09 (0.76-1.57)
Delta	BMC	Dementia	0	113630	1400	22192710	23 (21.8-24.2)	1 (ref)	1 (ref)	1 (ref)	1040	16938550	22.4 (21.1-23.8)	1 (ref)	[R]	-	-	-	-	-
Delta	BMC	Dementia	1	575	15	104830	52.3 (25.8-78.7)	1.87 (1.15-3.02)	1.94 (1.2-3.14)	1.89 (1.16-3.06)	15	83565	65.6 (32.4-98.7)	1.76 (1.02-3.06)	[R]	-	-	-	-	-
Delta	BMC	Other neurological disease	0	112225	1380	21916240	23 (21.8-24.2)	1 (ref)	1 (ref)	1 (ref)	1030	16722635	22.5 (21.1-23.9)	1 (ref)	[R]	-	-	-	-	-
Delta	BMC	Other neurological disease	1	1980	35	381300	33.5 (22.4-44.6)	1.36 (0.97-1.91)	1.38 (0.99-1.93)	1.38 (0.98-1.92)	20	299485	24.4 (13.7-35.1)	1.11 (0.73-1.7)	[R]	-	-	-	-	-
Delta	BMC	Asplenia	0	111940	1395	21854090	23.3 (22.1-24.5)	1 (ref)	1 (ref)	1 (ref)	1035	16675930	22.7 (21.3-24.1)	1 (ref)	[R]	-	-	-	-	-
Delta	BMC	Asplenia	1	2265	20	443450	16.5 (9.3-23.7)	0.75 (0.49-1.15)	0.76 (0.49-1.17)	0.77 (0.5-1.18)	20	346190	21.1 (11.9-30.3)	0.89 (0.56-1.42)	[R]	-	-	-	-	-
Delta	BMC	Rheumatoid arthritis/lupus/psoriasis	0	105475	1290	20598310	22.9 (21.6-24.1)	1 (ref)	1 (ref)	1 (ref)	965	15721395	22.4 (21-23.8)	1 (ref)	350	20670800	6.2 (5.5-6.8)	1 (ref)	1 (ref)	1 (ref)
Delta	BMC	Rheumatoid arthritis/lupus/psoriasis	1	8730	125	1699230	26.9 (22.2-31.6)	1.14 (0.95-1.36)	1.14 (0.95-1.37)	1.09 (0.91-1.31)	90	1300720	25.3 (20.1-30.5)	1.02 (0.82-1.27)	30	1706715	6.4 (4.1-8.7)	1.02 (0.71-1.47)	1.03 (0.72-1.48)	0.98 (0.68-1.4)
Delta	BMC	Learning disability	0	113700	[R]	-	-	-	-	-	[R]	-	-	-	[R]	-	-	-	-	-
Delta	BMC	Learning disability	1	505	[R]	-	-	-	-	-	[R]	-	-	-	[R]	-	-	-	-	-
Delta	BMC	Severe mental illness	0	112890	1395	22042270	23.1 (21.9-24.3)	1 (ref)	1 (ref)	1 (ref)	1035	16820170	22.5 (21.1-23.8)	1 (ref)	[R]	-	-	-	-	-
Delta	BMC	Severe mental illness	1	1315	20	255270	28.6 (16.1-41.2)	1.46 (0.96-2.23)	1.44 (0.94-2.2)	1.37 (0.9-2.09)	20	201950	36.2 (20.3-52)	1.39 (0.87-2.21)	[R]	-	-	-	-	-
Delta	RCT	N	1	10825	125	1987540	23 (18.9-27)	-	-	-	110	1482555	27.1 (22-32.2)	-	30	1995265	5.5 (3.5-7.5)	-	-	-
Delta	RCT	Age group	60-69	3015	35	550935	23.2 (15.5-30.9)	1 (ref)	1 (ref)	1 (ref)	35	420630	30.4 (20.3-40.5)	1 (ref)	-	-	-	-	-	-
Delta	RCT	Age group	18-39	560	[R]	-	-	-	-	-	[R]	-	-	-	-	-	-	-	-	-
Delta	RCT	Age group	40-49	945	15	179810	30.5 (15.1-45.9)	1.27 (0.66-2.41)	1.19 (0.62-2.27)	1.37 (0.71-2.66)	[R]	-	-	-	-	-	-	-	-	-
Delta	RCT	Age group	50-59	2180	30	409285	26.8 (17.2-36.4)	1.21 (0.74-1.99)	1.19 (0.72-1.95)	1.29 (0.78-2.13)	25	295295	30.9 (18.8-43)	1.16 (0.68-1.99)	-	-	-	-	-	-
Delta	RCT	Age group	70-79	3155	30	569725	19.2 (12.4-26.1)	0.87 (0.54-1.4)	0.89 (0.55-1.43)	0.86 (0.53-1.4)	25	442815	20.6 (12.5-28.7)	0.79 (0.47-1.32)	-	-	-	-	-	-
Delta	RCT	Age group	80+	965	[R]	-	-	-	-	-	[R]	-	-	-	-	-	-	-	-	-
Delta	RCT	Sex	Female	6315	60	1178480	18.6 (13.9-23.3)	1 (ref)	1 (ref)	1 (ref)	55	872420	23 (16.9-29.1)	1 (ref)	-	-	-	-	-	-
Delta	RCT	Sex	Male	4510	65	809060	29.3 (22.2-36.5)	1.61 (1.12-2.32)	1.61 (1.12-2.31)	1.57 (1.1-2.26)	55	610135	32.9 (24.2-41.6)	1.53 (1.04-2.25)	-	-	-	-	-	-
Delta	RCT	Ethnicity	White	10150	[R]	-	-	-	-	-	[R]	-	-	-	-	-	-	-	-	-
Delta	RCT	Ethnicity	South Asian	255	[R]	-	-	-	-	-	[R]	-	-	-	-	-	-	-	-	-
Delta	RCT	Ethnicity	Black	130	[R]	-	-	-	-	-	[R]	-	-	-	-	-	-	-	-	-
Delta	RCT	Ethnicity	Other	290	[R]	-	-	-	-	-	[R]	-	-	-	-	-	-	-	-	-
Delta	RCT	Deprivation quintile	5 (least deprived)	2275	25	417825	21.9 (13.3-30.4)	1 (ref)	1 (ref)	1 (ref)	20	310460	23.5 (13.2-33.8)	1 (ref)	-	-	-	-	-	-
Delta	RCT	Deprivation quintile	4	2430	20	449900	16.2 (9.1-23.4)	0.7 (0.38-1.28)	0.7 (0.38-1.28)	0.69 (0.38-1.26)	15	335655	16.3 (8.1-24.6)	0.61 (0.31-1.19)	-	-	-	-	-	-
Delta	RCT	Deprivation quintile	3	2335	20	430840	17 (9.5-24.4)	0.79 (0.44-1.42)	0.78 (0.43-1.4)	0.76 (0.42-1.37)	20	324030	22.5 (12.7-32.4)	0.82 (0.44-1.5)	-	-	-	-	-	-
Delta	RCT	Deprivation quintile	2	1990	20	363610	20.1 (11.3-28.9)	0.94 (0.53-1.69)	0.92 (0.51-1.65)	0.87 (0.49-1.57)	15	272295	20.1 (9.9-30.3)	0.71 (0.37-1.36)	-	-	-	-	-	-
Delta	RCT	Deprivation quintile	1 (most deprived)	1795	35	325370	39.3 (26.3-52.3)	1.59 (0.93-2.71)	1.52 (0.89-2.61)	1.43 (0.83-2.46)	35	240110	53.2 (35.6-70.9)	1.36 (0.76-2.42)	-	-	-	-	-	-
Delta	RCT	Care home	0	10785	[R]	-	-	-	-	-	[R]	-	-	-	-	-	-	-	-	-
Delta	RCT	Care home	1	40	[R]	-	-	-	-	-	[R]	-	-	-	-	-	-	-	-	-
Delta	RCT	Smoking status	Never and unknown	4000	30	748535	14.6 (9.4-19.9)	1 (ref)	1 (ref)	1 (ref)	25	550405	16.6 (10.1-23.1)	1 (ref)	-	-	-	-	-	-
Delta	RCT	Smoking status	Former	5355	65	975500	24.3 (18.4-30.3)	1.65 (1.07-2.53)	1.66 (1.08-2.55)	1.57 (1.01-2.44)	60	734270	29.8 (22.3-37.4)	1.53 (0.96-2.46)	-	-	-	-	-	-
Delta	RCT	Smoking status	Current	1470	25	263500	34.7 (21.1-48.2)	2.05 (1.21-3.5)	1.91 (1.12-3.27)	1.71 (0.99-2.97)	25	197880	46.1 (28.1-64.2)	1.73 (0.96-3.1)	-	-	-	-	-	-
Delta	RCT	N prior COVID-19 vaccine doses	0	490	15	88125	62.2 (30.7-93.6)	1 (ref)	1 (ref)	1 (ref)	15	69045	79.4 (39.2-119.5)	1 (ref)	-	-	-	-	-	-
Delta	RCT	N prior COVID-19 vaccine doses	1	1070	[R]	-	-	-	-	-	[R]	-	-	-	-	-	-	-	-	-
Delta	RCT	N prior COVID-19 vaccine doses	2	9265	100	1710455	21.4 (17.2-25.5)	0.38 (0.21-0.69)	0.37 (0.2-0.67)	0.4 (0.21-0.74)	90	1369805	24 (19-29)	0.39 (0.21-0.73)	-	-	-	-	-	-
Delta	RCT	Timing of last COVID-19 vaccine dose	27+ weeks/unvavaccinated	490	15	88125	62.2 (30.7-93.6)	1 (ref)	1 (ref)	1 (ref)	15	69045	79.4 (39.2-119.5)	1 (ref)	-	-	-	-	-	-
Delta	RCT	Timing of last COVID-19 vaccine dose	13-26 weeks	600	[R]	-	-	-	-	-	[R]	-	-	-	-	-	-	-	-	-
Delta	RCT	Timing of last COVID-19 vaccine dose	0-12 weeks	9735	105	1798465	21.3 (17.2-25.4)	0.38 (0.21-0.69)	0.37 (0.2-0.67)	0.4 (0.22-0.73)	90	1360050	24.2 (19.2-29.2)	0.4 (0.22-0.75)	-	-	-	-	-	-
Delta	RCT	Prior infection status	No prior infection	10225	[R]	-	-	-	-	-	[R]	-	-	-	-	-	-	-	-	-
Delta	RCT	Prior infection status	Infected (WT)	90	[R]	-	-	-	-	-	[R]	-	-	-	-	-	-	-	-	-
Delta	RCT	Prior infection status	Infected (Alpha)	510	[R]	-	-	-	-	-	[R]	-	-	-	-	-	-	-	-	-
Delta	RCT	Comorbidity count	0	2955	25	551910	16.5 (10.1-23)	1 (ref)	1 (ref)	1 (ref)	20	397765	18.4 (10.3-26.4)	1 (ref)	-	-	-	-	-	-
Delta	RCT	Comorbidity count	1	4135	50	763245	23.9 (17.3-30.6)	1.52 (0.92-2.5)	1.54 (0.93-2.53)	1.51 (0.91-2.48)	45	569335	28.9 (20.4-37.3)	1.6 (0.94-2.75)	-	-	-	-	-	-
Delta	RCT	Comorbidity count	2	2530	35	457125	28 (18.7-37.2)	1.88 (1.09-3.24)	1.92 (1.11-3.31)	1.85 (1.07-3.2)	30	348955	31.4 (20.2-42.6)	1.77 (0.97-3.2)	-	-	-	-	-	-
Delta	RCT	Comorbidity count	3	960	[R]	-	-	-	-	-	[R]	-	-	-	-	-	-	-	-	-
Delta	RCT	Comorbidity count	4+	245	[R]	-	-	-	-	-	[R]	-	-	-	-	-	-	-	-	-
Delta	RCT	Body mass index	Not obese	8120	80	1483480	19.7 (15.4-24)	1 (ref)	1 (ref)	1 (ref)	70	1104695	23.1 (17.7-28.6)	1 (ref)	-	-	-	-	-	-
Delta	RCT	Body mass index	Obese I (30-34.9 kg/m2)	1705	25	318200	28.7 (17.4-39.9)	1.25 (0.79-1.99)	1.28 (0.81-2.05)	1.27 (0.8-2.02)	25	239985	38 (23.1-53)	1.47 (0.92-2.37)	-	-	-	-	-	-
Delta	RCT	Body mass index	Obese II (35-39.9 kg/m2)	665	15	122580	44.7 (22.1-67.3)	2.27 (1.3-3.96)	2.32 (1.33-4.05)	2.27 (1.3-3.97)	[R]	-	-	-	-	-	-	-	-	-
Delta	RCT	Body mass index	Obese III (40+ kg/m2)	340	[R]	-	-	-	-	-	[R]	-	-	-	-	-	-	-	-	-
Delta	RCT	Asthma	No asthma	9240	105	1693980	22.6 (18.3-27)	1 (ref)	1 (ref)	1 (ref)	90	1263360	26 (20.6-31.4)	1 (ref)	-	-	-	-	-	-
Delta	RCT	Asthma	With no oral steroid use	1420	15	264920	20.7 (10.2-31.1)	1.01 (0.59-1.72)	1.03 (0.61-1.75)	1.03 (0.61-1.75)	15	197815	27.7 (13.7-41.7)	1.04 (0.59-1.84)	-	-	-	-	-	-
Delta	RCT	Asthma	With oral steroid use	165	[R]	-	-	-	-	-	[R]	-	-	-	-	-	-	-	-	-
Delta	RCT	Diabetes	No diabetes	8850	90	1630130	20.2 (16-24.3)	1 (ref)	1 (ref)	1 (ref)	80	1212100	24.1 (18.8-29.4)	1 (ref)	-	-	-	-	-	-
Delta	RCT	Diabetes	Controlled	1575	30	284535	38.5 (24.7-52.3)	1.81 (1.18-2.78)	1.85 (1.2-2.85)	1.79 (1.16-2.77)	25	214805	42.5 (25.8-59.2)	1.64 (1.02-2.64)	-	-	-	-	-	-
Delta	RCT	Diabetes	Not controlled	65	[R]	-	-	-	-	-	[R]	-	-	-	-	-	-	-	-	-
Delta	RCT	Diabetes	Without recent Hb1ac measure	335	[R]	-	-	-	-	-	[R]	-	-	-	-	-	-	-	-	-
Delta	RCT	CKD or RRT	No CKD or RRT	9590	[R]	-	-	-	-	-	[R]	-	-	-	-	-	-	-	-	-
Delta	RCT	CKD or RRT	CKD stage 3a	855	[R]	-	-	-	-	-	[R]	-	-	-	-	-	-	-	-	-
Delta	RCT	CKD or RRT	CKD stage 3b	300	[R]	-	-	-	-	-	[R]	-	-	-	-	-	-	-	-	-
Delta	RCT	CKD or RRT	CKD stage 4	65	[R]	-	-	-	-	-	[R]	-	-	-	-	-	-	-	-	-
Delta	RCT	CKD or RRT	CKD stage 5	#N/A	[R]	-	-	-	-	-	[R]	-	-	-	-	-	-	-	-	-
Delta	RCT	CKD or RRT	RRT (dialysis)	#N/A	[R]	-	-	-	-	-	[R]	-	-	-	-	-	-	-	-	-
Delta	RCT	Hypertension	0	4980	50	920680	19.8 (14.3-25.3)	1 (ref)	1 (ref)	1 (ref)	45	674535	24.4 (17.2-31.5)	1 (ref)	-	-	-	-	-	-
Delta	RCT	Hypertension	1	5845	75	1066860	25.7 (19.9-31.5)	1.41 (0.95-2.08)	1.4 (0.95-2.08)	1.41 (0.95-2.09)	65	808020	29.4 (22.2-36.5)	1.38 (0.91-2.1)	-	-	-	-	-	-
Delta	RCT	Chronic respiratory disease	0	9775	105	1805530	21.2 (17.2-25.3)	1 (ref)	1 (ref)	1 (ref)	95	1340000	25.9 (20.7-31.1)	1 (ref)	-	-	-	-	-	-
Delta	RCT	Chronic respiratory disease	1	1050	15	182010	30.1 (14.9-45.3)	1.6 (0.94-2.7)	1.59 (0.94-2.68)	1.49 (0.87-2.53)	15	142555	38.4 (19-57.9)	1.17 (0.65-2.14)	-	-	-	-	-	-
Delta	RCT	Chronic cardiac disease	0	9530	110	1753920	22.9 (18.6-27.2)	1 (ref)	1 (ref)	1 (ref)	[R]	-	-	-	-	-	-	-	-	-
Delta	RCT	Chronic cardiac disease	1	1295	15	233620	23.5 (11.6-35.3)	0.89 (0.5-1.61)	0.93 (0.52-1.68)	0.89 (0.49-1.61)	[R]	-	-	-	-	-	-	-	-	-
Delta	RCT	Cancer (non-haematological)	0	905	15	172725	31.7 (15.7-47.8)	1 (ref)	1 (ref)	1 (ref)	[R]	-	-	-	-	-	-	-	-	-
Delta	RCT	Cancer (non-haematological)	1	9920	110	1814815	22.1 (18-26.3)	0.76 (0.43-1.35)	0.8 (0.45-1.42)	0.84 (0.47-1.49)	[R]	-	-	-	-	-	-	-	-	-
Delta	RCT	Chronic liver disease	0	10670	[R]	-	-	-	-	-	[R]	-	-	-	-	-	-	-	-	-
Delta	RCT	Chronic liver disease	1	155	[R]	-	-	-	-	-	[R]	-	-	-	-	-	-	-	-	-
Delta	RCT	Stroke	0	10415	[R]	-	-	-	-	-	[R]	-	-	-	-	-	-	-	-	-
Delta	RCT	Stroke	1	410	[R]	-	-	-	-	-	[R]	-	-	-	-	-	-	-	-	-
Delta	RCT	Dementia	0	#N/A	[R]	-	-	-	-	-	[R]	-	-	-	-	-	-	-	-	-
Delta	RCT	Dementia	1	#N/A	[R]	-	-	-	-	-	[R]	-	-	-	-	-	-	-	-	-
Delta	RCT	Other neurological disease	0	10690	[R]	-	-	-	-	-	[R]	-	-	-	-	-	-	-	-	-
Delta	RCT	Other neurological disease	1	135	[R]	-	-	-	-	-	[R]	-	-	-	-	-	-	-	-	-
Delta	RCT	Asplenia	0	10740	[R]	-	-	-	-	-	[R]	-	-	-	-	-	-	-	-	-
Delta	RCT	Asplenia	1	85	[R]	-	-	-	-	-	[R]	-	-	-	-	-	-	-	-	-
Delta	RCT	Rheumatoid arthritis/lupus/psoriasis	0	10070	[R]	-	-	-	-	-	[R]	-	-	-	-	-	-	-	-	-
Delta	RCT	Rheumatoid arthritis/lupus/psoriasis	1	755	[R]	-	-	-	-	-	[R]	-	-	-	-	-	-	-	-	-
Delta	RCT	Learning disability	0	10805	[R]	-	-	-	-	-	[R]	-	-	-	-	-	-	-	-	-
Delta	RCT	Learning disability	1	20	[R]	-	-	-	-	-	[R]	-	-	-	-	-	-	-	-	-
Delta	RCT	Severe mental illness	0	10705	[R]	-	-	-	-	-	[R]	-	-	-	-	-	-	-	-	-
Delta	RCT	Severe mental illness	1	120	[R]	-	-	-	-	-	[R]	-	-	-	-	-	-	-	-	-
Delta	IMM	N	1	145950	1060	28862015	13.4 (12.6-14.2)	-	-	-	865	22304380	14.2 (13.2-15.1)	-	225	28927270	2.8 (2.5-3.2)	-	-	-
Delta	IMM	Age group	60-69	33260	235	6597915	13 (11.3-14.7)	1 (ref)	1 (ref)	1 (ref)	195	5238740	13.6 (11.7-15.5)	1 (ref)	50	6611375	2.8 (2-3.5)	1 (ref)	1 (ref)	1 (ref)
Delta	IMM	Age group	18-39	17375	80	3439200	8.5 (6.6-10.4)	0.63 (0.49-0.82)	0.55 (0.43-0.72)	0.81 (0.62-1.06)	70	2615645	9.8 (7.5-12.1)	0.84 (0.63-1.12)	[R]	-	-	-	-	-
Delta	IMM	Age group	40-49	16595	80	3298890	8.9 (6.9-10.8)	0.7 (0.55-0.91)	0.67 (0.52-0.86)	0.86 (0.67-1.11)	70	2534840	10.1 (7.7-12.4)	0.87 (0.66-1.15)	[R]	-	-	-	-	-
Delta	IMM	Age group	50-59	29245	170	5812930	10.7 (9.1-12.3)	0.82 (0.68-1)	0.81 (0.66-0.98)	0.91 (0.74-1.11)	140	4509195	11.3 (9.5-13.2)	0.88 (0.71-1.1)	15	5825840	0.9 (0.5-1.4)	0.34 (0.19-0.61)	0.33 (0.18-0.58)	0.38 (0.21-0.68)
Delta	IMM	Age group	70-79	33745	305	6661965	16.7 (14.8-18.6)	1.3 (1.09-1.54)	1.32 (1.11-1.56)	1.18 (1-1.41)	250	5157160	17.7 (15.5-19.9)	1.25 (1.04-1.51)	80	6678750	4.4 (3.4-5.3)	1.63 (1.15-2.32)	1.7 (1.19-2.42)	1.5 (1.05-2.14)
Delta	IMM	Age group	80+	15730	195	3051110	23.3 (20.1-26.6)	1.83 (1.51-2.21)	1.82 (1.49-2.21)	1.46 (1.2-1.78)	140	2248805	22.7 (19-26.5)	1.44 (1.14-1.81)	65	3059775	7.8 (5.9-9.6)	2.96 (2.05-4.27)	3.12 (2.13-4.55)	2.39 (1.62-3.51)
Delta	IMM	Sex	Female	89965	615	17803425	12.6 (11.6-13.6)	1 (ref)	1 (ref)	1 (ref)	505	13762045	13.4 (12.2-14.6)	1 (ref)	115	17842515	2.4 (1.9-2.8)	1 (ref)	1 (ref)	1 (ref)
Delta	IMM	Sex	Male	55985	445	11058590	14.7 (13.3-16.1)	1.19 (1.05-1.34)	1.19 (1.06-1.35)	1.18 (1.05-1.34)	355	8542340	15.2 (13.6-16.8)	1.17 (1.02-1.34)	110	11084755	3.6 (2.9-4.3)	1.67 (1.29-2.17)	1.69 (1.3-2.2)	1.66 (1.27-2.16)
Delta	IMM	Ethnicity	White	133440	950	26388465	13.1 (12.3-14)	1 (ref)	1 (ref)	1 (ref)	775	20422405	13.9 (12.9-14.8)	1 (ref)	195	26445800	2.7 (2.3-3.1)	1 (ref)	1 (ref)	1 (ref)
Delta	IMM	Ethnicity	South Asian	7155	70	1417045	18 (13.8-22.3)	1.6 (1.23-2.06)	1.54 (1.19-1.99)	1.3 (1.01-1.69)	55	1069060	18.8 (13.8-23.8)	1.24 (0.93-1.65)	15	1421895	3.9 (1.9-5.8)	2.89 (1.72-4.85)	2.67 (1.58-4.5)	1.97 (1.17-3.33)
Delta	IMM	Ethnicity	Black	1695	25	332975	27.4 (16.7-38.2)	2.37 (1.55-3.61)	1.95 (1.27-2.99)	1.5 (0.98-2.31)	20	259420	28.2 (15.8-40.5)	1.47 (0.92-2.33)	[R]	-	-	-	-	-
Delta	IMM	Ethnicity	Other	3660	20	723530	10.1 (5.7-14.5)	0.97 (0.63-1.5)	0.9 (0.58-1.39)	0.88 (0.57-1.37)	15	553495	9.9 (4.9-14.9)	0.68 (0.4-1.16)	[R]	-	-	-	-	-
Delta	IMM	Deprivation quintile	5 (least deprived)	30570	170	6050930	10.3 (8.7-11.8)	1 (ref)	1 (ref)	1 (ref)	135	4641190	10.6 (8.8-12.4)	1 (ref)	35	6060590	2.1 (1.4-2.8)	1 (ref)	1 (ref)	1 (ref)
Delta	IMM	Deprivation quintile	4	32580	205	6446850	11.6 (10-13.2)	1.16 (0.95-1.42)	1.15 (0.94-1.41)	1.12 (0.91-1.37)	160	4977650	11.7 (9.9-13.6)	1.06 (0.84-1.33)	40	6460825	2.3 (1.6-3)	1.14 (0.73-1.79)	1.13 (0.72-1.78)	1.09 (0.69-1.7)
Delta	IMM	Deprivation quintile	3	32940	195	6514350	10.9 (9.4-12.5)	1.1 (0.9-1.36)	1.09 (0.89-1.35)	1.03 (0.84-1.27)	165	5062935	11.9 (10.1-13.7)	1.03 (0.82-1.3)	35	6527230	2 (1.3-2.6)	0.94 (0.58-1.51)	0.93 (0.58-1.5)	0.87 (0.54-1.4)
Delta	IMM	Deprivation quintile	2	26945	240	5325890	16.5 (14.4-18.5)	1.71 (1.4-2.08)	1.67 (1.37-2.03)	1.51 (1.24-1.84)	200	4122965	17.7 (15.3-20.2)	1.47 (1.18-1.83)	60	5339645	4.1 (3.1-5.1)	2.15 (1.41-3.28)	2.08 (1.36-3.17)	1.81 (1.18-2.76)
Delta	IMM	Deprivation quintile	1 (most deprived)	22910	250	4523995	20.2 (17.7-22.7)	2.02 (1.65-2.47)	1.93 (1.58-2.36)	1.63 (1.33-2)	200	3499640	20.9 (18-23.8)	1.49 (1.19-1.87)	55	4538970	4.4 (3.3-5.6)	2.61 (1.69-4.03)	2.43 (1.57-3.76)	1.93 (1.24-3)
Delta	IMM	Care home	0	144935	1040	28679500	13.2 (12.4-14)	1 (ref)	1 (ref)	1 (ref)	850	22163165	14 (13.1-14.9)	1 (ref)	[R]	-	-	-	-	-
Delta	IMM	Care home	1	1015	20	182510	40 (22.5-57.6)	1.89 (1.19-3.01)	2.05 (1.28-3.29)	1.79 (1.12-2.86)	15	141215	38.8 (19.2-58.4)	1.92 (1.15-3.2)	[R]	-	-	-	-	-
Delta	IMM	Smoking status	Never and unknown	58145	345	11513245	10.9 (9.8-12.1)	1 (ref)	1 (ref)	1 (ref)	285	8827915	11.8 (10.4-13.2)	1 (ref)	55	11537065	1.7 (1.3-2.2)	1 (ref)	1 (ref)	1 (ref)
Delta	IMM	Smoking status	Former	70130	610	13849175	16.1 (14.8-17.4)	1.33 (1.16-1.52)	1.32 (1.16-1.51)	1.23 (1.07-1.41)	495	10711085	16.9 (15.4-18.4)	1.2 (1.03-1.4)	150	13884300	3.9 (3.3-4.6)	1.69 (1.24-2.31)	1.7 (1.24-2.32)	1.59 (1.15-2.21)
Delta	IMM	Smoking status	Current	17675	105	3499590	11 (8.9-13.1)	1.04 (0.84-1.3)	0.98 (0.79-1.23)	0.89 (0.71-1.12)	80	2765380	10.6 (8.3-12.9)	0.79 (0.61-1.01)	20	3505905	2.1 (1.2-3)	1.36 (0.8-2.31)	1.27 (0.75-2.16)	1.17 (0.69-2.01)
Delta	IMM	N prior COVID-19 vaccine doses	0	4950	80	972135	30.1 (23.5-36.6)	1 (ref)	1 (ref)	1 (ref)	75	804850	34 (26.3-41.7)	1 (ref)	20	977970	7.5 (4.2-10.7)	1 (ref)	1 (ref)	1 (ref)
Delta	IMM	N prior COVID-19 vaccine doses	1	7945	60	1560350	14 (10.5-17.6)	0.44 (0.32-0.62)	0.45 (0.32-0.63)	0.48 (0.34-0.67)	20	330565	22.1 (12.4-31.8)	0.94 (0.58-1.53)	[R]	-	-	-	-	-
Delta	IMM	N prior COVID-19 vaccine doses	2	133055	925	26329525	12.8 (12-13.7)	0.32 (0.25-0.4)	0.32 (0.25-0.4)	0.36 (0.28-0.46)	770	21168965	13.3 (12.3-14.2)	0.41 (0.32-0.53)	195	26385325	2.7 (2.3-3.1)	0.17 (0.11-0.28)	0.17 (0.11-0.28)	0.22 (0.14-0.36)
Delta	IMM	Timing of last COVID-19 vaccine dose	27+ weeks/unvavaccinated	4950	80	972135	30.1 (23.5-36.6)	1 (ref)	1 (ref)	1 (ref)	75	804850	34 (26.3-41.7)	1 (ref)	20	977970	7.5 (4.2-10.7)	1 (ref)	1 (ref)	1 (ref)
Delta	IMM	Timing of last COVID-19 vaccine dose	13-26 weeks	6080	60	1185880	18.5 (13.8-23.2)	0.36 (0.26-0.52)	0.36 (0.26-0.52)	0.41 (0.29-0.58)	40	711850	20.5 (14.2-26.9)	0.56 (0.38-0.84)	15	1189815	4.6 (2.3-6.9)	0.17 (0.08-0.35)	0.17 (0.08-0.35)	0.22 (0.11-0.45)
Delta	IMM	Timing of last COVID-19 vaccine dose	0-12 weeks	134920	920	26703995	12.6 (11.8-13.4)	0.33 (0.26-0.41)	0.32 (0.26-0.41)	0.37 (0.29-0.47)	750	20787680	13.2 (12.2-14.1)	0.42 (0.32-0.54)	190	26759490	2.6 (2.2-3)	0.18 (0.11-0.29)	0.18 (0.11-0.29)	0.23 (0.14-0.38)
Delta	IMM	Prior infection status	No prior infection	138550	1025	27403135	13.7 (12.8-14.5)	1 (ref)	1 (ref)	1 (ref)	835	21208525	14.4 (13.4-15.4)	1 (ref)	[R]	-	-	-	-	-
Delta	IMM	Prior infection status	Infected (WT)	1295	[R]	-	-	-	-	-	[R]	-	-	-	[R]	-	-	-	-	-
Delta	IMM	Prior infection status	Infected (Alpha)	6105	30	1204045	9.1 (5.8-12.4)	0.72 (0.5-1.04)	0.72 (0.5-1.03)	0.66 (0.46-0.95)	25	901420	10.1 (6.2-14.1)	0.72 (0.49-1.07)	[R]	-	-	-	-	-
Delta	IMM	Comorbidity count	0	37990	120	7547045	5.8 (4.8-6.8)	1 (ref)	1 (ref)	1 (ref)	110	5791650	6.9 (5.6-8.2)	1 (ref)	[R]	-	-	-	-	-
Delta	IMM	Comorbidity count	1	52870	290	10483170	10.1 (8.9-11.3)	1.61 (1.29-2)	1.61 (1.3-2)	1.59 (1.28-1.97)	230	8109435	10.4 (9-11.7)	1.41 (1.12-1.78)	45	10503230	1.6 (1.1-2)	1.93 (0.99-3.77)	1.93 (0.99-3.77)	1.89 (0.97-3.68)
Delta	IMM	Comorbidity count	2	35570	315	7017880	16.4 (14.6-18.2)	2.48 (1.99-3.09)	2.49 (1.99-3.1)	2.38 (1.91-2.97)	255	5444565	17.1 (15-19.2)	2.17 (1.71-2.75)	70	7036685	3.6 (2.8-4.5)	3.75 (1.96-7.21)	3.76 (1.96-7.21)	3.5 (1.82-6.73)
Delta	IMM	Comorbidity count	3	14980	220	2935215	27.4 (23.8-31)	4.07 (3.22-5.16)	4.08 (3.22-5.17)	3.83 (3.02-4.85)	175	2277400	28.1 (23.9-32.2)	3.38 (2.61-4.36)	60	2946630	7.4 (5.6-9.3)	6.43 (3.3-12.52)	6.39 (3.28-12.45)	5.8 (2.97-11.31)
Delta	IMM	Comorbidity count	4+	4545	115	878700	47.8 (39.1-56.5)	6.98 (5.33-9.14)	6.95 (5.31-9.11)	6.38 (4.87-8.37)	95	681330	50.9 (40.7-61.2)	5.72 (4.26-7.68)	40	884410	16.5 (11.4-21.6)	13.58 (6.78-27.18)	13.29 (6.64-26.63)	11.57 (5.76-23.24)
Delta	IMM	Body mass index	Not obese	101405	645	20040580	11.8 (10.8-12.7)	1 (ref)	1 (ref)	1 (ref)	515	15437890	12.2 (11.1-13.2)	1 (ref)	135	20080680	2.5 (2-2.9)	1 (ref)	1 (ref)	1 (ref)
Delta	IMM	Body mass index	Obese I (30-34.9 kg/m2)	25840	205	5117815	14.6 (12.6-16.6)	1.35 (1.15-1.58)	1.37 (1.16-1.6)	1.34 (1.14-1.57)	165	3972975	15.2 (12.9-17.5)	1.33 (1.12-1.59)	40	5130375	2.8 (2-3.7)	1.47 (1.04-2.09)	1.49 (1.05-2.12)	1.47 (1.03-2.08)
Delta	IMM	Body mass index	Obese II (35-39.9 kg/m2)	11510	115	2279745	18.4 (15.1-21.8)	1.87 (1.53-2.28)	1.9 (1.55-2.32)	1.83 (1.49-2.24)	100	1775415	20.6 (16.5-24.6)	1.92 (1.54-2.39)	25	2286755	4 (2.4-5.6)	2.36 (1.52-3.68)	2.38 (1.53-3.71)	2.29 (1.47-3.58)
Delta	IMM	Body mass index	Obese III (40+ kg/m2)	7195	100	1423880	25.7 (20.6-30.7)	2.82 (2.26-3.51)	2.86 (2.29-3.56)	2.74 (2.2-3.42)	85	1118105	27.8 (21.9-33.7)	2.84 (2.24-3.6)	20	1429460	5.1 (2.9-7.3)	4.42 (2.74-7.13)	4.48 (2.77-7.23)	4.31 (2.67-6.97)
Delta	IMM	Asthma	No asthma	117400	830	23216345	13.1 (12.2-13.9)	1 (ref)	1 (ref)	1 (ref)	670	17915505	13.7 (12.6-14.7)	1 (ref)	180	23267335	2.8 (2.4-3.2)	1 (ref)	1 (ref)	1 (ref)
Delta	IMM	Asthma	With no oral steroid use	24455	185	4839070	14 (12-16)	1.17 (1-1.38)	1.17 (1-1.38)	1.16 (0.99-1.37)	155	3760890	15.1 (12.7-17.4)	1.19 (1-1.42)	35	4850325	2.6 (1.8-3.5)	1.2 (0.84-1.72)	1.2 (0.84-1.72)	1.17 (0.82-1.68)
Delta	IMM	Asthma	With oral steroid use	4100	40	806600	18.1 (12.5-23.7)	1.63 (1.2-2.23)	1.65 (1.21-2.25)	1.6 (1.17-2.19)	40	627985	23.3 (16.1-30.5)	1.76 (1.27-2.44)	[R]	-	-	-	-	-
Delta	IMM	Diabetes	No diabetes	120030	735	23763460	11.3 (10.5-12.1)	1 (ref)	1 (ref)	1 (ref)	610	18343770	12.1 (11.2-13.1)	1 (ref)	140	23810665	2.1 (1.8-2.5)	1 (ref)	1 (ref)	1 (ref)
Delta	IMM	Diabetes	Controlled	21650	265	4259640	22.7 (20-25.5)	1.79 (1.55-2.07)	1.79 (1.55-2.07)	1.69 (1.46-1.96)	210	3308615	23.2 (20-26.3)	1.59 (1.35-1.87)	65	4274410	5.6 (4.2-6.9)	1.92 (1.43-2.58)	1.91 (1.42-2.57)	1.73 (1.29-2.34)
Delta	IMM	Diabetes	Not controlled	910	20	178375	41 (23-58.9)	3.5 (2.23-5.49)	3.51 (2.24-5.51)	3.39 (2.16-5.31)	15	140620	39 (19.2-58.7)	2.83 (1.66-4.84)	[R]	-	-	-	-	-
Delta	IMM	Diabetes	Without recent Hb1ac measure	3360	40	660535	22.1 (15.3-29)	1.74 (1.26-2.41)	1.71 (1.24-2.37)	1.64 (1.19-2.27)	30	511380	21.4 (13.8-29.1)	1.5 (1.04-2.16)	[R]	-	-	-	-	-
Delta	IMM	CKD or RRT	No CKD or RRT	129550	805	25658710	11.5 (10.7-12.3)	1 (ref)	1 (ref)	1 (ref)	665	19849590	12.2 (11.3-13.2)	1 (ref)	140	25711145	2 (1.7-2.3)	1 (ref)	1 (ref)	1 (ref)
Delta	IMM	CKD or RRT	CKD stage 3a	11650	155	2286605	24.8 (20.9-28.7)	1.73 (1.44-2.08)	1.73 (1.44-2.08)	1.7 (1.41-2.04)	125	1751050	26.1 (21.5-30.6)	1.76 (1.43-2.16)	45	2295085	7.2 (5.1-9.3)	1.99 (1.39-2.84)	1.99 (1.39-2.84)	1.95 (1.37-2.79)
Delta	IMM	CKD or RRT	CKD stage 3b	3760	70	729265	35.1 (26.8-43.3)	2.35 (1.82-3.04)	2.34 (1.81-3.03)	2.27 (1.76-2.94)	55	557685	36 (26.5-45.5)	2.14 (1.6-2.88)	25	732520	12.5 (7.6-17.4)	3.37 (2.17-5.23)	3.33 (2.14-5.17)	3.2 (2.06-4.96)
Delta	IMM	CKD or RRT	CKD stage 4	710	25	134295	68 (41.3-94.6)	4.3 (2.82-6.55)	4.21 (2.76-6.41)	3.97 (2.6-6.05)	15	105105	52.1 (25.7-78.5)	3.13 (1.86-5.25)	[R]	-	-	-	-	-
Delta	IMM	CKD or RRT	CKD stage 5	75	[R]	-	-	-	-	-	[R]	-	-	-	[R]	-	-	-	-	-
Delta	IMM	CKD or RRT	RRT (dialysis)	205	[R]	-	-	-	-	-	[R]	-	-	-	[R]	-	-	-	-	-
Delta	IMM	Hypertension	0	69885	390	13850840	10.3 (9.3-11.3)	1 (ref)	1 (ref)	1 (ref)	325	10689530	11.1 (9.9-12.3)	1 (ref)	65	13876765	1.7 (1.3-2.1)	1 (ref)	1 (ref)	1 (ref)
Delta	IMM	Hypertension	1	76065	670	15011170	16.3 (15.1-17.5)	1.27 (1.11-1.46)	1.28 (1.11-1.46)	1.25 (1.09-1.43)	540	11614855	17 (15.5-18.4)	1.23 (1.06-1.43)	160	15050505	3.9 (3.3-4.5)	1.21 (0.89-1.63)	1.21 (0.9-1.64)	1.17 (0.87-1.58)
Delta	IMM	Chronic respiratory disease	0	129655	790	25679680	11.2 (10.5-12)	1 (ref)	1 (ref)	1 (ref)	640	19833560	11.8 (10.9-12.7)	1 (ref)	150	25730230	2.1 (1.8-2.5)	1 (ref)	1 (ref)	1 (ref)
Delta	IMM	Chronic respiratory disease	1	16295	270	3182330	31 (27.3-34.7)	2.34 (2.03-2.7)	2.33 (2.02-2.69)	2.23 (1.93-2.58)	225	2470820	33.3 (28.9-37.6)	2.32 (1.98-2.72)	75	3197040	8.6 (6.6-10.5)	2.64 (1.98-3.5)	2.61 (1.96-3.46)	2.49 (1.87-3.31)
Delta	IMM	Chronic cardiac disease	0	127205	785	25196390	11.4 (10.6-12.2)	1 (ref)	1 (ref)	1 (ref)	655	19460100	12.3 (11.4-13.2)	1 (ref)	140	25248055	2 (1.7-2.4)	1 (ref)	1 (ref)	1 (ref)
Delta	IMM	Chronic cardiac disease	1	18745	275	3665625	27.4 (24.2-30.6)	1.93 (1.66-2.23)	1.93 (1.66-2.23)	1.85 (1.6-2.14)	210	2844280	27 (23.3-30.6)	1.69 (1.43-1.99)	80	3679215	7.9 (6.2-9.7)	2.21 (1.66-2.94)	2.2 (1.66-2.93)	2.08 (1.56-2.77)
Delta	IMM	Cancer (non-haematological)	0	134690	915	26670625	12.5 (11.7-13.3)	1 (ref)	1 (ref)	1 (ref)	755	20613030	13.4 (12.4-14.3)	1 (ref)	190	26728775	2.6 (2.2-3)	1 (ref)	1 (ref)	1 (ref)
Delta	IMM	Cancer (non-haematological)	1	11260	145	2191385	24.2 (20.2-28.1)	1.55 (1.29-1.85)	1.55 (1.3-1.86)	1.55 (1.29-1.86)	110	1691350	23.8 (19.3-28.2)	1.46 (1.18-1.79)	35	2198495	5.8 (3.9-7.7)	1.37 (0.95-1.97)	1.38 (0.96-1.99)	1.41 (0.97-2.03)
Delta	IMM	Chronic liver disease	0	141440	1025	27972605	13.4 (12.6-14.2)	1 (ref)	1 (ref)	1 (ref)	835	21618860	14.1 (13.2-15.1)	1 (ref)	[R]	-	-	-	-	-
Delta	IMM	Chronic liver disease	1	4510	35	889410	14.4 (9.6-19.1)	1.12 (0.8-1.56)	1.12 (0.8-1.56)	1.1 (0.79-1.54)	30	685520	16 (10.3-21.7)	1.06 (0.73-1.55)	[R]	-	-	-	-	-
Delta	IMM	Stroke	0	140020	975	27707820	12.9 (12-13.7)	1 (ref)	1 (ref)	1 (ref)	800	21407120	13.6 (12.7-14.6)	1 (ref)	200	27768860	2.6 (2.3-3)	1 (ref)	1 (ref)	1 (ref)
Delta	IMM	Stroke	1	5930	85	1154195	26.9 (21.2-32.6)	1.66 (1.33-2.08)	1.66 (1.33-2.08)	1.61 (1.29-2.02)	65	897260	26.5 (20-32.9)	1.47 (1.14-1.9)	25	1158410	7.9 (4.8-11)	1.72 (1.13-2.63)	1.7 (1.11-2.59)	1.63 (1.07-2.49)
Delta	IMM	Dementia	0	145490	1045	28776550	13.3 (12.5-14.1)	1 (ref)	1 (ref)	1 (ref)	[R]	-	-	-	[R]	-	-	-	-	-
Delta	IMM	Dementia	1	460	15	85465	64.1 (31.7-96.5)	2.64 (1.52-4.6)	2.72 (1.56-4.73)	2.6 (1.49-4.52)	[R]	-	-	-	[R]	-	-	-	-	-
Delta	IMM	Other neurological disease	0	142230	1005	28132960	13 (12.2-13.9)	1 (ref)	1 (ref)	1 (ref)	815	21738300	13.7 (12.8-14.6)	1 (ref)	[R]	-	-	-	-	-
Delta	IMM	Other neurological disease	1	3720	55	729050	27.6 (20.3-34.8)	1.96 (1.49-2.56)	1.95 (1.49-2.56)	1.96 (1.49-2.56)	45	566080	29 (20.6-37.5)	2.01 (1.5-2.71)	[R]	-	-	-	-	-
Delta	IMM	Asplenia	0	145385	[R]	-	-	-	-	-	[R]	-	-	-	[R]	-	-	-	-	-
Delta	IMM	Asplenia	1	565	[R]	-	-	-	-	-	[R]	-	-	-	[R]	-	-	-	-	-
Delta	IMM	Rheumatoid arthritis/lupus/psoriasis	0	55570	410	10969735	13.7 (12.3-15)	1 (ref)	1 (ref)	1 (ref)	330	8421715	14.3 (12.8-15.9)	1 (ref)	85	10996290	2.8 (2.2-3.4)	1 (ref)	1 (ref)	1 (ref)
Delta	IMM	Rheumatoid arthritis/lupus/psoriasis	1	90380	650	17892280	13.3 (12.2-14.3)	0.88 (0.77-0.99)	0.87 (0.77-0.99)	0.93 (0.81-1.05)	535	13882670	14.1 (12.9-15.3)	0.93 (0.81-1.07)	140	17930980	2.9 (2.4-3.3)	0.82 (0.63-1.08)	0.83 (0.63-1.09)	0.91 (0.69-1.2)
Delta	IMM	Learning disability	0	145440	[R]	-	-	-	-	-	[R]	-	-	-	[R]	-	-	-	-	-
Delta	IMM	Learning disability	1	510	[R]	-	-	-	-	-	[R]	-	-	-	[R]	-	-	-	-	-
Delta	IMM	Severe mental illness	0	144410	1045	28558920	13.4 (12.6-14.2)	1 (ref)	1 (ref)	1 (ref)	850	22066720	14.1 (13.1-15)	1 (ref)	[R]	-	-	-	-	-
Delta	IMM	Severe mental illness	1	1540	15	303095	18.1 (8.9-27.2)	1.58 (0.97-2.59)	1.55 (0.95-2.54)	1.44 (0.88-2.37)	15	237660	23.1 (11.4-34.7)	1.39 (0.8-2.4)	[R]	-	-	-	-	-
Delta	IMD	N	1	192660	1445	37882610	13.9 (13.2-14.7)	-	-	-	1190	28313435	15.4 (14.5-16.2)	-	335	37968345	3.2 (2.9-3.6)	-	-	-
Delta	IMD	Age group	60-69	37510	265	7418605	13 (11.5-14.6)	1 (ref)	1 (ref)	1 (ref)	220	5892335	13.6 (11.8-15.4)	1 (ref)	55	7434010	2.7 (2-3.4)	1 (ref)	1 (ref)	1 (ref)
Delta	IMD	Age group	18-39	24010	100	4740850	7.7 (6.2-9.2)	0.6 (0.48-0.75)	0.46 (0.36-0.58)	0.69 (0.54-0.89)	85	3283775	9.5 (7.4-11.5)	0.78 (0.6-1.02)	[R]	-	-	-	-	-
Delta	IMD	Age group	40-49	25040	110	4964870	8.1 (6.6-9.6)	0.63 (0.5-0.79)	0.55 (0.44-0.69)	0.78 (0.62-0.98)	95	3462850	10 (8-12)	0.9 (0.7-1.16)	[R]	-	-	-	-	-
Delta	IMD	Age group	50-59	37015	170	7345935	8.5 (7.2-9.7)	0.67 (0.55-0.81)	0.64 (0.53-0.77)	0.77 (0.64-0.94)	135	5301600	9.3 (7.7-10.9)	0.77 (0.62-0.95)	30	7357055	1.5 (1-2)	0.59 (0.38-0.91)	0.55 (0.36-0.86)	0.73 (0.47-1.14)
Delta	IMD	Age group	70-79	40270	380	7906775	17.6 (15.8-19.3)	1.35 (1.15-1.58)	1.41 (1.21-1.66)	1.25 (1.07-1.46)	310	6216620	18.2 (16.2-20.2)	1.31 (1.1-1.56)	95	7929525	4.4 (3.5-5.3)	1.65 (1.18-2.3)	1.74 (1.25-2.42)	1.44 (1.03-2.01)
Delta	IMD	Age group	80+	28815	425	5505575	28.2 (25.5-30.9)	2.23 (1.91-2.6)	2.22 (1.9-2.6)	1.76 (1.5-2.07)	345	4156255	30.3 (27.1-33.5)	1.96 (1.64-2.34)	145	5524995	9.6 (8-11.1)	3.71 (2.72-5.06)	3.83 (2.79-5.26)	2.71 (1.96-3.75)
Delta	IMD	Sex	Female	120080	860	23653785	13.3 (12.4-14.2)	1 (ref)	1 (ref)	1 (ref)	715	17679565	14.8 (13.7-15.9)	1 (ref)	185	23706320	2.9 (2.4-3.3)	1 (ref)	1 (ref)	1 (ref)
Delta	IMD	Sex	Male	72580	585	14228820	15 (13.8-16.2)	1.18 (1.07-1.32)	1.18 (1.06-1.31)	1.16 (1.04-1.29)	475	10633870	16.3 (14.8-17.8)	1.15 (1.03-1.3)	155	14262025	4 (3.3-4.6)	1.48 (1.19-1.83)	1.49 (1.2-1.85)	1.44 (1.16-1.79)
Delta	IMD	Ethnicity	White	159430	1260	31320120	14.7 (13.9-15.5)	1 (ref)	1 (ref)	1 (ref)	1035	23502600	16.1 (15.1-17.1)	1 (ref)	300	31392740	3.5 (3.1-3.9)	1 (ref)	1 (ref)	1 (ref)
Delta	IMD	Ethnicity	South Asian	11640	110	2295725	17.5 (14.2-20.8)	1.69 (1.38-2.08)	1.57 (1.28-1.93)	1.38 (1.12-1.69)	90	1645830	20 (15.8-24.1)	1.34 (1.07-1.68)	20	2304050	3.2 (1.8-4.6)	1.6 (1-2.55)	1.49 (0.94-2.38)	1.22 (0.76-1.95)
Delta	IMD	Ethnicity	Black	11920	45	2358600	7 (4.9-9)	0.75 (0.55-1.03)	0.62 (0.45-0.84)	0.55 (0.4-0.75)	35	1766315	7.2 (4.8-9.6)	0.53 (0.38-0.75)	15	2361285	2.3 (1.1-3.5)	1.46 (0.81-2.61)	1.16 (0.64-2.09)	0.98 (0.54-1.77)
Delta	IMD	Ethnicity	Other	9670	30	1908160	5.7 (3.7-7.8)	0.61 (0.43-0.87)	0.52 (0.37-0.75)	0.56 (0.39-0.79)	30	1398690	7.8 (5-10.6)	0.56 (0.38-0.82)	[R]	-	-	-	-	-
Delta	IMD	Deprivation quintile	5 (least deprived)	33865	205	6664195	11.2 (9.7-12.8)	1 (ref)	1 (ref)	1 (ref)	160	4918995	11.9 (10-13.7)	1 (ref)	50	6674990	2.7 (2-3.5)	1 (ref)	1 (ref)	1 (ref)
Delta	IMD	Deprivation quintile	4	39040	250	7674945	11.9 (10.4-13.4)	1.1 (0.92-1.33)	1.1 (0.91-1.32)	1.07 (0.89-1.29)	205	5705360	13.1 (11.3-14.9)	1.09 (0.89-1.34)	70	7687990	3.3 (2.5-4.1)	1.21 (0.85-1.74)	1.21 (0.84-1.73)	1.17 (0.81-1.68)
Delta	IMD	Deprivation quintile	3	41430	275	8150625	12.3 (10.9-13.8)	1.19 (0.99-1.43)	1.18 (0.98-1.41)	1.11 (0.93-1.33)	215	6112445	12.8 (11.1-14.6)	1.07 (0.87-1.31)	60	8167730	2.7 (2-3.4)	1.06 (0.73-1.54)	1.05 (0.72-1.53)	0.97 (0.67-1.41)
Delta	IMD	Deprivation quintile	2	39460	330	7756635	15.5 (13.9-17.2)	1.59 (1.33-1.89)	1.53 (1.29-1.83)	1.4 (1.18-1.67)	275	5805125	17.3 (15.3-19.3)	1.4 (1.15-1.7)	80	7776810	3.8 (2.9-4.6)	1.62 (1.14-2.3)	1.57 (1.1-2.24)	1.39 (0.97-1.98)
Delta	IMD	Deprivation quintile	1 (most deprived)	38865	385	7636210	18.4 (16.6-20.3)	1.81 (1.52-2.15)	1.68 (1.41-2.01)	1.5 (1.25-1.79)	335	5771510	21.2 (18.9-23.5)	1.51 (1.24-1.84)	80	7660825	3.8 (3-4.7)	1.79 (1.25-2.57)	1.69 (1.17-2.42)	1.39 (0.97-2.01)
Delta	IMD	Care home	0	189140	1380	37245780	13.5 (12.8-14.2)	1 (ref)	1 (ref)	1 (ref)	1135	27820805	14.9 (14-15.8)	1 (ref)	310	37328400	3 (2.7-3.4)	1 (ref)	1 (ref)	1 (ref)
Delta	IMD	Care home	1	3520	65	636830	37.3 (28.2-46.3)	1.64 (1.27-2.13)	1.77 (1.36-2.31)	1.65 (1.27-2.14)	55	492630	40.8 (30-51.6)	1.74 (1.3-2.31)	25	639945	14.3 (8.7-19.9)	1.98 (1.28-3.05)	2.19 (1.4-3.42)	2.05 (1.32-3.18)
Delta	IMD	Smoking status	Never and unknown	81140	475	15994260	10.8 (9.9-11.8)	1 (ref)	1 (ref)	1 (ref)	390	11760735	12.1 (10.9-13.3)	1 (ref)	105	16023710	2.4 (1.9-2.9)	1 (ref)	1 (ref)	1 (ref)
Delta	IMD	Smoking status	Former	83585	820	16382345	18.3 (17-19.5)	1.41 (1.25-1.58)	1.43 (1.27-1.6)	1.3 (1.15-1.47)	670	12392970	19.7 (18.3-21.2)	1.28 (1.13-1.47)	210	16429635	4.7 (4-5.3)	1.37 (1.08-1.74)	1.4 (1.1-1.78)	1.24 (0.97-1.59)
Delta	IMD	Smoking status	Current	27935	155	5506005	10.3 (8.7-11.9)	1.07 (0.89-1.28)	1 (0.83-1.21)	0.88 (0.73-1.07)	130	4159730	11.4 (9.5-13.4)	0.83 (0.68-1.03)	25	5515000	1.7 (1-2.3)	0.86 (0.54-1.35)	0.81 (0.51-1.28)	0.71 (0.45-1.14)
Delta	IMD	Immunosuppression timing (IMD)	>1 year	167545	1200	32965865	13.3 (12.5-14)	1 (ref)	1 (ref)	1 (ref)	985	24712325	14.6 (13.6-15.5)	1 (ref)	290	33036080	3.2 (2.8-3.6)	1 (ref)	1 (ref)	1 (ref)
Delta	IMD	Immunosuppression timing (IMD)	<=1 year	25115	250	4916745	18.6 (16.3-20.9)	1.35 (1.18-1.55)	1.37 (1.2-1.57)	1.36 (1.18-1.56)	205	3601110	20.8 (17.9-23.6)	1.39 (1.19-1.61)	50	4932265	3.7 (2.7-4.7)	1.09 (0.8-1.47)	1.11 (0.82-1.51)	1.12 (0.83-1.52)
Delta	IMD	N prior COVID-19 vaccine doses	0	18975	215	3710210	21.2 (18.3-24)	1 (ref)	1 (ref)	1 (ref)	205	3095235	24.2 (20.9-27.5)	1 (ref)	40	3724655	3.9 (2.7-5.1)	1 (ref)	1 (ref)	1 (ref)
Delta	IMD	N prior COVID-19 vaccine doses	1	22545	125	4438450	10.3 (8.5-12.1)	0.49 (0.4-0.62)	0.5 (0.4-0.62)	0.48 (0.38-0.59)	50	837465	21.8 (15.8-27.9)	1.01 (0.74-1.39)	20	4446290	1.6 (0.9-2.4)	0.43 (0.25-0.75)	0.45 (0.26-0.77)	0.43 (0.25-0.74)
Delta	IMD	N prior COVID-19 vaccine doses	2	151140	1105	29733945	13.6 (12.8-14.4)	0.35 (0.3-0.41)	0.35 (0.3-0.41)	0.32 (0.27-0.38)	940	24380730	14.1 (13.2-15)	0.38 (0.32-0.45)	280	29797400	3.4 (3-3.8)	0.31 (0.22-0.43)	0.31 (0.22-0.43)	0.28 (0.2-0.4)
Delta	IMD	Timing of last COVID-19 vaccine dose	27+ weeks/unvavaccinated	18975	215	3710210	21.2 (18.3-24)	1 (ref)	1 (ref)	1 (ref)	205	3095235	24.2 (20.9-27.5)	1 (ref)	40	3724655	3.9 (2.7-5.1)	1 (ref)	1 (ref)	1 (ref)
Delta	IMD	Timing of last COVID-19 vaccine dose	13-26 weeks	9065	120	1751210	25 (20.6-29.5)	0.53 (0.42-0.67)	0.53 (0.42-0.67)	0.47 (0.37-0.6)	80	1035040	28.2 (22-34.4)	0.61 (0.46-0.8)	30	1758260	6.2 (4-8.5)	0.41 (0.25-0.66)	0.4 (0.25-0.66)	0.36 (0.22-0.58)
Delta	IMD	Timing of last COVID-19 vaccine dose	0-12 weeks	164620	1110	32421190	12.5 (11.8-13.2)	0.36 (0.31-0.42)	0.36 (0.31-0.42)	0.33 (0.29-0.39)	910	24183155	13.7 (12.9-14.6)	0.39 (0.33-0.46)	265	32485430	3 (2.6-3.3)	0.31 (0.22-0.44)	0.31 (0.22-0.44)	0.29 (0.2-0.41)
Delta	IMD	Prior infection status	No prior infection	181925	1380	35788540	14.1 (13.3-14.8)	1 (ref)	1 (ref)	1 (ref)	1145	26804010	15.6 (14.7-16.5)	1 (ref)	[R]	-	-	-	-	-
Delta	IMD	Prior infection status	Infected (WT)	1935	20	371445	19.7 (11-28.3)	1.27 (0.81-1.97)	1.29 (0.83-2.01)	1.12 (0.72-1.74)	15	283710	19.3 (9.5-29.1)	1.06 (0.65-1.74)	[R]	-	-	-	-	-
Delta	IMD	Prior infection status	Infected (Alpha)	8805	45	1722620	9.5 (6.8-12.3)	0.76 (0.57-1.02)	0.78 (0.58-1.05)	0.71 (0.53-0.95)	35	1225710	10.4 (7-13.9)	0.63 (0.45-0.9)	[R]	-	-	-	-	-
Delta	IMD	Comorbidity count	0	49390	145	9776985	5.4 (4.5-6.3)	1 (ref)	1 (ref)	1 (ref)	120	6911995	6.3 (5.2-7.5)	1 (ref)	[R]	-	-	-	-	-
Delta	IMD	Comorbidity count	1	64350	340	12719305	9.8 (8.7-10.8)	1.57 (1.29-1.92)	1.65 (1.35-2.01)	1.61 (1.32-1.97)	280	9492335	10.8 (9.5-12)	1.6 (1.28-1.99)	50	12741715	1.4 (1-1.8)	4.26 (1.82-9.98)	4.47 (1.91-10.49)	4.38 (1.87-10.28)
Delta	IMD	Comorbidity count	2	46725	430	9158045	17.1 (15.5-18.8)	2.45 (2-2.99)	2.6 (2.12-3.18)	2.48 (2.03-3.04)	345	7045145	17.9 (16-19.8)	2.42 (1.93-3.03)	120	9182040	4.8 (3.9-5.6)	9.94 (4.31-22.88)	10.57 (4.58-24.37)	10.14 (4.4-23.39)
Delta	IMD	Comorbidity count	3	23315	360	4527745	29 (26-32)	3.84 (3.11-4.74)	4.11 (3.33-5.08)	3.86 (3.12-4.77)	300	3525440	31.1 (27.6-34.6)	3.86 (3.06-4.88)	105	4547815	8.4 (6.8-10)	15.37 (6.63-35.61)	16.51 (7.11-38.32)	15.65 (6.74-36.35)
Delta	IMD	Comorbidity count	4+	8875	175	1700535	37.6 (32-43.2)	4.84 (3.82-6.14)	5.18 (4.08-6.57)	4.77 (3.75-6.06)	150	1338520	40.9 (34.4-47.5)	4.81 (3.7-6.24)	55	1708905	11.8 (8.6-14.9)	19 (8.01-45.07)	20.39 (8.58-48.45)	19 (7.98-45.2)
Delta	IMD	Body mass index	Not obese	138990	940	27287915	12.6 (11.8-13.4)	1 (ref)	1 (ref)	1 (ref)	770	20356650	13.8 (12.8-14.8)	1 (ref)	220	27342120	2.9 (2.6-3.3)	1 (ref)	1 (ref)	1 (ref)
Delta	IMD	Body mass index	Obese I (30-34.9 kg/m2)	31300	285	6180130	16.8 (14.9-18.8)	1.47 (1.28-1.68)	1.52 (1.33-1.74)	1.5 (1.31-1.72)	235	4616215	18.6 (16.2-21)	1.52 (1.31-1.76)	65	6197755	3.8 (2.9-4.8)	1.56 (1.17-2.06)	1.61 (1.21-2.13)	1.59 (1.2-2.11)
Delta	IMD	Body mass index	Obese II (35-39.9 kg/m2)	13705	110	2705185	14.9 (12.1-17.6)	1.43 (1.17-1.75)	1.48 (1.21-1.81)	1.45 (1.19-1.78)	90	2027335	16.2 (12.9-19.6)	1.43 (1.14-1.78)	30	2712410	4 (2.6-5.5)	1.96 (1.31-2.93)	2.01 (1.35-3.01)	1.97 (1.32-2.94)
Delta	IMD	Body mass index	Obese III (40+ kg/m2)	8660	115	1709375	24.6 (20.1-29.1)	2.63 (2.15-3.21)	2.76 (2.26-3.38)	2.69 (2.2-3.29)	100	1313235	27.8 (22.4-33.3)	2.71 (2.18-3.37)	25	1716065	5.3 (3.2-7.4)	3.41 (2.21-5.27)	3.54 (2.3-5.47)	3.43 (2.22-5.31)
Delta	IMD	Asthma	No asthma	154895	1130	30442835	13.6 (12.8-14.3)	1 (ref)	1 (ref)	1 (ref)	930	22719500	15 (14-15.9)	1 (ref)	260	30509555	3.1 (2.7-3.5)	1 (ref)	1 (ref)	1 (ref)
Delta	IMD	Asthma	With no oral steroid use	32850	260	6475910	14.7 (12.9-16.4)	1.2 (1.05-1.37)	1.21 (1.06-1.39)	1.19 (1.04-1.36)	215	4852600	16.2 (14-18.3)	1.18 (1.02-1.37)	70	6491075	3.9 (3-4.9)	1.54 (1.18-2.01)	1.55 (1.19-2.02)	1.53 (1.17-1.99)
Delta	IMD	Asthma	With oral steroid use	4915	60	963860	22.7 (17-28.5)	1.76 (1.36-2.28)	1.82 (1.41-2.37)	1.72 (1.32-2.23)	50	741335	24.6 (17.8-31.5)	1.64 (1.23-2.2)	[R]	-	-	-	-	-
Delta	IMD	Diabetes	No diabetes	155155	955	30563600	11.4 (10.7-12.1)	1 (ref)	1 (ref)	1 (ref)	780	22622250	12.6 (11.7-13.5)	1 (ref)	190	30622355	2.3 (1.9-2.6)	1 (ref)	1 (ref)	1 (ref)
Delta	IMD	Diabetes	Controlled	29795	405	5816345	25.4 (23-27.9)	1.84 (1.63-2.08)	1.88 (1.67-2.12)	1.8 (1.59-2.03)	340	4520420	27.5 (24.6-30.4)	1.85 (1.62-2.11)	115	5839130	7.2 (5.9-8.5)	2.14 (1.69-2.71)	2.18 (1.72-2.77)	2.11 (1.66-2.68)
Delta	IMD	Diabetes	Not controlled	1240	[R]	-	-	-	-	-	[R]	-	-	-	[R]	-	-	-	-	-
Delta	IMD	Diabetes	Without recent Hb1ac measure	6470	75	1259475	21.8 (16.8-26.7)	1.68 (1.33-2.12)	1.6 (1.26-2.02)	1.56 (1.23-1.97)	65	980085	24.2 (18.3-30.1)	1.56 (1.21-2.02)	30	1263260	8.7 (5.6-11.8)	2.82 (1.92-4.16)	2.65 (1.79-3.91)	2.59 (1.75-3.83)
Delta	IMD	CKD or RRT	No CKD or RRT	166040	1040	32750315	11.6 (10.9-12.3)	1 (ref)	1 (ref)	1 (ref)	850	24340045	12.8 (11.9-13.6)	1 (ref)	200	32815730	2.2 (1.9-2.5)	1 (ref)	1 (ref)	1 (ref)
Delta	IMD	CKD or RRT	CKD stage 3a	16415	210	3193120	24 (20.8-27.3)	1.36 (1.16-1.59)	1.38 (1.18-1.62)	1.38 (1.17-1.61)	170	2470010	25.1 (21.4-28.9)	1.4 (1.17-1.67)	65	3203360	7.4 (5.6-9.2)	1.63 (1.21-2.18)	1.67 (1.24-2.23)	1.64 (1.23-2.2)
Delta	IMD	CKD or RRT	CKD stage 3b	7375	125	1413220	32.3 (26.6-38)	1.69 (1.39-2.07)	1.71 (1.4-2.08)	1.67 (1.37-2.04)	105	1093080	35.1 (28.4-41.8)	1.74 (1.4-2.17)	50	1418900	12.9 (9.3-16.4)	2.24 (1.6-3.15)	2.28 (1.62-3.2)	2.22 (1.58-3.12)
Delta	IMD	CKD or RRT	CKD stage 4	2105	55	392960	51.1 (37.6-64.6)	2.61 (1.96-3.46)	2.65 (2-3.52)	2.56 (1.93-3.4)	50	306490	59.6 (43.1-76.1)	2.8 (2.06-3.79)	15	396115	13.8 (6.8-20.8)	2.81 (1.68-4.7)	2.9 (1.73-4.84)	2.8 (1.67-4.67)
Delta	IMD	CKD or RRT	CKD stage 5	230	[R]	-	-	-	-	-	[R]	-	-	-	[R]	-	-	-	-	-
Delta	IMD	CKD or RRT	RRT (dialysis)	490	[R]	-	-	-	-	-	[R]	-	-	-	[R]	-	-	-	-	-
Delta	IMD	Hypertension	0	91745	495	18108900	10 (9.1-10.9)	1 (ref)	1 (ref)	1 (ref)	400	13210150	11.1 (10-12.1)	1 (ref)	75	18141295	1.5 (1.2-1.9)	1 (ref)	1 (ref)	1 (ref)
Delta	IMD	Hypertension	1	100915	955	19773710	17.6 (16.5-18.8)	1.21 (1.07-1.36)	1.23 (1.09-1.39)	1.21 (1.08-1.37)	790	15103280	19.1 (17.8-20.4)	1.27 (1.11-1.45)	260	19827050	4.8 (4.2-5.4)	1.5 (1.15-1.97)	1.53 (1.17-2.01)	1.5 (1.15-1.97)
Delta	IMD	Chronic respiratory disease	0	169165	1055	33333380	11.6 (10.9-12.3)	1 (ref)	1 (ref)	1 (ref)	870	24748725	12.8 (12-13.7)	1 (ref)	230	33397415	2.5 (2.2-2.8)	1 (ref)	1 (ref)	1 (ref)
Delta	IMD	Chronic respiratory disease	1	23495	395	4549230	31.7 (28.6-34.8)	2.13 (1.88-2.4)	2.14 (1.9-2.42)	2.05 (1.82-2.32)	320	3564705	32.8 (29.2-36.4)	1.99 (1.75-2.28)	105	4570930	8.4 (6.8-10)	2.18 (1.73-2.75)	2.2 (1.74-2.78)	2.14 (1.69-2.71)
Delta	IMD	Chronic cardiac disease	0	163285	990	32207815	11.2 (10.5-11.9)	1 (ref)	1 (ref)	1 (ref)	810	23882110	12.4 (11.5-13.2)	1 (ref)	215	32267230	2.4 (2.1-2.8)	1 (ref)	1 (ref)	1 (ref)
Delta	IMD	Chronic cardiac disease	1	29375	455	5674795	29.3 (26.6-32)	1.82 (1.61-2.05)	1.84 (1.63-2.08)	1.77 (1.57-2)	385	4431320	31.7 (28.6-34.9)	1.82 (1.6-2.08)	125	5701115	8 (6.6-9.4)	1.63 (1.29-2.06)	1.65 (1.31-2.08)	1.6 (1.27-2.02)
Delta	IMD	Cancer (non-haematological)	0	174160	1235	34316615	13.1 (12.4-13.9)	1 (ref)	1 (ref)	1 (ref)	1015	25562790	14.5 (13.6-15.4)	1 (ref)	275	34390305	2.9 (2.6-3.3)	1 (ref)	1 (ref)	1 (ref)
Delta	IMD	Cancer (non-haematological)	1	18500	210	3565995	21.5 (18.6-24.4)	1.23 (1.06-1.43)	1.26 (1.08-1.46)	1.25 (1.08-1.45)	180	2750640	23.9 (20.4-27.4)	1.31 (1.11-1.54)	60	3578040	6.1 (4.6-7.7)	1.29 (0.98-1.71)	1.32 (1-1.75)	1.31 (0.99-1.73)
Delta	IMD	Chronic liver disease	0	187770	1385	36935530	13.7 (13-14.4)	1 (ref)	1 (ref)	1 (ref)	1140	27573295	15.1 (14.2-16)	1 (ref)	[R]	-	-	-	-	-
Delta	IMD	Chronic liver disease	1	4890	65	947080	25.1 (19-31.2)	1.85 (1.44-2.38)	1.85 (1.44-2.38)	1.81 (1.4-2.32)	50	740140	24.7 (17.8-31.5)	1.67 (1.25-2.21)	[R]	-	-	-	-	-
Delta	IMD	Stroke	0	182515	1305	35924475	13.3 (12.5-14)	1 (ref)	1 (ref)	1 (ref)	1075	26783995	14.7 (13.8-15.5)	1 (ref)	300	36002900	3 (2.7-3.4)	1 (ref)	1 (ref)	1 (ref)
Delta	IMD	Stroke	1	10145	140	1958135	26.1 (21.8-30.4)	1.36 (1.14-1.62)	1.36 (1.14-1.63)	1.34 (1.12-1.6)	120	1529435	28.7 (23.5-33.8)	1.34 (1.1-1.62)	35	1965445	6.5 (4.3-8.7)	1.11 (0.78-1.58)	1.11 (0.78-1.58)	1.09 (0.76-1.55)
Delta	IMD	Dementia	0	191460	1410	37661930	13.7 (13-14.4)	1 (ref)	1 (ref)	1 (ref)	1160	28137645	15.1 (14.2-15.9)	1 (ref)	[R]	-	-	-	-	-
Delta	IMD	Dementia	1	1200	35	220675	57.9 (38.7-77.1)	2.38 (1.69-3.34)	2.41 (1.71-3.39)	2.35 (1.67-3.32)	30	175785	62.3 (40-84.6)	2.31 (1.6-3.35)	[R]	-	-	-	-	-
Delta	IMD	Other neurological disease	0	183775	1335	36148045	13.5 (12.8-14.2)	1 (ref)	1 (ref)	1 (ref)	1100	26968055	14.9 (14-15.8)	1 (ref)	310	36227610	3.1 (2.8-3.5)	1 (ref)	1 (ref)	1 (ref)
Delta	IMD	Other neurological disease	1	8885	110	1734565	23.2 (18.8-27.5)	1.46 (1.2-1.77)	1.46 (1.2-1.78)	1.48 (1.22-1.8)	90	1345380	24.4 (19.4-29.5)	1.49 (1.2-1.84)	30	1740735	6.3 (4-8.5)	1.4 (0.95-2.07)	1.4 (0.95-2.07)	1.42 (0.96-2.1)
Delta	IMD	Asplenia	0	191520	[R]	-	-	-	-	-	[R]	-	-	-	[R]	-	-	-	-	-
Delta	IMD	Asplenia	1	1140	[R]	-	-	-	-	-	[R]	-	-	-	[R]	-	-	-	-	-
Delta	IMD	Rheumatoid arthritis/lupus/psoriasis	0	80400	485	15794200	11.2 (10.2-12.2)	1 (ref)	1 (ref)	1 (ref)	395	11900460	12.1 (10.9-13.3)	1 (ref)	120	15822175	2.8 (2.3-3.3)	1 (ref)	1 (ref)	1 (ref)
Delta	IMD	Rheumatoid arthritis/lupus/psoriasis	1	112260	965	22088410	16 (15-17)	1.3 (1.16-1.46)	1.32 (1.17-1.47)	1.29 (1.15-1.44)	795	16412975	17.7 (16.5-18.9)	1.32 (1.16-1.5)	215	22146170	3.5 (3.1-4)	1.1 (0.88-1.39)	1.11 (0.88-1.39)	1.13 (0.9-1.42)
Delta	IMD	Learning disability	0	191465	1430	37647100	13.9 (13.2-14.6)	1 (ref)	1 (ref)	1 (ref)	1180	28128500	15.3 (14.4-16.2)	1 (ref)	[R]	-	-	-	-	-
Delta	IMD	Learning disability	1	1195	15	235505	23.3 (11.5-35)	2.72 (1.65-4.48)	3.02 (1.83-4.97)	2.8 (1.7-4.62)	15	184930	29.6 (14.6-44.6)	2.69 (1.57-4.59)	[R]	-	-	-	-	-
Delta	IMD	Severe mental illness	0	189165	1410	37199325	13.8 (13.1-14.6)	1 (ref)	1 (ref)	1 (ref)	1160	27783970	15.2 (14.4-16.1)	1 (ref)	[R]	-	-	-	-	-
Delta	IMD	Severe mental illness	1	3495	35	683280	18.7 (12.5-24.9)	1.65 (1.18-2.3)	1.57 (1.13-2.19)	1.5 (1.08-2.09)	30	529460	20.7 (13.3-28.1)	1.45 (1.01-2.08)	[R]	-	-	-	-	-

## Sheet: BA.1-BA.2
					Severe COVID-19 (main)						Severe COVID-19 (sensitivity)				COVID-19 mortality
Wave	Subset	Variable	Level	N	n events - severe	Person-time (1000 py) - severe	IR (95% CI) - severe	HR (95% CI), minimally adjusted - severe	HR (95% CI), extended - severe	HR (95% CI), fully adjusted - severe	n events - sensitivity	Person-time (1000 py) - sensitivity	IR (95% CI) - sensitivity	HR (95% CI), fully adjusted - sensitivity	n events - mortality	Person-time (1000 py) - mortality	IR (95% CI) - mortality	HR (95% CI), minimally adjusted - mortality	HR (95% CI), extended - mortality	HR (95% CI), fully adjusted - mortality
Omicron (BA.1/BA.2)	SOT	N	1	20070	825	2632910	114.4 (106.6-122.3)	-	-	-	555	1723860	117.6 (107.8-127.4)	-	75	2680930	10.2 (7.9-12.5)	-	-	-
Omicron (BA.1/BA.2)	SOT	Age group	60-69	5070	220	665185	120.8 (104.8-136.8)	1 (ref)	1 (ref)	1 (ref)	150	414325	132.2 (111.1-153.4)	1 (ref)	-	-	-	-	-	-
Omicron (BA.1/BA.2)	SOT	Age group	18-39	3260	110	429580	93.5 (76.1-111)	0.79 (0.63-0.99)	0.75 (0.59-0.94)	0.9 (0.71-1.14)	80	316045	92.5 (72.2-112.7)	0.78 (0.59-1.04)	-	-	-	-	-	-
Omicron (BA.1/BA.2)	SOT	Age group	40-49	3005	100	396850	92 (74-110.1)	0.77 (0.61-0.97)	0.75 (0.59-0.95)	0.81 (0.64-1.03)	75	271050	101.1 (78.2-123.9)	0.78 (0.58-1.03)	-	-	-	-	-	-
Omicron (BA.1/BA.2)	SOT	Age group	50-59	5085	200	668745	109.2 (94.1-124.4)	0.9 (0.74-1.09)	0.89 (0.74-1.08)	0.92 (0.76-1.12)	135	438625	112.4 (93.5-131.4)	0.84 (0.67-1.07)	-	-	-	-	-	-
Omicron (BA.1/BA.2)	SOT	Age group	70-79	3080	165	400575	150.4 (127.5-173.4)	1.25 (1.02-1.52)	1.25 (1.02-1.52)	1.24 (1.01-1.52)	100	236470	154.5 (124.2-184.7)	1.16 (0.9-1.5)	-	-	-	-	-	-
Omicron (BA.1/BA.2)	SOT	Age group	80+	565	25	71980	126.9 (77.1-176.6)	1 (0.66-1.53)	1 (0.66-1.53)	1.02 (0.67-1.55)	20	47345	154.3 (86.7-221.9)	1.08 (0.66-1.77)	-	-	-	-	-	-
Omicron (BA.1/BA.2)	SOT	Sex	Female	8055	310	1058470	107 (95.1-118.9)	1 (ref)	1 (ref)	1 (ref)	220	691325	116.2 (100.9-131.6)	1 (ref)	-	-	-	-	-	-
Omicron (BA.1/BA.2)	SOT	Sex	Male	12015	510	1574440	118.3 (108-128.6)	1.1 (0.95-1.26)	1.09 (0.95-1.26)	1.07 (0.93-1.23)	335	1032535	118.5 (105.8-131.2)	1 (0.84-1.18)	-	-	-	-	-	-
Omicron (BA.1/BA.2)	SOT	Ethnicity	White	16570	675	2174940	113.4 (104.8-121.9)	1 (ref)	1 (ref)	1 (ref)	435	1378070	115.3 (104.5-126.1)	1 (ref)	-	-	-	-	-	-
Omicron (BA.1/BA.2)	SOT	Ethnicity	South Asian	2115	85	277380	111.9 (88.1-135.7)	1.11 (0.88-1.41)	1.12 (0.88-1.42)	1.04 (0.82-1.33)	70	206470	123.8 (94.8-152.8)	1.1 (0.84-1.44)	-	-	-	-	-	-
Omicron (BA.1/BA.2)	SOT	Ethnicity	Black	680	35	88430	144.6 (96.7-192.4)	1.44 (1.02-2.05)	1.37 (0.96-1.96)	1.28 (0.9-1.83)	30	69235	158.3 (101.6-214.9)	1.28 (0.86-1.9)	-	-	-	-	-	-
Omicron (BA.1/BA.2)	SOT	Ethnicity	Other	705	25	92160	99.1 (60.2-137.9)	1.02 (0.69-1.5)	0.97 (0.65-1.43)	0.97 (0.66-1.44)	20	70085	104.2 (58.6-149.9)	0.93 (0.59-1.47)	-	-	-	-	-	-
Omicron (BA.1/BA.2)	SOT	Deprivation quintile	5 (least deprived)	3545	135	465690	105.9 (88-123.7)	1 (ref)	1 (ref)	1 (ref)	90	273700	120.1 (95.3-144.9)	1 (ref)	-	-	-	-	-	-
Omicron (BA.1/BA.2)	SOT	Deprivation quintile	4	3945	160	519140	112.6 (95.1-130)	1.05 (0.83-1.32)	1.05 (0.84-1.33)	1.06 (0.84-1.33)	90	322220	102 (80.9-123.1)	0.87 (0.65-1.17)	-	-	-	-	-	-
Omicron (BA.1/BA.2)	SOT	Deprivation quintile	3	4275	180	560375	117.3 (100.2-134.5)	1.1 (0.88-1.38)	1.1 (0.88-1.37)	1.07 (0.86-1.34)	105	358045	107.1 (86.6-127.6)	0.89 (0.67-1.17)	-	-	-	-	-	-
Omicron (BA.1/BA.2)	SOT	Deprivation quintile	2	4140	175	542170	117.9 (100.4-135.4)	1.16 (0.93-1.46)	1.16 (0.92-1.45)	1.11 (0.89-1.4)	125	370780	123.1 (101.6-144.7)	1.02 (0.77-1.34)	-	-	-	-	-	-
Omicron (BA.1/BA.2)	SOT	Deprivation quintile	1 (most deprived)	4160	175	545540	117.2 (99.8-134.5)	1.28 (1.02-1.62)	1.25 (0.99-1.57)	1.17 (0.92-1.47)	140	399110	128.1 (106.9-149.3)	1.07 (0.81-1.41)	-	-	-	-	-	-
Omicron (BA.1/BA.2)	SOT	Care home	0	19950	[R]	-	-	-	-	-	[R]	-	-	-	-	-	-	-	-	-
Omicron (BA.1/BA.2)	SOT	Care home	1	115	[R]	-	-	-	-	-	[R]	-	-	-	-	-	-	-	-	-
Omicron (BA.1/BA.2)	SOT	Smoking status	Never and unknown	9360	355	1231685	105.3 (94.3-116.2)	1 (ref)	1 (ref)	1 (ref)	245	803745	111.3 (97.4-125.3)	1 (ref)	-	-	-	-	-	-
Omicron (BA.1/BA.2)	SOT	Smoking status	Former	8760	410	1145045	130.8 (118.1-143.4)	1.17 (1.01-1.35)	1.16 (1-1.34)	1.13 (0.97-1.31)	270	731625	134.8 (118.7-150.9)	1.11 (0.92-1.33)	-	-	-	-	-	-
Omicron (BA.1/BA.2)	SOT	Smoking status	Current	1945	55	256180	78.4 (57.7-99.1)	0.78 (0.59-1.03)	0.72 (0.55-0.96)	0.7 (0.52-0.93)	40	188485	77.5 (53.5-101.5)	0.67 (0.48-0.94)	-	-	-	-	-	-
Omicron (BA.1/BA.2)	SOT	Immunosuppression subcategory (SOT)	Kidney transplant	14720	645	1927815	122.2 (112.8-131.6)	1 (ref)	1 (ref)	1 (ref)	435	1249645	127.1 (115.2-139.1)	1 (ref)	-	-	-	-	-	-
Omicron (BA.1/BA.2)	SOT	Immunosuppression subcategory (SOT)	Other transplant	5350	180	705095	93.2 (79.6-106.9)	0.72 (0.61-0.85)	0.71 (0.6-0.84)	0.75 (0.63-0.89)	120	474215	92.4 (75.9-109)	0.73 (0.59-0.9)	-	-	-	-	-	-
Omicron (BA.1/BA.2)	SOT	Immunosuppression timing (SOT)	>1 year	18070	730	2371640	112.4 (104.3-120.6)	1 (ref)	1 (ref)	1 (ref)	500	1559495	117.1 (106.8-127.4)	1 (ref)	-	-	-	-	-	-
Omicron (BA.1/BA.2)	SOT	Immunosuppression timing (SOT)	<=1 year	2000	95	261275	132.8 (106.1-159.5)	1.25 (1.01-1.55)	1.26 (1.01-1.56)	1.25 (1.01-1.56)	55	164365	122.2 (89.9-154.5)	1.12 (0.85-1.48)	-	-	-	-	-	-
Omicron (BA.1/BA.2)	SOT	N prior COVID-19 vaccine doses	0	1025	40	133055	109.8 (75.8-143.8)	1 (ref)	1 (ref)	1 (ref)	40	128040	114.1 (78.7-149.5)	1 (ref)	-	-	-	-	-	-
Omicron (BA.1/BA.2)	SOT	N prior COVID-19 vaccine doses	1	295	15	37785	145 (71.6-218.4)	1.17 (0.64-2.14)	1.21 (0.66-2.22)	1.11 (0.6-2.03)	[R]	-	-	-	-	-	-	-	-	-
Omicron (BA.1/BA.2)	SOT	N prior COVID-19 vaccine doses	2	2625	125	340370	134.1 (110.6-157.6)	1.13 (0.79-1.6)	1.15 (0.81-1.63)	1.07 (0.75-1.52)	75	180620	151.7 (117.3-186)	1.3 (0.88-1.92)	-	-	-	-	-	-
Omicron (BA.1/BA.2)	SOT	N prior COVID-19 vaccine doses	3+	16125	645	2121700	111 (102.5-119.6)	0.84 (0.61-1.16)	0.84 (0.61-1.15)	0.79 (0.57-1.09)	425	1387825	111.9 (101.2-122.5)	0.8 (0.57-1.12)	-	-	-	-	-	-
Omicron (BA.1/BA.2)	SOT	Timing of last COVID-19 vaccine dose	27+ weeks/unvavaccinated	3245	155	419250	135 (113.8-156.3)	1 (ref)	1 (ref)	1 (ref)	115	279500	150.3 (122.8-177.7)	1 (ref)	-	-	-	-	-	-
Omicron (BA.1/BA.2)	SOT	Timing of last COVID-19 vaccine dose	13-26 weeks	960	30	127150	86.2 (55.3-117)	0.69 (0.47-1.01)	0.69 (0.47-1.01)	0.7 (0.48-1.03)	15	55325	99 (48.9-149.1)	0.62 (0.35-1.08)	-	-	-	-	-	-
Omicron (BA.1/BA.2)	SOT	Timing of last COVID-19 vaccine dose	0-12 weeks	15865	635	2086515	111.2 (102.5-119.8)	0.71 (0.59-0.85)	0.7 (0.59-0.84)	0.7 (0.59-0.85)	425	1389040	111.8 (101.1-122.4)	0.61 (0.49-0.76)	-	-	-	-	-	-
Omicron (BA.1/BA.2)	SOT	Prior infection status	No prior infection	17725	760	2322875	119.5 (111-128)	1 (ref)	1 (ref)	1 (ref)	515	1507445	124.8 (114-135.6)	1 (ref)	-	-	-	-	-	-
Omicron (BA.1/BA.2)	SOT	Prior infection status	Infected (Pre Delta)	1600	45	211395	77.8 (55-100.5)	0.65 (0.48-0.89)	0.64 (0.47-0.87)	0.6 (0.44-0.82)	30	148575	73.8 (47.4-100.1)	0.55 (0.38-0.81)	-	-	-	-	-	-
Omicron (BA.1/BA.2)	SOT	Prior infection status	Infected (Delta)	740	20	98645	74.1 (41.6-106.5)	0.62 (0.39-0.99)	0.62 (0.39-0.99)	0.6 (0.37-0.95)	[R]	-	-	-	-	-	-	-	-	-
Omicron (BA.1/BA.2)	SOT	Comorbidity count	0/1	2210	40	294335	49.6 (34.3-65)	1 (ref)	1 (ref)	1 (ref)	20	211685	34.5 (19.4-49.6)	1 (ref)	-	-	-	-	-	-
Omicron (BA.1/BA.2)	SOT	Comorbidity count	2	7700	280	1013600	100.9 (89.1-112.7)	2.12 (1.51-2.98)	2.18 (1.55-3.05)	2.16 (1.54-3.04)	190	662860	104.7 (89.8-119.6)	2.97 (1.89-4.68)	-	-	-	-	-	-
Omicron (BA.1/BA.2)	SOT	Comorbidity count	3	6955	325	909650	130.5 (116.3-144.7)	2.72 (1.94-3.81)	2.81 (2-3.94)	2.77 (1.97-3.89)	220	585615	137.2 (119.1-155.3)	3.91 (2.48-6.17)	-	-	-	-	-	-
Omicron (BA.1/BA.2)	SOT	Comorbidity count	4+	3205	180	415320	158.3 (135.2-181.4)	3.33 (2.33-4.74)	3.46 (2.43-4.94)	3.41 (2.39-4.86)	125	263700	173.1 (142.8-203.5)	4.87 (3.04-7.81)	-	-	-	-	-	-
Omicron (BA.1/BA.2)	SOT	Body mass index	Not obese	14770	610	1936070	115.1 (105.9-124.2)	1 (ref)	1 (ref)	1 (ref)	415	1264170	119.9 (108.4-131.4)	1 (ref)	-	-	-	-	-	-
Omicron (BA.1/BA.2)	SOT	Body mass index	Obese I (30-34.9 kg/m2)	3435	150	450790	121.5 (102.1-141)	1.08 (0.9-1.29)	1.09 (0.91-1.31)	1.09 (0.91-1.3)	100	294615	124 (99.7-148.3)	1.06 (0.85-1.33)	-	-	-	-	-	-
Omicron (BA.1/BA.2)	SOT	Body mass index	Obese II (35-39.9 kg/m2)	1300	50	171345	106.6 (77-136.1)	0.96 (0.72-1.29)	0.98 (0.73-1.31)	0.96 (0.72-1.29)	30	112930	97 (62.3-131.7)	0.83 (0.57-1.21)	-	-	-	-	-	-
Omicron (BA.1/BA.2)	SOT	Body mass index	Obese III (40+ kg/m2)	565	15	74710	73.3 (36.2-110.4)	0.73 (0.44-1.2)	0.73 (0.44-1.2)	0.73 (0.44-1.19)	[R]	-	-	-	-	-	-	-	-	-
Omicron (BA.1/BA.2)	SOT	Asthma	No asthma	16800	670	2205445	111 (102.6-119.4)	1 (ref)	1 (ref)	1 (ref)	450	1442145	114 (103.4-124.5)	1 (ref)	-	-	-	-	-	-
Omicron (BA.1/BA.2)	SOT	Asthma	With no oral steroid use	2785	115	364685	115.2 (94.1-136.2)	1.08 (0.89-1.32)	1.08 (0.89-1.32)	1.08 (0.89-1.32)	75	239405	114.4 (88.5-140.3)	1.05 (0.82-1.35)	-	-	-	-	-	-
Omicron (BA.1/BA.2)	SOT	Asthma	With oral steroid use	485	40	62780	232.7 (160.6-304.8)	2.07 (1.49-2.87)	2.1 (1.52-2.92)	2.11 (1.52-2.92)	30	42305	259 (166.4-351.7)	2.27 (1.54-3.33)	-	-	-	-	-	-
Omicron (BA.1/BA.2)	SOT	Diabetes	No diabetes	12850	455	1691955	98.2 (89.2-107.2)	1 (ref)	1 (ref)	1 (ref)	300	1113840	98.4 (87.2-109.5)	1 (ref)	-	-	-	-	-	-
Omicron (BA.1/BA.2)	SOT	Diabetes	Controlled	5470	265	714445	135.5 (119.2-151.8)	1.37 (1.18-1.61)	1.4 (1.2-1.63)	1.38 (1.18-1.61)	180	456920	143.9 (122.9-164.9)	1.42 (1.17-1.72)	-	-	-	-	-	-
Omicron (BA.1/BA.2)	SOT	Diabetes	Not controlled	225	15	28835	190 (93.9-286.1)	1.88 (1.15-3.07)	1.93 (1.18-3.16)	1.9 (1.16-3.11)	[R]	-	-	-	-	-	-	-	-	-
Omicron (BA.1/BA.2)	SOT	Diabetes	Without recent Hb1ac measure	1525	85	197675	157.1 (123.7-190.4)	1.67 (1.33-2.11)	1.69 (1.34-2.12)	1.68 (1.33-2.11)	60	134145	163.4 (122-204.7)	1.72 (1.3-2.27)	-	-	-	-	-	-
Omicron (BA.1/BA.2)	SOT	Hypertension	0	4025	110	531500	75.6 (61.5-89.7)	1 (ref)	1 (ref)	1 (ref)	75	369475	74.1 (57.4-90.9)	1 (ref)	-	-	-	-	-	-
Omicron (BA.1/BA.2)	SOT	Hypertension	1	16045	710	2101415	123.4 (114.3-132.5)	1.58 (1.28-1.94)	1.61 (1.31-1.99)	1.6 (1.3-1.97)	480	1354385	129.4 (117.9-141)	1.75 (1.36-2.26)	-	-	-	-	-	-
Omicron (BA.1/BA.2)	SOT	Chronic respiratory disease	0	18300	715	2404440	108.6 (100.7-116.6)	1 (ref)	1 (ref)	1 (ref)	485	1578675	112.2 (102.2-122.2)	1 (ref)	-	-	-	-	-	-
Omicron (BA.1/BA.2)	SOT	Chronic respiratory disease	1	1765	105	228470	167.9 (135.8-200)	1.5 (1.23-1.85)	1.51 (1.23-1.85)	1.51 (1.23-1.86)	70	145185	176.1 (134.9-217.3)	1.48 (1.15-1.91)	-	-	-	-	-	-
Omicron (BA.1/BA.2)	SOT	Chronic cardiac disease	0	15625	570	2057055	101.2 (92.9-109.5)	1 (ref)	1 (ref)	1 (ref)	380	1353235	102.6 (92.3-112.9)	1 (ref)	-	-	-	-	-	-
Omicron (BA.1/BA.2)	SOT	Chronic cardiac disease	1	4445	250	575855	158.6 (138.9-178.2)	1.49 (1.28-1.74)	1.5 (1.29-1.75)	1.5 (1.28-1.74)	170	370625	167.5 (142.4-192.7)	1.55 (1.29-1.87)	-	-	-	-	-	-
Omicron (BA.1/BA.2)	SOT	Cancer (non-haematological)	0	17980	740	2361230	114.5 (106.2-122.7)	1 (ref)	1 (ref)	1 (ref)	500	1557310	117.3 (107-127.5)	1 (ref)	-	-	-	-	-	-
Omicron (BA.1/BA.2)	SOT	Cancer (non-haematological)	1	2090	85	271685	114.3 (90-138.6)	0.88 (0.7-1.11)	0.89 (0.7-1.11)	0.88 (0.7-1.1)	55	166550	120.6 (88.7-152.5)	0.92 (0.69-1.22)	-	-	-	-	-	-
Omicron (BA.1/BA.2)	SOT	Chronic liver disease	0	16105	705	2108895	122.1 (113.1-131.1)	1 (ref)	1 (ref)	1 (ref)	475	1385520	125.2 (114-136.5)	1 (ref)	-	-	-	-	-	-
Omicron (BA.1/BA.2)	SOT	Chronic liver disease	1	3965	120	524020	83.6 (68.7-98.6)	0.64 (0.53-0.78)	0.63 (0.52-0.76)	0.63 (0.52-0.77)	75	338340	81 (62.6-99.3)	0.62 (0.48-0.79)	-	-	-	-	-	-
Omicron (BA.1/BA.2)	SOT	Stroke	0	18890	750	2480825	110.4 (102.5-118.3)	1 (ref)	1 (ref)	1 (ref)	505	1627560	113.3 (103.4-123.2)	1 (ref)	-	-	-	-	-	-
Omicron (BA.1/BA.2)	SOT	Stroke	1	1180	75	152090	180.1 (139.4-220.9)	1.48 (1.16-1.88)	1.48 (1.16-1.89)	1.47 (1.15-1.87)	50	96300	189.6 (137.1-242.2)	1.55 (1.16-2.08)	-	-	-	-	-	-
Omicron (BA.1/BA.2)	SOT	Dementia	0	20020	[R]	-	-	-	-	-	[R]	-	-	-	-	-	-	-	-	-
Omicron (BA.1/BA.2)	SOT	Dementia	1	50	[R]	-	-	-	-	-	[R]	-	-	-	-	-	-	-	-	-
Omicron (BA.1/BA.2)	SOT	Other neurological disease	0	19800	[R]	-	-	-	-	-	[R]	-	-	-	-	-	-	-	-	-
Omicron (BA.1/BA.2)	SOT	Other neurological disease	1	270	[R]	-	-	-	-	-	[R]	-	-	-	-	-	-	-	-	-
Omicron (BA.1/BA.2)	SOT	Asplenia	0	19855	[R]	-	-	-	-	-	[R]	-	-	-	-	-	-	-	-	-
Omicron (BA.1/BA.2)	SOT	Asplenia	1	210	[R]	-	-	-	-	-	[R]	-	-	-	-	-	-	-	-	-
Omicron (BA.1/BA.2)	SOT	Rheumatoid arthritis/lupus/psoriasis	0	18605	765	2440610	114.5 (106.4-122.6)	1 (ref)	1 (ref)	1 (ref)	515	1603190	117.3 (107.2-127.5)	1 (ref)	-	-	-	-	-	-
Omicron (BA.1/BA.2)	SOT	Rheumatoid arthritis/lupus/psoriasis	1	1465	60	192300	114 (85.1-142.8)	0.96 (0.73-1.25)	0.96 (0.74-1.26)	0.95 (0.73-1.24)	40	120670	121.1 (83.6-158.6)	0.95 (0.68-1.32)	-	-	-	-	-	-
Omicron (BA.1/BA.2)	SOT	Learning disability	0	19805	[R]	-	-	-	-	-	[R]	-	-	-	-	-	-	-	-	-
Omicron (BA.1/BA.2)	SOT	Learning disability	1	265	[R]	-	-	-	-	-	[R]	-	-	-	-	-	-	-	-	-
Omicron (BA.1/BA.2)	SOT	Severe mental illness	0	19780	810	2595365	114 (106.1-121.8)	1 (ref)	1 (ref)	1 (ref)	[R]	-	-	-	-	-	-	-	-	-
Omicron (BA.1/BA.2)	SOT	Severe mental illness	1	290	15	37545	145.9 (72.1-219.8)	1.25 (0.75-2.09)	1.25 (0.75-2.09)	1.23 (0.74-2.05)	[R]	-	-	-	-	-	-	-	-	-
Omicron (BA.1/BA.2)	BMC	N	1	112710	2145	14876240	52.7 (50.4-54.9)	-	-	-	1600	11318485	51.6 (49.1-54.2)	-	355	14990845	8.6 (7.7-9.5)	-	-	-
Omicron (BA.1/BA.2)	BMC	Age group	60-69	22705	335	3018450	40.5 (36.2-44.9)	1 (ref)	1 (ref)	1 (ref)	235	2300045	37.3 (32.5-42.1)	1 (ref)	35	3038575	4.2 (2.8-5.6)	1 (ref)	1 (ref)	1 (ref)
Omicron (BA.1/BA.2)	BMC	Age group	18-39	10785	95	1439210	24.1 (19.3-29)	0.59 (0.47-0.74)	0.47 (0.37-0.59)	0.57 (0.45-0.73)	80	1138000	25.7 (20.1-31.3)	0.64 (0.49-0.83)	[R]	-	-	-	-	-
Omicron (BA.1/BA.2)	BMC	Age group	40-49	8135	85	1086640	28.6 (22.5-34.6)	0.71 (0.56-0.9)	0.62 (0.49-0.79)	0.72 (0.57-0.92)	65	867205	27.4 (20.7-34)	0.75 (0.57-0.99)	[R]	-	-	-	-	-
Omicron (BA.1/BA.2)	BMC	Age group	50-59	15645	170	2089805	29.7 (25.2-34.2)	0.73 (0.6-0.87)	0.68 (0.57-0.82)	0.73 (0.61-0.88)	125	1649055	27.7 (22.8-32.5)	0.74 (0.59-0.92)	[R]	-	-	-	-	-
Omicron (BA.1/BA.2)	BMC	Age group	70-79	32715	665	4314265	56.3 (52-60.6)	1.39 (1.22-1.58)	1.45 (1.27-1.65)	1.35 (1.18-1.54)	480	3174985	55.2 (50.3-60.2)	1.44 (1.23-1.68)	110	4348395	9.2 (7.5-11)	2.19 (1.51-3.19)	2.33 (1.6-3.39)	2.15 (1.47-3.14)
Omicron (BA.1/BA.2)	BMC	Age group	80+	22720	795	2927870	99.2 (92.3-106.1)	2.49 (2.19-2.83)	2.61 (2.3-2.97)	2.23 (1.96-2.55)	610	2189200	101.8 (93.7-109.8)	2.5 (2.14-2.92)	190	2963355	23.4 (20.1-26.7)	5.59 (3.91-7.99)	5.96 (4.17-8.53)	5.05 (3.51-7.29)
Omicron (BA.1/BA.2)	BMC	Sex	Female	50540	870	6680065	47.6 (44.4-50.7)	1 (ref)	1 (ref)	1 (ref)	645	5126725	46 (42.4-49.5)	1 (ref)	130	6727300	7.1 (5.8-8.3)	1 (ref)	1 (ref)	1 (ref)
Omicron (BA.1/BA.2)	BMC	Sex	Male	62170	1280	8196170	57 (53.9-60.2)	1.29 (1.18-1.4)	1.29 (1.19-1.41)	1.28 (1.17-1.39)	955	6191760	56.3 (52.8-59.9)	1.32 (1.2-1.46)	225	8263545	9.9 (8.6-11.2)	1.62 (1.31-2.02)	1.66 (1.34-2.07)	1.64 (1.32-2.04)
Omicron (BA.1/BA.2)	BMC	Ethnicity	White	103230	2015	13619965	54 (51.7-56.4)	1 (ref)	1 (ref)	1 (ref)	1490	10308220	52.8 (50.1-55.5)	1 (ref)	[R]	-	-	-	-	-
Omicron (BA.1/BA.2)	BMC	Ethnicity	South Asian	4035	65	534725	44.4 (33.6-55.2)	1.14 (0.89-1.47)	1.05 (0.82-1.35)	0.92 (0.71-1.18)	55	429810	46.7 (34.4-59.1)	0.9 (0.68-1.2)	[R]	-	-	-	-	-
Omicron (BA.1/BA.2)	BMC	Ethnicity	Black	1640	35	215830	59.2 (39.6-78.9)	1.39 (0.99-1.96)	1.18 (0.83-1.67)	0.99 (0.7-1.4)	30	176640	62 (39.8-84.2)	1.1 (0.76-1.58)	[R]	-	-	-	-	-
Omicron (BA.1/BA.2)	BMC	Ethnicity	Other	3800	30	505715	21.7 (13.9-29.4)	0.53 (0.37-0.76)	0.48 (0.33-0.69)	0.49 (0.34-0.71)	25	403815	22.6 (13.7-31.5)	0.48 (0.32-0.73)	[R]	-	-	-	-	-
Omicron (BA.1/BA.2)	BMC	Deprivation quintile	5 (least deprived)	25235	385	3340980	42.1 (37.9-46.3)	1 (ref)	1 (ref)	1 (ref)	270	2483750	39.7 (35-44.4)	1 (ref)	70	3359955	7.6 (5.8-9.4)	1 (ref)	1 (ref)	1 (ref)
Omicron (BA.1/BA.2)	BMC	Deprivation quintile	4	26225	470	3463805	49.6 (45.1-54)	1.21 (1.06-1.39)	1.2 (1.05-1.38)	1.18 (1.03-1.36)	340	2602250	47.7 (42.6-52.8)	1.19 (1.02-1.4)	75	3489020	7.9 (6.1-9.6)	1.07 (0.77-1.49)	1.07 (0.77-1.49)	1.05 (0.76-1.47)
Omicron (BA.1/BA.2)	BMC	Deprivation quintile	3	25270	495	3338025	54.2 (49.4-58.9)	1.37 (1.2-1.56)	1.34 (1.17-1.53)	1.3 (1.14-1.49)	355	2526780	51.3 (46-56.7)	1.3 (1.11-1.52)	75	3364505	8.1 (6.3-10)	1.21 (0.87-1.67)	1.18 (0.85-1.64)	1.15 (0.83-1.6)
Omicron (BA.1/BA.2)	BMC	Deprivation quintile	2	19805	395	2609790	55.3 (49.8-60.7)	1.46 (1.27-1.68)	1.41 (1.22-1.62)	1.35 (1.17-1.55)	310	2016220	56.2 (49.9-62.4)	1.45 (1.23-1.71)	65	2631070	9 (6.8-11.2)	1.43 (1.02-2.02)	1.37 (0.97-1.93)	1.32 (0.94-1.87)
Omicron (BA.1/BA.2)	BMC	Deprivation quintile	1 (most deprived)	16175	405	2123640	69.7 (62.9-76.4)	1.94 (1.68-2.24)	1.81 (1.56-2.09)	1.68 (1.45-1.94)	330	1689485	71.3 (63.6-79)	1.75 (1.48-2.07)	75	2146295	12.8 (9.9-15.7)	2.13 (1.52-3)	1.97 (1.4-2.77)	1.86 (1.32-2.63)
Omicron (BA.1/BA.2)	BMC	Care home	0	111035	2050	14672430	51 (48.8-53.2)	1 (ref)	1 (ref)	1 (ref)	1515	11144090	49.7 (47.2-52.2)	1 (ref)	320	14783470	7.9 (7-8.8)	1 (ref)	1 (ref)	1 (ref)
Omicron (BA.1/BA.2)	BMC	Care home	1	1675	95	203810	170.3 (136-204.5)	1.97 (1.59-2.44)	2.06 (1.66-2.56)	1.9 (1.53-2.37)	85	174395	178 (140.2-215.9)	1.94 (1.53-2.46)	35	207375	61.6 (41.2-82.1)	3.11 (2.12-4.56)	3.3 (2.23-4.9)	3.02 (2.04-4.47)
Omicron (BA.1/BA.2)	BMC	Smoking status	Never and unknown	48795	725	6467475	40.9 (38-43.9)	1 (ref)	1 (ref)	1 (ref)	530	4927730	39.3 (35.9-42.6)	1 (ref)	110	6506890	6.2 (5-7.3)	1 (ref)	1 (ref)	1 (ref)
Omicron (BA.1/BA.2)	BMC	Smoking status	Former	52820	1215	6945535	63.9 (60.3-67.5)	1.34 (1.22-1.47)	1.34 (1.22-1.47)	1.24 (1.13-1.36)	910	5225330	63.6 (59.5-67.7)	1.28 (1.15-1.43)	220	7008365	11.5 (10-13)	1.37 (1.09-1.73)	1.37 (1.09-1.73)	1.26 (1-1.6)
Omicron (BA.1/BA.2)	BMC	Smoking status	Current	11095	205	1463225	51.2 (44.2-58.2)	1.54 (1.32-1.81)	1.4 (1.2-1.64)	1.24 (1.06-1.46)	160	1165430	50.1 (42.4-57.9)	1.28 (1.06-1.53)	25	1475595	6.2 (3.8-8.6)	1.58 (1.01-2.48)	1.44 (0.92-2.26)	1.23 (0.78-1.94)
Omicron (BA.1/BA.2)	BMC	Immunosuppression subcategory (BMC)	Bone marrow transplant	6915	95	919930	37.7 (30.1-45.3)	1 (ref)	1 (ref)	1 (ref)	60	669330	32.7 (24.5-41)	1 (ref)	[R]	-	-	-	-	-
Omicron (BA.1/BA.2)	BMC	Immunosuppression subcategory (BMC)	Haematologic cancer (no transplant)	105790	2050	13956305	53.7 (51.3-56)	0.96 (0.78-1.19)	0.95 (0.77-1.16)	0.95 (0.77-1.17)	1535	10649155	52.6 (50-55.3)	1.05 (0.81-1.35)	[R]	-	-	-	-	-
Omicron (BA.1/BA.2)	BMC	Immunosuppression timing (BMC)	>1 year	98220	1600	13007465	44.9 (42.7-47.1)	1 (ref)	1 (ref)	1 (ref)	1195	10110960	43.2 (40.7-45.6)	1 (ref)	270	13092260	7.5 (6.6-8.4)	1 (ref)	1 (ref)	1 (ref)
Omicron (BA.1/BA.2)	BMC	Immunosuppression timing (BMC)	<=1 year	14490	545	1868775	106.5 (97.6-115.5)	2.33 (2.11-2.56)	2.29 (2.07-2.52)	2.27 (2.06-2.5)	405	1207525	122.5 (110.6-134.4)	2.66 (2.38-2.98)	85	1898590	16.4 (12.9-19.8)	2.14 (1.68-2.74)	2.08 (1.63-2.66)	2.07 (1.62-2.64)
Omicron (BA.1/BA.2)	BMC	N prior COVID-19 vaccine doses	0	5165	105	677675	56.6 (45.8-67.4)	1 (ref)	1 (ref)	1 (ref)	100	649455	56.2 (45.2-67.3)	1 (ref)	20	683970	10.7 (6-15.4)	1 (ref)	1 (ref)	1 (ref)
Omicron (BA.1/BA.2)	BMC	N prior COVID-19 vaccine doses	1	1605	60	208525	105.1 (78.5-131.7)	1.7 (1.24-2.34)	1.73 (1.26-2.37)	1.64 (1.2-2.25)	45	151930	108.2 (76.6-139.8)	1.71 (1.2-2.42)	[R]	-	-	-	-	-
Omicron (BA.1/BA.2)	BMC	N prior COVID-19 vaccine doses	2	13930	305	1815950	61.3 (54.5-68.2)	0.98 (0.79-1.23)	0.99 (0.79-1.23)	0.92 (0.74-1.15)	170	935310	66.4 (56.4-76.4)	1.08 (0.84-1.38)	40	1834255	8 (5.5-10.4)	0.54 (0.32-0.91)	0.54 (0.32-0.91)	0.48 (0.28-0.8)
Omicron (BA.1/BA.2)	BMC	N prior COVID-19 vaccine doses	3+	92015	1680	12174085	50.4 (48-52.8)	0.53 (0.43-0.65)	0.53 (0.43-0.65)	0.52 (0.43-0.64)	1280	9581790	48.8 (46.1-51.5)	0.52 (0.42-0.64)	285	12260165	8.5 (7.5-9.5)	0.27 (0.17-0.41)	0.27 (0.17-0.41)	0.25 (0.16-0.4)
Omicron (BA.1/BA.2)	BMC	Timing of last COVID-19 vaccine dose	27+ weeks/unvavaccinated	16405	390	2135745	66.7 (60.1-73.3)	1 (ref)	1 (ref)	1 (ref)	265	1393350	69.5 (61.1-77.8)	1 (ref)	60	2159690	10.1 (7.6-12.7)	1 (ref)	1 (ref)	1 (ref)
Omicron (BA.1/BA.2)	BMC	Timing of last COVID-19 vaccine dose	13-26 weeks	3270	50	433495	42.1 (30.5-53.8)	0.73 (0.55-0.97)	0.73 (0.55-0.97)	0.75 (0.56-1.01)	35	226740	56.4 (37.7-75.1)	0.87 (0.61-1.24)	[R]	-	-	-	-	-
Omicron (BA.1/BA.2)	BMC	Timing of last COVID-19 vaccine dose	0-12 weeks	93030	1705	12307000	50.6 (48.2-53)	0.5 (0.45-0.56)	0.5 (0.45-0.56)	0.53 (0.47-0.59)	1300	9698395	49 (46.3-51.6)	0.45 (0.39-0.52)	290	12394355	8.5 (7.6-9.5)	0.41 (0.31-0.54)	0.41 (0.31-0.54)	0.43 (0.32-0.58)
Omicron (BA.1/BA.2)	BMC	Prior infection status	No prior infection	104840	2040	13837270	53.8 (51.5-56.2)	1 (ref)	1 (ref)	1 (ref)	1520	10526000	52.7 (50.1-55.4)	1 (ref)	335	13945735	8.8 (7.8-9.7)	1 (ref)	1 (ref)	1 (ref)
Omicron (BA.1/BA.2)	BMC	Prior infection status	Infected (Pre Delta)	5585	90	734780	44.7 (35.5-54)	0.87 (0.7-1.08)	0.85 (0.69-1.06)	0.8 (0.64-0.99)	70	562690	45.4 (34.8-56.1)	0.84 (0.66-1.06)	15	739635	7.4 (3.7-11.2)	1.02 (0.62-1.69)	1 (0.61-1.66)	0.91 (0.55-1.51)
Omicron (BA.1/BA.2)	BMC	Prior infection status	Infected (Delta)	2285	20	304190	24 (13.5-34.5)	0.52 (0.33-0.83)	0.52 (0.32-0.82)	0.5 (0.31-0.79)	[R]	-	-	-	[R]	-	-	-	-	-
Omicron (BA.1/BA.2)	BMC	Comorbidity count	0	27475	285	3662695	28.4 (25.1-31.7)	1 (ref)	1 (ref)	1 (ref)	220	2837835	28.3 (24.6-32.1)	1 (ref)	25	3680495	2.5 (1.5-3.5)	1 (ref)	1 (ref)	1 (ref)
Omicron (BA.1/BA.2)	BMC	Comorbidity count	1	38690	580	5129885	41.3 (37.9-44.7)	1.16 (1.01-1.35)	1.18 (1.02-1.36)	1.15 (1-1.34)	420	3888065	39.5 (35.7-43.2)	1.11 (0.94-1.32)	95	5161140	6.7 (5.4-8.1)	1.39 (0.89-2.16)	1.4 (0.9-2.18)	1.38 (0.89-2.14)
Omicron (BA.1/BA.2)	BMC	Comorbidity count	2	28510	655	3745480	63.9 (59-68.8)	1.55 (1.33-1.8)	1.56 (1.35-1.81)	1.51 (1.3-1.75)	485	2825980	62.7 (57.1-68.3)	1.48 (1.25-1.76)	105	3780350	10.1 (8.2-12.1)	1.54 (0.99-2.39)	1.55 (0.99-2.41)	1.49 (0.96-2.32)
Omicron (BA.1/BA.2)	BMC	Comorbidity count	3	13565	445	1765100	92.1 (83.5-100.6)	2.05 (1.74-2.4)	2.07 (1.76-2.43)	1.96 (1.67-2.3)	340	1334780	93 (83.1-102.9)	1.97 (1.64-2.38)	95	1787020	19.4 (15.5-23.3)	2.37 (1.51-3.73)	2.38 (1.51-3.74)	2.25 (1.43-3.53)
Omicron (BA.1/BA.2)	BMC	Comorbidity count	4+	4470	180	573075	114.7 (98-131.5)	2.44 (2-2.98)	2.42 (1.99-2.95)	2.26 (1.86-2.76)	140	431825	118.4 (98.8-138)	2.35 (1.87-2.95)	35	581840	22 (14.7-29.2)	2.53 (1.49-4.28)	2.48 (1.47-4.21)	2.31 (1.36-3.92)
Omicron (BA.1/BA.2)	BMC	Body mass index	Not obese	86275	1620	11375840	52 (49.5-54.5)	1 (ref)	1 (ref)	1 (ref)	1210	8632380	51.2 (48.3-54.1)	1 (ref)	285	11460630	9.1 (8-10.1)	1 (ref)	1 (ref)	1 (ref)
Omicron (BA.1/BA.2)	BMC	Body mass index	Obese I (30-34.9 kg/m2)	17100	325	2266510	52.4 (46.7-58.1)	1.1 (0.98-1.24)	1.11 (0.99-1.25)	1.08 (0.96-1.22)	230	1739875	48.3 (42-54.5)	1.04 (0.9-1.2)	40	2284645	6.4 (4.4-8.4)	0.83 (0.59-1.16)	0.83 (0.59-1.16)	0.8 (0.57-1.12)
Omicron (BA.1/BA.2)	BMC	Body mass index	Obese II (35-39.9 kg/m2)	5975	115	791430	53.1 (43.4-62.8)	1.25 (1.03-1.52)	1.26 (1.04-1.53)	1.21 (1-1.46)	90	606745	54.2 (43-65.4)	1.28 (1.03-1.59)	15	797980	6.9 (3.4-10.3)	1.29 (0.78-2.15)	1.29 (0.78-2.15)	1.23 (0.74-2.04)
Omicron (BA.1/BA.2)	BMC	Body mass index	Obese III (40+ kg/m2)	3355	90	442460	74.3 (58.9-89.6)	2.01 (1.62-2.49)	2.01 (1.62-2.49)	1.89 (1.52-2.35)	70	339485	75.3 (57.7-93)	2.04 (1.59-2.6)	15	447590	12.2 (6-18.4)	2.89 (1.71-4.9)	2.84 (1.68-4.82)	2.66 (1.56-4.51)
Omicron (BA.1/BA.2)	BMC	Asthma	No asthma	95175	1840	12558200	53.5 (51.1-56)	1 (ref)	1 (ref)	1 (ref)	1370	9553155	52.4 (49.6-55.2)	1 (ref)	310	12656090	8.9 (8-9.9)	1 (ref)	1 (ref)	1 (ref)
Omicron (BA.1/BA.2)	BMC	Asthma	With no oral steroid use	15605	260	2064135	46 (40.4-51.6)	0.98 (0.86-1.11)	0.99 (0.87-1.12)	0.98 (0.86-1.11)	195	1573005	45.3 (38.9-51.6)	1 (0.86-1.16)	35	2078715	6.1 (4.1-8.2)	0.89 (0.63-1.26)	0.9 (0.64-1.27)	0.9 (0.63-1.27)
Omicron (BA.1/BA.2)	BMC	Asthma	With oral steroid use	1930	45	253905	64.7 (45.8-83.6)	1.23 (0.91-1.66)	1.23 (0.91-1.66)	1.19 (0.88-1.61)	30	192325	57 (36.6-77.4)	1.2 (0.84-1.7)	[R]	-	-	-	-	-
Omicron (BA.1/BA.2)	BMC	Diabetes	No diabetes	89035	1515	11773185	47 (44.6-49.4)	1 (ref)	1 (ref)	1 (ref)	1120	8954775	45.7 (43-48.4)	1 (ref)	245	11855240	7.5 (6.6-8.5)	1 (ref)	1 (ref)	1 (ref)
Omicron (BA.1/BA.2)	BMC	Diabetes	Controlled	19725	535	2586205	75.6 (69.2-82)	1.34 (1.21-1.48)	1.35 (1.22-1.49)	1.31 (1.18-1.45)	410	1976695	75.8 (68.4-83.1)	1.34 (1.19-1.5)	95	2613215	13.3 (10.6-15.9)	1.26 (0.99-1.6)	1.26 (0.99-1.6)	1.22 (0.96-1.55)
Omicron (BA.1/BA.2)	BMC	Diabetes	Not controlled	730	25	94600	96.5 (58.7-134.4)	1.84 (1.25-2.7)	1.84 (1.25-2.7)	1.79 (1.22-2.63)	15	72700	75.4 (37.2-113.5)	1.49 (0.9-2.44)	[R]	-	-	-	-	-
Omicron (BA.1/BA.2)	BMC	Diabetes	Without recent Hb1ac measure	3220	75	422250	64.9 (50.2-79.6)	1.2 (0.95-1.52)	1.15 (0.91-1.46)	1.13 (0.89-1.43)	55	314315	63.9 (47-80.8)	1.16 (0.89-1.53)	[R]	-	-	-	-	-
Omicron (BA.1/BA.2)	BMC	CKD or RRT	No CKD or RRT	91990	1440	12193130	43.1 (40.9-45.4)	1 (ref)	1 (ref)	1 (ref)	1075	9340920	42 (39.5-44.5)	1 (ref)	210	12274020	6.2 (5.4-7.1)	1 (ref)	1 (ref)	1 (ref)
Omicron (BA.1/BA.2)	BMC	CKD or RRT	CKD stage 3a	12505	345	1636155	77 (68.9-85.1)	1.25 (1.11-1.42)	1.26 (1.11-1.42)	1.24 (1.1-1.41)	265	1214115	79.7 (70.1-89.3)	1.27 (1.11-1.47)	75	1652270	16.6 (12.8-20.3)	1.24 (0.94-1.63)	1.24 (0.94-1.63)	1.22 (0.93-1.61)
Omicron (BA.1/BA.2)	BMC	CKD or RRT	CKD stage 3b	5945	245	763845	117.2 (102.5-131.8)	1.73 (1.5-2)	1.73 (1.5-2)	1.69 (1.46-1.95)	185	560725	120.5 (103.1-137.9)	1.71 (1.44-2.02)	45	775700	21.2 (15-27.4)	1.38 (0.99-1.93)	1.38 (0.99-1.92)	1.33 (0.96-1.86)
Omicron (BA.1/BA.2)	BMC	CKD or RRT	CKD stage 4	1655	85	207950	149.3 (117.6-181)	2.12 (1.69-2.66)	2.1 (1.67-2.63)	2.03 (1.62-2.55)	60	150530	145.6 (108.8-182.4)	1.91 (1.45-2.51)	20	211940	34.5 (19.4-49.6)	1.85 (1.13-3.03)	1.81 (1.11-2.97)	1.76 (1.08-2.89)
Omicron (BA.1/BA.2)	BMC	CKD or RRT	CKD stage 5	225	15	25900	211.5 (104.5-318.6)	2.99 (1.73-5.17)	2.98 (1.72-5.15)	2.82 (1.63-4.88)	[R]	-	-	-	[R]	-	-	-	-	-
Omicron (BA.1/BA.2)	BMC	CKD or RRT	RRT (dialysis)	385	15	49260	111.2 (54.9-167.5)	2.44 (1.51-3.94)	2.5 (1.55-4.03)	2.43 (1.5-3.92)	[R]	-	-	-	[R]	-	-	-	-	-
Omicron (BA.1/BA.2)	BMC	Hypertension	0	51010	745	6763140	40.2 (37.3-43.1)	1 (ref)	1 (ref)	1 (ref)	555	5188935	39.1 (35.8-42.3)	1 (ref)	110	6806260	5.9 (4.8-7)	1 (ref)	1 (ref)	1 (ref)
Omicron (BA.1/BA.2)	BMC	Hypertension	1	61700	1400	8113095	63 (59.7-66.3)	1.1 (1-1.21)	1.1 (1-1.21)	1.08 (0.99-1.19)	1045	6129550	62.3 (58.5-66)	1.08 (0.97-1.21)	245	8184585	10.9 (9.6-12.3)	0.93 (0.74-1.18)	0.94 (0.74-1.18)	0.92 (0.73-1.16)
Omicron (BA.1/BA.2)	BMC	Chronic respiratory disease	0	101285	1780	13397165	48.5 (46.3-50.8)	1 (ref)	1 (ref)	1 (ref)	1320	10212540	47.2 (44.7-49.8)	1 (ref)	280	13493030	7.6 (6.7-8.5)	1 (ref)	1 (ref)	1 (ref)
Omicron (BA.1/BA.2)	BMC	Chronic respiratory disease	1	11425	370	1479075	91.4 (82.1-100.7)	1.56 (1.39-1.74)	1.55 (1.38-1.74)	1.48 (1.32-1.66)	280	1105945	92.5 (81.6-103.3)	1.52 (1.33-1.73)	70	1497815	17.1 (13.1-21.1)	1.64 (1.26-2.13)	1.62 (1.25-2.11)	1.54 (1.19-2.01)
Omicron (BA.1/BA.2)	BMC	Chronic cardiac disease	0	92190	1485	12214540	44.4 (42.1-46.7)	1 (ref)	1 (ref)	1 (ref)	1095	9316875	42.9 (40.4-45.5)	1 (ref)	205	12297745	6.1 (5.3-6.9)	1 (ref)	1 (ref)	1 (ref)
Omicron (BA.1/BA.2)	BMC	Chronic cardiac disease	1	20520	660	2661700	90.6 (83.7-97.5)	1.49 (1.35-1.64)	1.49 (1.35-1.64)	1.46 (1.32-1.6)	500	2001610	91.2 (83.2-99.2)	1.49 (1.33-1.67)	145	2693100	19.7 (16.5-22.9)	1.78 (1.43-2.22)	1.78 (1.43-2.21)	1.73 (1.39-2.16)
Omicron (BA.1/BA.2)	BMC	Cancer (non-haematological)	0	93670	1685	12390240	49.7 (47.3-52)	1 (ref)	1 (ref)	1 (ref)	1260	9472125	48.6 (45.9-51.3)	1 (ref)	275	12482520	8 (7.1-9)	1 (ref)	1 (ref)	1 (ref)
Omicron (BA.1/BA.2)	BMC	Cancer (non-haematological)	1	19040	460	2486000	67.6 (61.4-73.8)	1.1 (0.99-1.22)	1.11 (1-1.24)	1.11 (1-1.23)	340	1846360	67.3 (60.1-74.4)	1.12 (0.99-1.26)	80	2508325	11.6 (9.1-14.2)	0.97 (0.76-1.25)	0.99 (0.77-1.27)	0.99 (0.77-1.27)
Omicron (BA.1/BA.2)	BMC	Chronic liver disease	0	111265	2110	14687490	52.5 (50.2-54.7)	1 (ref)	1 (ref)	1 (ref)	1575	11175915	51.5 (48.9-54)	1 (ref)	[R]	-	-	-	-	-
Omicron (BA.1/BA.2)	BMC	Chronic liver disease	1	1445	35	188750	67.7 (45.3-90.2)	1.36 (0.97-1.9)	1.33 (0.95-1.86)	1.3 (0.93-1.82)	25	142570	64 (38.9-89.2)	1.22 (0.81-1.82)	[R]	-	-	-	-	-
Omicron (BA.1/BA.2)	BMC	Stroke	0	106570	1935	14082820	50.2 (47.9-52.4)	1 (ref)	1 (ref)	1 (ref)	1435	10716100	48.9 (46.4-51.4)	1 (ref)	310	14186405	8 (7.1-8.9)	1 (ref)	1 (ref)	1 (ref)
Omicron (BA.1/BA.2)	BMC	Stroke	1	6135	215	793420	99 (85.7-112.2)	1.42 (1.23-1.64)	1.41 (1.22-1.63)	1.4 (1.21-1.61)	165	602385	100 (84.8-115.3)	1.41 (1.2-1.66)	45	804445	20.4 (14.5-26.4)	1.45 (1.05-1.99)	1.43 (1.04-1.96)	1.41 (1.03-1.94)
Omicron (BA.1/BA.2)	BMC	Dementia	0	112135	2105	14805550	51.9 (49.7-54.1)	1 (ref)	1 (ref)	1 (ref)	1565	11260555	50.8 (48.2-53.3)	1 (ref)	340	14918580	8.3 (7.4-9.2)	1 (ref)	1 (ref)	1 (ref)
Omicron (BA.1/BA.2)	BMC	Dementia	1	575	40	70690	206.7 (142.6-270.7)	2.3 (1.68-3.16)	2.25 (1.64-3.09)	2.2 (1.6-3.02)	35	57930	220.7 (147.6-293.8)	2.23 (1.57-3.17)	15	72265	75.8 (37.5-114.2)	3.11 (1.77-5.45)	2.96 (1.68-5.19)	2.9 (1.65-5.1)
Omicron (BA.1/BA.2)	BMC	Other neurological disease	0	110715	2075	14618455	51.8 (49.6-54.1)	1 (ref)	1 (ref)	1 (ref)	1530	11117905	50.3 (47.7-52.8)	1 (ref)	340	14729485	8.4 (7.5-9.3)	1 (ref)	1 (ref)	1 (ref)
Omicron (BA.1/BA.2)	BMC	Other neurological disease	1	1995	75	257785	106.3 (82.2-130.3)	1.87 (1.48-2.36)	1.87 (1.48-2.35)	1.85 (1.47-2.34)	65	200580	118.4 (89.6-147.1)	2.21 (1.73-2.83)	15	261360	21 (10.4-31.6)	2.28 (1.38-3.76)	2.26 (1.37-3.73)	2.27 (1.37-3.75)
Omicron (BA.1/BA.2)	BMC	Asplenia	0	110485	2110	14581550	52.9 (50.6-55.1)	1 (ref)	1 (ref)	1 (ref)	1575	11085550	51.9 (49.3-54.5)	1 (ref)	[R]	-	-	-	-	-
Omicron (BA.1/BA.2)	BMC	Asplenia	1	2225	35	294690	43.4 (29-57.8)	0.91 (0.66-1.26)	0.93 (0.67-1.29)	0.93 (0.67-1.29)	25	232935	39.2 (23.8-54.6)	0.79 (0.53-1.19)	[R]	-	-	-	-	-
Omicron (BA.1/BA.2)	BMC	Rheumatoid arthritis/lupus/psoriasis	0	104005	1960	13729065	52.1 (49.8-54.5)	1 (ref)	1 (ref)	1 (ref)	1465	10464320	51.1 (48.5-53.8)	1 (ref)	330	13833570	8.7 (7.8-9.7)	1 (ref)	1 (ref)	1 (ref)
Omicron (BA.1/BA.2)	BMC	Rheumatoid arthritis/lupus/psoriasis	1	8705	185	1147175	58.9 (50.4-67.4)	1.08 (0.93-1.26)	1.09 (0.93-1.26)	1.04 (0.9-1.21)	135	854165	57.7 (48-67.5)	1.03 (0.86-1.23)	25	1157280	7.9 (4.8-11)	0.88 (0.59-1.32)	0.89 (0.6-1.32)	0.86 (0.57-1.28)
Omicron (BA.1/BA.2)	BMC	Learning disability	0	112200	[R]	-	-	-	-	-	[R]	-	-	-	[R]	-	-	-	-	-
Omicron (BA.1/BA.2)	BMC	Learning disability	1	510	[R]	-	-	-	-	-	[R]	-	-	-	[R]	-	-	-	-	-
Omicron (BA.1/BA.2)	BMC	Severe mental illness	0	111360	2125	14699205	52.8 (50.6-55)	1 (ref)	1 (ref)	1 (ref)	1585	11178780	51.8 (49.2-54.3)	1 (ref)	[R]	-	-	-	-	-
Omicron (BA.1/BA.2)	BMC	Severe mental illness	1	1350	25	177035	51.6 (31.4-71.8)	1.04 (0.69-1.56)	0.97 (0.64-1.47)	0.93 (0.62-1.41)	15	139705	39.2 (19.4-59.1)	0.84 (0.51-1.37)	[R]	-	-	-	-	-
Omicron (BA.1/BA.2)	RCT	N	1	11005	295	1399730	77 (68.2-85.8)	-	-	-	220	998490	80.5 (69.8-91.1)	-	35	1415660	9 (6-12)	-	-	-
Omicron (BA.1/BA.2)	RCT	Age group	60-69	3015	65	383545	61.9 (46.9-76.9)	1 (ref)	1 (ref)	1 (ref)	55	279090	72 (53-91)	1 (ref)	-	-	-	-	-	-
Omicron (BA.1/BA.2)	RCT	Age group	18-39	550	25	70700	129.2 (78.5-179.8)	2.01 (1.26-3.21)	1.71 (1.05-2.79)	2.05 (1.25-3.38)	20	51775	141.1 (79.3-202.9)	1.74 (0.99-3.04)	-	-	-	-	-	-
Omicron (BA.1/BA.2)	RCT	Age group	40-49	915	30	118995	92.1 (59.1-125)	1.52 (0.98-2.34)	1.37 (0.88-2.13)	1.56 (0.99-2.44)	25	80760	113.1 (68.8-157.4)	1.45 (0.87-2.42)	-	-	-	-	-	-
Omicron (BA.1/BA.2)	RCT	Age group	50-59	2200	55	281925	71.3 (52.4-90.1)	1.17 (0.82-1.67)	1.12 (0.78-1.6)	1.2 (0.84-1.72)	45	203080	80.9 (57.3-104.6)	1.21 (0.81-1.8)	-	-	-	-	-	-
Omicron (BA.1/BA.2)	RCT	Age group	70-79	3350	85	422610	73.5 (57.8-89.1)	1.12 (0.81-1.55)	1.2 (0.87-1.66)	1.12 (0.81-1.55)	55	297030	67.6 (49.8-85.5)	1 (0.68-1.45)	-	-	-	-	-	-
Omicron (BA.1/BA.2)	RCT	Age group	80+	975	35	121955	104.8 (70.1-139.5)	1.56 (1.03-2.36)	1.7 (1.12-2.58)	1.52 (0.99-2.32)	25	86755	105.3 (64-146.5)	1.3 (0.79-2.14)	-	-	-	-	-	-
Omicron (BA.1/BA.2)	RCT	Sex	Female	6495	165	834825	72.2 (61.2-83.2)	1 (ref)	1 (ref)	1 (ref)	125	596675	76.5 (63.1-89.9)	1 (ref)	-	-	-	-	-	-
Omicron (BA.1/BA.2)	RCT	Sex	Male	4510	130	564905	84.1 (69.6-98.5)	1.17 (0.92-1.48)	1.16 (0.92-1.47)	1.13 (0.9-1.43)	95	401815	86.4 (69-103.7)	1.16 (0.88-1.52)	-	-	-	-	-	-
Omicron (BA.1/BA.2)	RCT	Ethnicity	White	10280	[R]	-	-	-	-	-	[R]	-	-	-	-	-	-	-	-	-
Omicron (BA.1/BA.2)	RCT	Ethnicity	South Asian	300	[R]	-	-	-	-	-	[R]	-	-	-	-	-	-	-	-	-
Omicron (BA.1/BA.2)	RCT	Ethnicity	Black	155	[R]	-	-	-	-	-	[R]	-	-	-	-	-	-	-	-	-
Omicron (BA.1/BA.2)	RCT	Ethnicity	Other	275	[R]	-	-	-	-	-	[R]	-	-	-	-	-	-	-	-	-
Omicron (BA.1/BA.2)	RCT	Deprivation quintile	5 (least deprived)	2315	50	295575	61.8 (44.7-78.9)	1 (ref)	1 (ref)	1 (ref)	35	202585	63.1 (42.2-84)	1 (ref)	-	-	-	-	-	-
Omicron (BA.1/BA.2)	RCT	Deprivation quintile	4	2385	65	304400	78 (59-97)	1.19 (0.83-1.72)	1.19 (0.83-1.72)	1.18 (0.82-1.7)	50	215080	84.9 (61.4-108.4)	1.19 (0.77-1.83)	-	-	-	-	-	-
Omicron (BA.1/BA.2)	RCT	Deprivation quintile	3	2355	60	300040	73 (54.6-91.5)	1.15 (0.79-1.67)	1.12 (0.77-1.62)	1.09 (0.75-1.58)	45	211425	77.7 (55-100.5)	1.08 (0.7-1.68)	-	-	-	-	-	-
Omicron (BA.1/BA.2)	RCT	Deprivation quintile	2	2055	60	260755	84 (62.8-105.3)	1.31 (0.9-1.9)	1.24 (0.86-1.81)	1.21 (0.83-1.76)	45	188210	87.3 (61.8-112.8)	1.16 (0.75-1.79)	-	-	-	-	-	-
Omicron (BA.1/BA.2)	RCT	Deprivation quintile	1 (most deprived)	1895	55	238960	84.1 (61.9-106.3)	1.27 (0.86-1.88)	1.16 (0.78-1.71)	1.1 (0.74-1.64)	45	181185	90.7 (64.2-117.2)	1.01 (0.64-1.6)	-	-	-	-	-	-
Omicron (BA.1/BA.2)	RCT	Care home	0	10970	[R]	-	-	-	-	-	[R]	-	-	-	-	-	-	-	-	-
Omicron (BA.1/BA.2)	RCT	Care home	1	35	[R]	-	-	-	-	-	[R]	-	-	-	-	-	-	-	-	-
Omicron (BA.1/BA.2)	RCT	Smoking status	Never and unknown	4115	100	529940	68.9 (55.4-82.4)	1 (ref)	1 (ref)	1 (ref)	70	373185	68.5 (52.5-84.6)	1 (ref)	-	-	-	-	-	-
Omicron (BA.1/BA.2)	RCT	Smoking status	Former	5455	155	690405	82 (69.1-94.9)	1.22 (0.95-1.59)	1.22 (0.94-1.58)	1.16 (0.89-1.5)	115	490265	85.7 (70-101.3)	1.18 (0.87-1.6)	-	-	-	-	-	-
Omicron (BA.1/BA.2)	RCT	Smoking status	Current	1435	40	179390	81.4 (56.2-106.7)	1.23 (0.85-1.78)	1.09 (0.75-1.58)	1.01 (0.69-1.48)	35	135035	94.7 (63.3-126)	1.03 (0.67-1.57)	-	-	-	-	-	-
Omicron (BA.1/BA.2)	RCT	N prior COVID-19 vaccine doses	0	380	15	47170	116.1 (57.4-174.9)	1 (ref)	1 (ref)	1 (ref)	15	44280	123.7 (61.1-186.3)	1 (ref)	-	-	-	-	-	-
Omicron (BA.1/BA.2)	RCT	N prior COVID-19 vaccine doses	1	175	[R]	-	-	-	-	-	[R]	-	-	-	-	-	-	-	-	-
Omicron (BA.1/BA.2)	RCT	N prior COVID-19 vaccine doses	2	1795	75	220540	124.2 (96.1-152.3)	1.05 (0.61-1.81)	1.07 (0.62-1.84)	1.07 (0.62-1.84)	50	108015	169.1 (122.2-215.9)	1.44 (0.8-2.57)	-	-	-	-	-	-
Omicron (BA.1/BA.2)	RCT	N prior COVID-19 vaccine doses	3+	8660	195	1110175	64.2 (55.2-73.2)	0.53 (0.31-0.9)	0.53 (0.31-0.9)	0.53 (0.31-0.9)	150	830455	66 (55.4-76.5)	0.57 (0.33-1)	-	-	-	-	-	-
Omicron (BA.1/BA.2)	RCT	Timing of last COVID-19 vaccine dose	27+ weeks/unvavaccinated	1755	75	213950	128 (99.1-157)	1 (ref)	1 (ref)	1 (ref)	55	126665	158.6 (116.7-200.5)	1 (ref)	-	-	-	-	-	-
Omicron (BA.1/BA.2)	RCT	Timing of last COVID-19 vaccine dose	13-26 weeks	435	20	55995	130.5 (73.3-187.6)	0.84 (0.5-1.44)	0.85 (0.5-1.44)	0.88 (0.51-1.5)	[R]	-	-	-	-	-	-	-	-	-
Omicron (BA.1/BA.2)	RCT	Timing of last COVID-19 vaccine dose	0-12 weeks	8815	200	1129790	64.7 (55.7-73.6)	0.51 (0.39-0.68)	0.51 (0.39-0.67)	0.51 (0.39-0.68)	155	845100	67 (56.4-77.5)	0.44 (0.32-0.61)	-	-	-	-	-	-
Omicron (BA.1/BA.2)	RCT	Prior infection status	No prior infection	10200	[R]	-	-	-	-	-	[R]	-	-	-	-	-	-	-	-	-
Omicron (BA.1/BA.2)	RCT	Prior infection status	Infected (Pre Delta)	565	[R]	-	-	-	-	-	[R]	-	-	-	-	-	-	-	-	-
Omicron (BA.1/BA.2)	RCT	Prior infection status	Infected (Delta)	245	[R]	-	-	-	-	-	[R]	-	-	-	-	-	-	-	-	-
Omicron (BA.1/BA.2)	RCT	Comorbidity count	0	2980	65	385290	61.6 (46.6-76.6)	1 (ref)	1 (ref)	1 (ref)	55	269580	74.5 (54.8-94.2)	1 (ref)	-	-	-	-	-	-
Omicron (BA.1/BA.2)	RCT	Comorbidity count	1	4195	110	533610	75.3 (61.2-89.4)	1.39 (1.01-1.91)	1.4 (1.01-1.92)	1.4 (1.01-1.92)	85	386030	80.4 (63.3-97.5)	1.25 (0.88-1.78)	-	-	-	-	-	-
Omicron (BA.1/BA.2)	RCT	Comorbidity count	2	2635	80	332295	87.9 (68.7-107.2)	1.64 (1.15-2.33)	1.66 (1.17-2.37)	1.66 (1.17-2.37)	50	235150	77.7 (56.1-99.2)	1.3 (0.86-1.97)	-	-	-	-	-	-
Omicron (BA.1/BA.2)	RCT	Comorbidity count	3	945	30	117150	93.5 (60.1-127)	1.73 (1.09-2.75)	1.76 (1.11-2.8)	1.76 (1.11-2.8)	25	83945	108.8 (66.1-151.4)	1.85 (1.12-3.07)	-	-	-	-	-	-
Omicron (BA.1/BA.2)	RCT	Comorbidity count	4+	250	[R]	-	-	-	-	-	[R]	-	-	-	-	-	-	-	-	-
Omicron (BA.1/BA.2)	RCT	Body mass index	Not obese	8210	225	1040515	79 (68.7-89.3)	1 (ref)	1 (ref)	1 (ref)	170	739565	84 (71.3-96.6)	1 (ref)	-	-	-	-	-	-
Omicron (BA.1/BA.2)	RCT	Body mass index	Obese I (30-34.9 kg/m2)	1760	45	225380	72.9 (51.6-94.2)	1 (0.73-1.37)	1.01 (0.74-1.39)	1.01 (0.73-1.38)	30	162805	67.3 (43.2-91.4)	0.86 (0.59-1.27)	-	-	-	-	-	-
Omicron (BA.1/BA.2)	RCT	Body mass index	Obese II (35-39.9 kg/m2)	670	15	86780	63.1 (31.2-95.1)	0.95 (0.58-1.56)	0.98 (0.6-1.61)	0.97 (0.59-1.6)	15	63495	86.3 (42.6-129.9)	1.07 (0.63-1.81)	-	-	-	-	-	-
Omicron (BA.1/BA.2)	RCT	Body mass index	Obese III (40+ kg/m2)	365	[R]	-	-	-	-	-	[R]	-	-	-	-	-	-	-	-	-
Omicron (BA.1/BA.2)	RCT	Asthma	No asthma	9410	250	1197510	76.3 (66.8-85.7)	1 (ref)	1 (ref)	1 (ref)	195	851885	83.6 (71.9-95.3)	1 (ref)	-	-	-	-	-	-
Omicron (BA.1/BA.2)	RCT	Asthma	With no oral steroid use	1405	40	177725	82.2 (56.7-107.7)	1.06 (0.76-1.48)	1.09 (0.78-1.52)	1.08 (0.77-1.51)	25	128505	71.1 (43.2-98.9)	0.81 (0.53-1.24)	-	-	-	-	-	-
Omicron (BA.1/BA.2)	RCT	Asthma	With oral steroid use	190	[R]	-	-	-	-	-	[R]	-	-	-	-	-	-	-	-	-
Omicron (BA.1/BA.2)	RCT	Diabetes	No diabetes	8835	220	1126675	71.3 (61.9-80.7)	1 (ref)	1 (ref)	1 (ref)	165	800390	75.3 (63.8-86.8)	1 (ref)	-	-	-	-	-	-
Omicron (BA.1/BA.2)	RCT	Diabetes	Controlled	1815	55	228970	87.7 (64.6-110.9)	1.32 (0.98-1.78)	1.34 (0.99-1.81)	1.35 (1-1.83)	40	165695	88.2 (60.9-115.5)	1.37 (0.96-1.95)	-	-	-	-	-	-
Omicron (BA.1/BA.2)	RCT	Diabetes	Not controlled	75	[R]	-	-	-	-	-	[R]	-	-	-	-	-	-	-	-	-
Omicron (BA.1/BA.2)	RCT	Diabetes	Without recent Hb1ac measure	285	[R]	-	-	-	-	-	[R]	-	-	-	-	-	-	-	-	-
Omicron (BA.1/BA.2)	RCT	CKD or RRT	No CKD or RRT	9815	255	1250920	74.5 (65.3-83.6)	1 (ref)	1 (ref)	1 (ref)	195	894020	79.7 (68.5-90.8)	1 (ref)	-	-	-	-	-	-
Omicron (BA.1/BA.2)	RCT	CKD or RRT	CKD stage 3a	835	25	105055	86.9 (52.9-121)	1.21 (0.79-1.84)	1.21 (0.79-1.85)	1.22 (0.79-1.86)	20	74035	98.7 (55.4-141.9)	1.21 (0.73-2)	-	-	-	-	-	-
Omicron (BA.1/BA.2)	RCT	CKD or RRT	CKD stage 3b	270	[R]	-	-	-	-	-	[R]	-	-	-	-	-	-	-	-	-
Omicron (BA.1/BA.2)	RCT	CKD or RRT	CKD stage 4	70	[R]	-	-	-	-	-	[R]	-	-	-	-	-	-	-	-	-
Omicron (BA.1/BA.2)	RCT	CKD or RRT	CKD stage 5	#N/A	[R]	-	-	-	-	-	[R]	-	-	-	-	-	-	-	-	-
Omicron (BA.1/BA.2)	RCT	CKD or RRT	RRT (dialysis)	#N/A	[R]	-	-	-	-	-	[R]	-	-	-	-	-	-	-	-	-
Omicron (BA.1/BA.2)	RCT	Hypertension	0	5000	115	641150	65.5 (53.5-77.5)	1 (ref)	1 (ref)	1 (ref)	90	454105	72.4 (57.4-87.3)	1 (ref)	-	-	-	-	-	-
Omicron (BA.1/BA.2)	RCT	Hypertension	1	6005	180	758585	86.7 (74-99.3)	1.49 (1.15-1.92)	1.5 (1.16-1.94)	1.5 (1.16-1.94)	130	544385	87.2 (72.2-102.2)	1.4 (1.05-1.88)	-	-	-	-	-	-
Omicron (BA.1/BA.2)	RCT	Chronic respiratory disease	0	9985	260	1273545	74.6 (65.5-83.6)	1 (ref)	1 (ref)	1 (ref)	200	906920	80.5 (69.4-91.7)	1 (ref)	-	-	-	-	-	-
Omicron (BA.1/BA.2)	RCT	Chronic respiratory disease	1	1020	35	126190	101.3 (67.7-134.9)	1.36 (0.95-1.97)	1.33 (0.93-1.92)	1.31 (0.91-1.9)	20	91570	79.8 (44.8-114.7)	1.06 (0.67-1.68)	-	-	-	-	-	-
Omicron (BA.1/BA.2)	RCT	Chronic cardiac disease	0	9730	260	1241075	76.5 (67.2-85.8)	1 (ref)	1 (ref)	1 (ref)	195	883810	80.6 (69.3-91.9)	1 (ref)	-	-	-	-	-	-
Omicron (BA.1/BA.2)	RCT	Chronic cardiac disease	1	1275	35	158655	80.6 (53.9-107.3)	1.02 (0.71-1.48)	1.03 (0.71-1.49)	1.03 (0.71-1.48)	25	114675	79.6 (48.4-110.8)	1.08 (0.71-1.64)	-	-	-	-	-	-
Omicron (BA.1/BA.2)	RCT	Cancer (non-haematological)	0	840	20	109420	66.8 (37.5-96)	1 (ref)	1 (ref)	1 (ref)	15	82730	66.2 (32.7-99.7)	1 (ref)	-	-	-	-	-	-
Omicron (BA.1/BA.2)	RCT	Cancer (non-haematological)	1	10165	270	1290315	76.4 (67.3-85.5)	1.19 (0.76-1.85)	1.21 (0.78-1.88)	1.23 (0.79-1.92)	205	915760	81.8 (70.6-93)	1.35 (0.8-2.25)	-	-	-	-	-	-
Omicron (BA.1/BA.2)	RCT	Chronic liver disease	0	10865	[R]	-	-	-	-	-	[R]	-	-	-	-	-	-	-	-	-
Omicron (BA.1/BA.2)	RCT	Chronic liver disease	1	145	[R]	-	-	-	-	-	[R]	-	-	-	-	-	-	-	-	-
Omicron (BA.1/BA.2)	RCT	Stroke	0	10600	[R]	-	-	-	-	-	[R]	-	-	-	-	-	-	-	-	-
Omicron (BA.1/BA.2)	RCT	Stroke	1	405	[R]	-	-	-	-	-	[R]	-	-	-	-	-	-	-	-	-
Omicron (BA.1/BA.2)	RCT	Dementia	0	#N/A	[R]	-	-	-	-	-	[R]	-	-	-	-	-	-	-	-	-
Omicron (BA.1/BA.2)	RCT	Dementia	1	#N/A	[R]	-	-	-	-	-	[R]	-	-	-	-	-	-	-	-	-
Omicron (BA.1/BA.2)	RCT	Other neurological disease	0	10875	[R]	-	-	-	-	-	[R]	-	-	-	-	-	-	-	-	-
Omicron (BA.1/BA.2)	RCT	Other neurological disease	1	135	[R]	-	-	-	-	-	[R]	-	-	-	-	-	-	-	-	-
Omicron (BA.1/BA.2)	RCT	Asplenia	0	10930	[R]	-	-	-	-	-	[R]	-	-	-	-	-	-	-	-	-
Omicron (BA.1/BA.2)	RCT	Asplenia	1	80	[R]	-	-	-	-	-	[R]	-	-	-	-	-	-	-	-	-
Omicron (BA.1/BA.2)	RCT	Rheumatoid arthritis/lupus/psoriasis	0	10225	275	1300390	77.2 (68.1-86.4)	1 (ref)	1 (ref)	1 (ref)	205	928695	80.6 (69.6-91.7)	1 (ref)	-	-	-	-	-	-
Omicron (BA.1/BA.2)	RCT	Rheumatoid arthritis/lupus/psoriasis	1	780	20	99340	73.5 (41.3-105.8)	1.03 (0.66-1.6)	1.05 (0.67-1.63)	1.01 (0.65-1.58)	15	69795	78.5 (38.8-118.2)	0.97 (0.57-1.64)	-	-	-	-	-	-
Omicron (BA.1/BA.2)	RCT	Learning disability	0	10990	[R]	-	-	-	-	-	[R]	-	-	-	-	-	-	-	-	-
Omicron (BA.1/BA.2)	RCT	Learning disability	1	15	[R]	-	-	-	-	-	[R]	-	-	-	-	-	-	-	-	-
Omicron (BA.1/BA.2)	RCT	Severe mental illness	0	10910	[R]	-	-	-	-	-	[R]	-	-	-	-	-	-	-	-	-
Omicron (BA.1/BA.2)	RCT	Severe mental illness	1	100	[R]	-	-	-	-	-	[R]	-	-	-	-	-	-	-	-	-
Omicron (BA.1/BA.2)	IMM	N	1	141805	1610	18927960	31.1 (29.6-32.6)	-	-	-	1250	14669465	31.1 (29.4-32.8)	-	145	19020915	2.8 (2.3-3.2)	-	-	-
Omicron (BA.1/BA.2)	IMM	Age group	60-69	32685	270	4378490	22.5 (19.8-25.2)	1 (ref)	1 (ref)	1 (ref)	205	3450340	21.7 (18.7-24.7)	1 (ref)	20	4394390	1.7 (0.9-2.4)	1 (ref)	1 (ref)	1 (ref)
Omicron (BA.1/BA.2)	IMM	Age group	18-39	16095	145	2152875	24.6 (20.6-28.6)	1.08 (0.89-1.33)	0.97 (0.79-1.19)	1.31 (1.06-1.62)	120	1610870	27.2 (22.3-32.1)	1.37 (1.07-1.74)	[R]	-	-	-	-	-
Omicron (BA.1/BA.2)	IMM	Age group	40-49	15250	130	2046475	23.2 (19.2-27.2)	1 (0.81-1.24)	0.95 (0.77-1.17)	1.17 (0.94-1.45)	95	1551490	22.4 (17.9-26.9)	1.16 (0.9-1.48)	[R]	-	-	-	-	-
Omicron (BA.1/BA.2)	IMM	Age group	50-59	28180	215	3777295	20.8 (18-23.6)	0.92 (0.77-1.1)	0.89 (0.75-1.07)	0.98 (0.82-1.18)	165	2940365	20.5 (17.4-23.6)	1 (0.81-1.23)	[R]	-	-	-	-	-
Omicron (BA.1/BA.2)	IMM	Age group	70-79	33625	410	4485250	33.4 (30.2-36.6)	1.48 (1.27-1.73)	1.53 (1.31-1.78)	1.38 (1.19-1.62)	315	3493445	32.9 (29.3-36.6)	1.45 (1.21-1.73)	40	4507645	3.2 (2.2-4.2)	1.87 (1.09-3.21)	2.15 (1.25-3.71)	1.91 (1.11-3.3)
Omicron (BA.1/BA.2)	IMM	Age group	80+	15970	435	2087580	76.1 (69-83.3)	3.38 (2.9-3.93)	3.47 (2.98-4.04)	2.85 (2.44-3.33)	355	1622965	79.9 (71.6-88.2)	3.16 (2.65-3.77)	75	2108160	13 (10.1-15.9)	8.15 (4.98-13.34)	9.38 (5.71-15.39)	7.43 (4.48-12.33)
Omicron (BA.1/BA.2)	IMM	Sex	Female	87355	985	11664785	30.8 (28.9-32.8)	1 (ref)	1 (ref)	1 (ref)	765	9074680	30.8 (28.6-33)	1 (ref)	80	11722775	2.5 (1.9-3)	1 (ref)	1 (ref)	1 (ref)
Omicron (BA.1/BA.2)	IMM	Sex	Male	54450	625	7263175	31.4 (29-33.9)	1.06 (0.96-1.17)	1.07 (0.96-1.18)	1.05 (0.95-1.17)	485	5594790	31.7 (28.8-34.5)	1.08 (0.96-1.21)	70	7298140	3.5 (2.7-4.3)	1.58 (1.14-2.2)	1.67 (1.2-2.31)	1.64 (1.18-2.28)
Omicron (BA.1/BA.2)	IMM	Ethnicity	White	129380	1470	17269350	31.1 (29.5-32.7)	1 (ref)	1 (ref)	1 (ref)	1135	13342980	31.1 (29.3-32.9)	1 (ref)	[R]	-	-	-	-	-
Omicron (BA.1/BA.2)	IMM	Ethnicity	South Asian	7230	75	966005	28.4 (21.9-34.8)	1.16 (0.91-1.47)	1.06 (0.84-1.35)	0.96 (0.76-1.22)	70	775915	33 (25.2-40.7)	1.02 (0.79-1.32)	[R]	-	-	-	-	-
Omicron (BA.1/BA.2)	IMM	Ethnicity	Black	1750	30	232300	47.2 (30.3-64)	1.87 (1.3-2.69)	1.63 (1.13-2.35)	1.36 (0.94-1.96)	30	189745	57.7 (37.1-78.4)	1.39 (0.95-2.05)	[R]	-	-	-	-	-
Omicron (BA.1/BA.2)	IMM	Ethnicity	Other	3445	30	460305	23.8 (15.3-32.3)	0.85 (0.59-1.22)	0.8 (0.56-1.16)	0.8 (0.56-1.15)	20	360830	20.2 (11.4-29.1)	0.66 (0.42-1.03)	[R]	-	-	-	-	-
Omicron (BA.1/BA.2)	IMM	Deprivation quintile	5 (least deprived)	29495	275	3940555	25.5 (22.5-28.5)	1 (ref)	1 (ref)	1 (ref)	205	3002290	24.9 (21.5-28.4)	1 (ref)	25	3955885	2.3 (1.4-3.2)	1 (ref)	1 (ref)	1 (ref)
Omicron (BA.1/BA.2)	IMM	Deprivation quintile	4	31900	365	4259095	31.3 (28.1-34.5)	1.24 (1.06-1.45)	1.23 (1.05-1.43)	1.2 (1.02-1.4)	265	3285025	29.5 (25.9-33)	1.14 (0.95-1.37)	25	4278965	2.1 (1.3-3)	1.07 (0.61-1.88)	1.04 (0.59-1.83)	1 (0.57-1.76)
Omicron (BA.1/BA.2)	IMM	Deprivation quintile	3	32020	330	4276405	28.2 (25.1-31.2)	1.14 (0.97-1.34)	1.12 (0.96-1.32)	1.08 (0.92-1.26)	255	3303395	28.2 (24.7-31.7)	1.11 (0.92-1.33)	30	4294810	2.6 (1.6-3.5)	1.29 (0.74-2.23)	1.22 (0.71-2.12)	1.15 (0.67-2)
Omicron (BA.1/BA.2)	IMM	Deprivation quintile	2	26140	340	3486930	35.6 (31.8-39.4)	1.49 (1.27-1.75)	1.43 (1.22-1.68)	1.33 (1.13-1.57)	265	2714660	35.7 (31.4-39.9)	1.36 (1.13-1.64)	35	3507365	3.6 (2.4-4.9)	2.03 (1.2-3.44)	1.75 (1.03-2.97)	1.6 (0.94-2.72)
Omicron (BA.1/BA.2)	IMM	Deprivation quintile	1 (most deprived)	22250	305	2964980	37.6 (33.4-41.8)	1.66 (1.4-1.96)	1.55 (1.3-1.83)	1.38 (1.16-1.63)	260	2364100	40.2 (35.3-45.1)	1.45 (1.2-1.76)	35	2983890	4.3 (2.9-5.7)	2.52 (1.45-4.37)	2.05 (1.18-3.58)	1.72 (0.98-3.02)
Omicron (BA.1/BA.2)	IMM	Care home	0	140790	1560	18802285	30.3 (28.8-31.8)	1 (ref)	1 (ref)	1 (ref)	1205	14564150	30.2 (28.5-31.9)	1 (ref)	125	18893035	2.4 (2-2.8)	1 (ref)	1 (ref)	1 (ref)
Omicron (BA.1/BA.2)	IMM	Care home	1	1020	50	125675	145.3 (105-185.6)	2.47 (1.84-3.31)	2.49 (1.86-3.35)	2.27 (1.69-3.04)	45	105315	156.1 (110.5-201.7)	2.2 (1.6-3.03)	20	127875	57.1 (32.1-82.2)	6.96 (4.11-11.78)	6.91 (4.04-11.81)	6.41 (3.76-10.94)
Omicron (BA.1/BA.2)	IMM	Smoking status	Never and unknown	56400	530	7542500	25.7 (23.5-27.9)	1 (ref)	1 (ref)	1 (ref)	400	5779650	25.3 (22.8-27.8)	1 (ref)	40	7573960	1.9 (1.3-2.5)	1 (ref)	1 (ref)	1 (ref)
Omicron (BA.1/BA.2)	IMM	Smoking status	Former	68225	925	9090035	37.2 (34.8-39.6)	1.37 (1.23-1.53)	1.37 (1.23-1.53)	1.28 (1.15-1.43)	725	7061490	37.5 (34.8-40.2)	1.33 (1.17-1.51)	95	9141390	3.8 (3-4.6)	1.48 (1.02-2.15)	1.47 (1.01-2.13)	1.38 (0.94-2.02)
Omicron (BA.1/BA.2)	IMM	Smoking status	Current	17175	155	2295425	24.7 (20.8-28.5)	1.13 (0.94-1.35)	1.04 (0.86-1.25)	0.97 (0.81-1.17)	125	1828325	25 (20.6-29.3)	1 (0.81-1.23)	[R]	-	-	-	-	-
Omicron (BA.1/BA.2)	IMM	N prior COVID-19 vaccine doses	0	3605	65	478085	49.7 (37.6-61.7)	1 (ref)	1 (ref)	1 (ref)	65	449900	52.8 (39.9-65.6)	1 (ref)	[R]	-	-	-	-	-
Omicron (BA.1/BA.2)	IMM	N prior COVID-19 vaccine doses	1	1570	20	208895	35 (19.6-50.3)	0.67 (0.4-1.1)	0.67 (0.4-1.1)	0.67 (0.41-1.11)	20	157000	46.5 (26.1-66.9)	0.81 (0.48-1.36)	[R]	-	-	-	-	-
Omicron (BA.1/BA.2)	IMM	N prior COVID-19 vaccine doses	2	16795	240	2225940	39.4 (34.4-44.4)	0.77 (0.58-1.01)	0.77 (0.58-1.01)	0.76 (0.58-1.01)	155	1093400	51.8 (43.6-59.9)	0.97 (0.72-1.3)	35	2241275	5.7 (3.8-7.6)	0.63 (0.3-1.32)	0.63 (0.3-1.32)	0.63 (0.3-1.33)
Omicron (BA.1/BA.2)	IMM	N prior COVID-19 vaccine doses	3+	119835	1285	16015040	29.3 (27.7-30.9)	0.45 (0.35-0.58)	0.45 (0.35-0.58)	0.48 (0.37-0.63)	1015	12969165	28.6 (26.8-30.3)	0.45 (0.35-0.59)	100	16087245	2.3 (1.8-2.7)	0.13 (0.06-0.25)	0.13 (0.06-0.25)	0.15 (0.08-0.31)
Omicron (BA.1/BA.2)	IMM	Timing of last COVID-19 vaccine dose	27+ weeks/unvavaccinated	17225	285	2279270	45.7 (40.4-51)	1 (ref)	1 (ref)	1 (ref)	200	1321645	55.3 (47.6-62.9)	1 (ref)	45	2297480	7.2 (5.1-9.2)	1 (ref)	1 (ref)	1 (ref)
Omicron (BA.1/BA.2)	IMM	Timing of last COVID-19 vaccine dose	13-26 weeks	3700	30	494010	22.2 (14.2-30.1)	0.54 (0.37-0.78)	0.54 (0.37-0.77)	0.57 (0.39-0.82)	25	243875	37.4 (22.8-52.1)	0.69 (0.45-1.05)	[R]	-	-	-	-	-
Omicron (BA.1/BA.2)	IMM	Timing of last COVID-19 vaccine dose	0-12 weeks	120880	1295	16154680	29.3 (27.7-30.9)	0.51 (0.45-0.59)	0.51 (0.45-0.59)	0.55 (0.48-0.64)	1025	13103945	28.6 (26.8-30.3)	0.43 (0.36-0.5)	100	16227340	2.3 (1.8-2.7)	0.17 (0.12-0.24)	0.17 (0.12-0.24)	0.2 (0.14-0.29)
Omicron (BA.1/BA.2)	IMM	Prior infection status	No prior infection	130355	1515	17397235	31.8 (30.2-33.4)	1 (ref)	1 (ref)	1 (ref)	1180	13473820	32 (30.2-33.8)	1 (ref)	[R]	-	-	-	-	-
Omicron (BA.1/BA.2)	IMM	Prior infection status	Infected (Pre Delta)	7640	80	1018950	28.7 (22.4-35)	0.98 (0.79-1.23)	0.96 (0.76-1.2)	0.9 (0.71-1.12)	60	800365	27.4 (20.5-34.3)	0.85 (0.65-1.1)	[R]	-	-	-	-	-
Omicron (BA.1/BA.2)	IMM	Prior infection status	Infected (Delta)	3815	15	511775	10.7 (5.3-16.1)	0.35 (0.2-0.61)	0.35 (0.2-0.6)	0.35 (0.2-0.6)	[R]	-	-	-	[R]	-	-	-	-	-
Omicron (BA.1/BA.2)	IMM	Comorbidity count	0	35960	220	4823700	16.7 (14.5-18.9)	1 (ref)	1 (ref)	1 (ref)	175	3759835	17 (14.5-19.5)	1 (ref)	[R]	-	-	-	-	-
Omicron (BA.1/BA.2)	IMM	Comorbidity count	1	51150	435	6842685	23.2 (21-25.4)	1.3 (1.1-1.53)	1.29 (1.09-1.53)	1.28 (1.08-1.51)	335	5323480	23 (20.5-25.4)	1.24 (1.03-1.5)	30	6868660	1.6 (1-2.2)	1.47 (0.64-3.4)	1.43 (0.62-3.3)	1.39 (0.6-3.22)
Omicron (BA.1/BA.2)	IMM	Comorbidity count	2	34970	475	4660260	37.2 (33.9-40.6)	1.92 (1.62-2.28)	1.91 (1.61-2.26)	1.86 (1.57-2.21)	360	3611725	36.4 (32.6-40.2)	1.77 (1.45-2.15)	45	4686945	3.5 (2.5-4.5)	2.5 (1.11-5.63)	2.37 (1.05-5.33)	2.23 (0.99-5.02)
Omicron (BA.1/BA.2)	IMM	Comorbidity count	3	15025	325	1985755	59.8 (53.3-66.3)	2.91 (2.41-3.5)	2.85 (2.37-3.44)	2.77 (2.3-3.33)	255	1516445	61.4 (53.9-69)	2.73 (2.21-3.37)	40	2002695	7.3 (5-9.6)	4.11 (1.8-9.39)	3.75 (1.64-8.57)	3.48 (1.52-7.95)
Omicron (BA.1/BA.2)	IMM	Comorbidity count	4+	4705	155	615560	92 (77.5-106.4)	4.37 (3.51-5.44)	4.24 (3.41-5.29)	4.06 (3.25-5.06)	125	457990	99.7 (82.2-117.2)	4.16 (3.25-5.32)	25	624160	14.6 (8.9-20.4)	7.26 (3.05-17.28)	6.27 (2.63-14.95)	5.57 (2.33-13.33)
Omicron (BA.1/BA.2)	IMM	Body mass index	Not obese	98605	1150	13150300	31.9 (30.1-33.8)	1 (ref)	1 (ref)	1 (ref)	895	10176220	32.1 (30-34.2)	1 (ref)	105	13215600	2.9 (2.3-3.5)	1 (ref)	1 (ref)	1 (ref)
Omicron (BA.1/BA.2)	IMM	Body mass index	Obese I (30-34.9 kg/m2)	25080	260	3353875	28.3 (24.9-31.8)	1.03 (0.9-1.18)	1.04 (0.91-1.19)	1.02 (0.89-1.17)	205	2619165	28.6 (24.7-32.5)	1.05 (0.9-1.23)	25	3369690	2.7 (1.6-3.8)	1.38 (0.88-2.15)	1.39 (0.89-2.16)	1.35 (0.87-2.11)
Omicron (BA.1/BA.2)	IMM	Body mass index	Obese II (35-39.9 kg/m2)	11110	115	1486840	28.3 (23.1-33.4)	1.11 (0.91-1.35)	1.12 (0.92-1.36)	1.08 (0.89-1.32)	85	1149680	27 (21.3-32.7)	1.04 (0.82-1.3)	[R]	-	-	-	-	-
Omicron (BA.1/BA.2)	IMM	Body mass index	Obese III (40+ kg/m2)	7010	85	936945	33.1 (26.1-40.2)	1.45 (1.16-1.81)	1.45 (1.16-1.81)	1.39 (1.11-1.74)	65	724405	32.8 (24.8-40.7)	1.39 (1.07-1.8)	[R]	-	-	-	-	-
Omicron (BA.1/BA.2)	IMM	Asthma	No asthma	113960	1240	15213005	29.8 (28.1-31.4)	1 (ref)	1 (ref)	1 (ref)	965	11814860	29.8 (28-31.7)	1 (ref)	125	15283230	3 (2.5-3.5)	1 (ref)	1 (ref)	1 (ref)
Omicron (BA.1/BA.2)	IMM	Asthma	With no oral steroid use	23330	300	3113050	35.2 (31.2-39.2)	1.29 (1.14-1.46)	1.29 (1.14-1.46)	1.28 (1.13-1.46)	230	2384820	35.2 (30.7-39.8)	1.27 (1.09-1.46)	20	3131625	2.3 (1.3-3.4)	0.92 (0.56-1.51)	0.91 (0.55-1.49)	0.89 (0.54-1.46)
Omicron (BA.1/BA.2)	IMM	Asthma	With oral steroid use	4515	65	601905	39.4 (29.9-49)	1.54 (1.2-1.97)	1.53 (1.2-1.96)	1.51 (1.18-1.93)	60	469785	46.6 (34.8-58.5)	1.7 (1.31-2.21)	[R]	-	-	-	-	-
Omicron (BA.1/BA.2)	IMM	Diabetes	No diabetes	115355	1175	15415680	27.8 (26.2-29.4)	1 (ref)	1 (ref)	1 (ref)	915	11952110	28 (26.2-29.8)	1 (ref)	95	15484555	2.2 (1.8-2.7)	1 (ref)	1 (ref)	1 (ref)
Omicron (BA.1/BA.2)	IMM	Diabetes	Controlled	22910	365	3043250	43.8 (39.3-48.3)	1.44 (1.28-1.62)	1.43 (1.26-1.61)	1.39 (1.23-1.57)	280	2352260	43.5 (38.4-48.6)	1.35 (1.18-1.56)	45	3063190	5.4 (3.8-6.9)	1.59 (1.1-2.29)	1.53 (1.06-2.21)	1.42 (0.98-2.06)
Omicron (BA.1/BA.2)	IMM	Diabetes	Not controlled	840	15	111210	49.3 (24.3-74.2)	1.63 (0.98-2.73)	1.59 (0.95-2.65)	1.58 (0.95-2.64)	15	87525	62.6 (30.9-94.3)	1.86 (1.07-3.23)	[R]	-	-	-	-	-
Omicron (BA.1/BA.2)	IMM	Diabetes	Without recent Hb1ac measure	2705	50	357825	51 (36.9-65.2)	1.69 (1.28-2.24)	1.63 (1.23-2.16)	1.61 (1.21-2.13)	40	277570	52.6 (36.3-68.9)	1.67 (1.22-2.28)	[R]	-	-	-	-	-
Omicron (BA.1/BA.2)	IMM	CKD or RRT	No CKD or RRT	125245	1205	16743255	26.3 (24.8-27.8)	1 (ref)	1 (ref)	1 (ref)	930	12991965	26.1 (24.5-27.8)	1 (ref)	95	16814935	2.1 (1.6-2.5)	1 (ref)	1 (ref)	1 (ref)
Omicron (BA.1/BA.2)	IMM	CKD or RRT	CKD stage 3a	11780	235	1562020	55 (47.9-62)	1.48 (1.27-1.72)	1.47 (1.27-1.71)	1.46 (1.26-1.7)	180	1209325	54.4 (46.4-62.3)	1.42 (1.2-1.69)	25	1573820	5.8 (3.5-8.1)	1.18 (0.76-1.85)	1.18 (0.76-1.85)	1.16 (0.74-1.82)
Omicron (BA.1/BA.2)	IMM	CKD or RRT	CKD stage 3b	3780	130	494000	96.1 (79.6-112.6)	2.32 (1.91-2.82)	2.3 (1.89-2.79)	2.25 (1.85-2.73)	100	375530	97.3 (78.2-116.3)	2.21 (1.78-2.76)	20	501065	14.6 (8.2-21)	2.44 (1.49-4.01)	2.38 (1.45-3.9)	2.32 (1.42-3.8)
Omicron (BA.1/BA.2)	IMM	CKD or RRT	CKD stage 4	730	30	93250	117.5 (75.5-159.5)	3.16 (2.2-4.53)	3.06 (2.13-4.4)	2.98 (2.08-4.28)	25	68595	133.1 (80.9-185.3)	3.31 (2.24-4.88)	[R]	-	-	-	-	-
Omicron (BA.1/BA.2)	IMM	CKD or RRT	CKD stage 5	65	[R]	-	-	-	-	-	[R]	-	-	-	[R]	-	-	-	-	-
Omicron (BA.1/BA.2)	IMM	CKD or RRT	RRT (dialysis)	210	[R]	-	-	-	-	-	[R]	-	-	-	[R]	-	-	-	-	-
Omicron (BA.1/BA.2)	IMM	Hypertension	0	67260	645	8997020	26.2 (24.2-28.2)	1 (ref)	1 (ref)	1 (ref)	510	6946960	26.8 (24.5-29.1)	1 (ref)	35	9037890	1.4 (0.9-1.9)	1 (ref)	1 (ref)	1 (ref)
Omicron (BA.1/BA.2)	IMM	Hypertension	1	74545	965	9930940	35.5 (33.3-37.7)	1.05 (0.94-1.18)	1.05 (0.94-1.17)	1.03 (0.93-1.16)	740	7722510	35 (32.5-37.5)	0.98 (0.87-1.11)	110	9983025	4 (3.3-4.8)	1.32 (0.89-1.96)	1.3 (0.87-1.92)	1.26 (0.85-1.87)
Omicron (BA.1/BA.2)	IMM	Chronic respiratory disease	0	125815	1220	16818140	26.5 (25-28)	1 (ref)	1 (ref)	1 (ref)	940	13062800	26.3 (24.6-28)	1 (ref)	95	16890205	2.1 (1.6-2.5)	1 (ref)	1 (ref)	1 (ref)
Omicron (BA.1/BA.2)	IMM	Chronic respiratory disease	1	15990	385	2109820	66.7 (60-73.3)	2.2 (1.95-2.47)	2.17 (1.93-2.44)	2.12 (1.89-2.39)	310	1606670	70.5 (62.6-78.3)	2.24 (1.96-2.56)	50	2130705	8.6 (6.2-10.9)	2.78 (1.97-3.92)	2.68 (1.9-3.78)	2.6 (1.84-3.67)
Omicron (BA.1/BA.2)	IMM	Chronic cardiac disease	0	123305	1215	16485915	26.9 (25.4-28.4)	1 (ref)	1 (ref)	1 (ref)	945	12778055	27 (25.3-28.7)	1 (ref)	85	16557890	1.9 (1.5-2.3)	1 (ref)	1 (ref)	1 (ref)
Omicron (BA.1/BA.2)	IMM	Chronic cardiac disease	1	18505	395	2442045	59.1 (53.3-64.9)	1.67 (1.48-1.88)	1.64 (1.46-1.86)	1.61 (1.43-1.82)	305	1891415	58.9 (52.3-65.5)	1.56 (1.36-1.8)	60	2463025	8.9 (6.6-11.1)	2.1 (1.49-2.97)	1.99 (1.41-2.81)	1.92 (1.36-2.71)
Omicron (BA.1/BA.2)	IMM	Cancer (non-haematological)	0	130490	1400	17440430	29.3 (27.8-30.9)	1 (ref)	1 (ref)	1 (ref)	1080	13524935	29.2 (27.4-30.9)	1 (ref)	115	17522505	2.4 (2-2.8)	1 (ref)	1 (ref)	1 (ref)
Omicron (BA.1/BA.2)	IMM	Cancer (non-haematological)	1	11315	210	1487530	51.6 (44.6-58.5)	1.36 (1.17-1.58)	1.37 (1.18-1.58)	1.36 (1.17-1.58)	170	1144530	54.3 (46.1-62.4)	1.44 (1.22-1.69)	30	1498405	7.3 (4.7-9.9)	1.7 (1.14-2.54)	1.72 (1.15-2.57)	1.76 (1.18-2.63)
Omicron (BA.1/BA.2)	IMM	Chronic liver disease	0	137380	1545	18339615	30.8 (29.2-32.3)	1 (ref)	1 (ref)	1 (ref)	1200	14271210	30.7 (29-32.4)	1 (ref)	[R]	-	-	-	-	-
Omicron (BA.1/BA.2)	IMM	Chronic liver disease	1	4425	60	588345	37.2 (27.8-46.7)	1.28 (0.99-1.65)	1.29 (1-1.66)	1.27 (0.99-1.64)	50	398255	45.9 (33.1-58.6)	1.46 (1.09-1.95)	[R]	-	-	-	-	-
Omicron (BA.1/BA.2)	IMM	Stroke	0	135840	1460	18145030	29.4 (27.9-30.9)	1 (ref)	1 (ref)	1 (ref)	1120	14060975	29.1 (27.4-30.8)	1 (ref)	130	18229300	2.6 (2.2-3.1)	1 (ref)	1 (ref)	1 (ref)
Omicron (BA.1/BA.2)	IMM	Stroke	1	5965	150	782930	70 (58.8-81.2)	1.79 (1.51-2.12)	1.74 (1.47-2.07)	1.72 (1.45-2.04)	130	608495	78 (64.6-91.4)	1.85 (1.54-2.23)	15	791610	6.9 (3.4-10.4)	1.43 (0.86-2.38)	1.27 (0.76-2.13)	1.24 (0.74-2.07)
Omicron (BA.1/BA.2)	IMM	Dementia	0	141350	1590	18869685	30.8 (29.3-32.3)	1 (ref)	1 (ref)	1 (ref)	1235	14623105	30.8 (29.1-32.6)	1 (ref)	[R]	-	-	-	-	-
Omicron (BA.1/BA.2)	IMM	Dementia	1	455	15	58280	94 (46.4-141.6)	1.71 (1.06-2.77)	1.68 (1.04-2.73)	1.64 (1.01-2.66)	15	46360	118.2 (58.4-178)	1.55 (0.89-2.69)	[R]	-	-	-	-	-
Omicron (BA.1/BA.2)	IMM	Other neurological disease	0	138145	1525	18444035	30.2 (28.7-31.7)	1 (ref)	1 (ref)	1 (ref)	1190	14327365	30.3 (28.6-32.1)	1 (ref)	130	18531880	2.6 (2.1-3)	1 (ref)	1 (ref)	1 (ref)
Omicron (BA.1/BA.2)	IMM	Other neurological disease	1	3660	85	483930	64.2 (50.5-77.8)	1.92 (1.55-2.39)	1.9 (1.53-2.37)	1.9 (1.53-2.37)	60	342100	64.1 (47.9-80.3)	1.94 (1.5-2.51)	15	489035	11.2 (5.5-16.9)	2.87 (1.64-4.99)	2.55 (1.46-4.47)	2.59 (1.48-4.53)
Omicron (BA.1/BA.2)	IMM	Asplenia	0	141235	1590	18853410	30.8 (29.3-32.3)	1 (ref)	1 (ref)	1 (ref)	1235	14614180	30.9 (29.1-32.6)	1 (ref)	[R]	-	-	-	-	-
Omicron (BA.1/BA.2)	IMM	Asplenia	1	570	20	74555	98 (55-140.9)	3.48 (2.24-5.41)	3.3 (2.12-5.13)	3.03 (1.93-4.76)	15	55285	99.1 (49-149.2)	3.4 (2.08-5.54)	[R]	-	-	-	-	-
Omicron (BA.1/BA.2)	IMM	Rheumatoid arthritis/lupus/psoriasis	0	53915	670	7189710	34 (31.5-36.6)	1 (ref)	1 (ref)	1 (ref)	490	5194600	34.5 (31.4-37.5)	1 (ref)	70	7228280	3.5 (2.7-4.4)	1 (ref)	1 (ref)	1 (ref)
Omicron (BA.1/BA.2)	IMM	Rheumatoid arthritis/lupus/psoriasis	1	87895	940	11738250	29.2 (27.4-31.1)	0.8 (0.72-0.89)	0.79 (0.72-0.88)	0.84 (0.75-0.93)	760	9474865	29.3 (27.2-31.4)	0.84 (0.74-0.94)	75	11792630	2.3 (1.8-2.8)	0.51 (0.37-0.71)	0.51 (0.37-0.71)	0.54 (0.39-0.75)
Omicron (BA.1/BA.2)	IMM	Learning disability	0	141305	[R]	-	-	-	-	-	[R]	-	-	-	[R]	-	-	-	-	-
Omicron (BA.1/BA.2)	IMM	Learning disability	1	505	[R]	-	-	-	-	-	[R]	-	-	-	[R]	-	-	-	-	-
Omicron (BA.1/BA.2)	IMM	Severe mental illness	0	140310	1590	18727715	31 (29.5-32.5)	1 (ref)	1 (ref)	1 (ref)	1235	14510760	31.1 (29.4-32.8)	1 (ref)	[R]	-	-	-	-	-
Omicron (BA.1/BA.2)	IMM	Severe mental illness	1	1500	20	200250	36.5 (20.5-52.5)	1.19 (0.75-1.89)	1.13 (0.71-1.8)	1.09 (0.69-1.74)	15	158710	34.5 (17.1-52)	1.06 (0.62-1.79)	[R]	-	-	-	-	-
Omicron (BA.1/BA.2)	IMD	N	1	189770	2205	25232480	31.9 (30.6-33.3)	-	-	-	1855	20826330	32.5 (31.1-34)	-	270	25355575	3.9 (3.4-4.4)	-	-	-
Omicron (BA.1/BA.2)	IMD	Age group	60-69	37570	285	5021775	20.7 (18.3-23.1)	1 (ref)	1 (ref)	1 (ref)	235	4252885	20.2 (17.6-22.8)	1 (ref)	20	5038805	1.4 (0.8-2.1)	1 (ref)	1 (ref)	1 (ref)
Omicron (BA.1/BA.2)	IMD	Age group	18-39	22885	125	3061185	14.9 (12.3-17.5)	0.72 (0.58-0.89)	0.56 (0.45-0.7)	0.9 (0.72-1.12)	105	2389615	16 (13-19.1)	0.93 (0.73-1.18)	[R]	-	-	-	-	-
Omicron (BA.1/BA.2)	IMD	Age group	40-49	23855	110	3199845	12.6 (10.2-14.9)	0.6 (0.48-0.75)	0.51 (0.41-0.64)	0.75 (0.6-0.95)	90	2566760	12.8 (10.2-15.5)	0.76 (0.59-0.97)	[R]	-	-	-	-	-
Omicron (BA.1/BA.2)	IMD	Age group	50-59	36430	195	4884765	14.6 (12.5-16.6)	0.7 (0.59-0.84)	0.65 (0.54-0.78)	0.79 (0.66-0.95)	155	4036180	14 (11.8-16.2)	0.78 (0.63-0.95)	[R]	-	-	-	-	-
Omicron (BA.1/BA.2)	IMD	Age group	70-79	40080	610	5315770	41.9 (38.6-45.2)	2.01 (1.74-2.31)	2.17 (1.88-2.5)	1.85 (1.6-2.13)	510	4477025	41.6 (38-45.2)	1.88 (1.61-2.2)	70	5347925	4.8 (3.7-5.9)	2.98 (1.85-4.82)	3.57 (2.2-5.78)	3.1 (1.91-5.04)
Omicron (BA.1/BA.2)	IMD	Age group	80+	28950	880	3749135	85.7 (80.1-91.4)	4.11 (3.6-4.7)	4.45 (3.89-5.09)	3.35 (2.92-3.84)	760	3103870	89.4 (83.1-95.8)	3.61 (3.11-4.2)	165	3792215	15.9 (13.5-18.3)	10.23 (6.56-15.96)	12.22 (7.81-19.12)	9.59 (6.08-15.13)
Omicron (BA.1/BA.2)	IMD	Sex	Female	118140	1330	15727610	30.9 (29.2-32.5)	1 (ref)	1 (ref)	1 (ref)	1125	13065965	31.4 (29.6-33.3)	1 (ref)	140	15803180	3.2 (2.7-3.8)	1 (ref)	1 (ref)	1 (ref)
Omicron (BA.1/BA.2)	IMD	Sex	Male	71630	875	9504870	33.6 (31.4-35.9)	1.16 (1.06-1.26)	1.17 (1.08-1.28)	1.13 (1.04-1.23)	735	7760365	34.6 (32.1-37.1)	1.15 (1.05-1.27)	135	9552400	5.2 (4.3-6)	1.8 (1.42-2.29)	1.9 (1.5-2.42)	1.84 (1.45-2.34)
Omicron (BA.1/BA.2)	IMD	Ethnicity	White	156770	2025	20824310	35.5 (34-37.1)	1 (ref)	1 (ref)	1 (ref)	1695	17178490	36 (34.3-37.8)	1 (ref)	[R]	-	-	-	-	-
Omicron (BA.1/BA.2)	IMD	Ethnicity	South Asian	11685	80	1560720	18.7 (14.6-22.8)	0.8 (0.64-1.01)	0.72 (0.57-0.91)	0.64 (0.51-0.8)	70	1282325	19.9 (15.3-24.6)	0.64 (0.5-0.82)	[R]	-	-	-	-	-
Omicron (BA.1/BA.2)	IMD	Ethnicity	Black	11915	65	1593240	14.9 (11.3-18.5)	0.79 (0.61-1.02)	0.67 (0.52-0.87)	0.62 (0.47-0.8)	55	1321750	15.2 (11.2-19.2)	0.63 (0.47-0.83)	[R]	-	-	-	-	-
Omicron (BA.1/BA.2)	IMD	Ethnicity	Other	9400	40	1254210	11.6 (8-15.3)	0.5 (0.37-0.69)	0.46 (0.33-0.63)	0.49 (0.35-0.67)	35	1043770	12.2 (8.2-16.3)	0.51 (0.36-0.71)	[R]	-	-	-	-	-
Omicron (BA.1/BA.2)	IMD	Deprivation quintile	5 (least deprived)	33475	335	4456725	27.5 (24.5-30.4)	1 (ref)	1 (ref)	1 (ref)	280	3655510	28 (24.7-31.3)	1 (ref)	40	4474105	3.3 (2.3-4.3)	1 (ref)	1 (ref)	1 (ref)
Omicron (BA.1/BA.2)	IMD	Deprivation quintile	4	38350	460	5101620	32.9 (29.9-35.9)	1.28 (1.11-1.47)	1.25 (1.09-1.44)	1.22 (1.06-1.41)	370	4215120	32.1 (28.8-35.3)	1.17 (1.01-1.37)	65	5125765	4.6 (3.5-5.8)	1.57 (1.06-2.34)	1.51 (1.01-2.25)	1.47 (0.99-2.2)
Omicron (BA.1/BA.2)	IMD	Deprivation quintile	3	40895	475	5434690	31.9 (29.1-34.8)	1.32 (1.14-1.51)	1.28 (1.11-1.47)	1.21 (1.05-1.39)	395	4483425	32.2 (29-35.4)	1.19 (1.02-1.39)	55	5460095	3.7 (2.7-4.7)	1.33 (0.88-2.01)	1.26 (0.83-1.91)	1.2 (0.8-1.83)
Omicron (BA.1/BA.2)	IMD	Deprivation quintile	2	38745	445	5150340	31.6 (28.6-34.5)	1.46 (1.26-1.68)	1.38 (1.19-1.59)	1.28 (1.11-1.48)	390	4249700	33.5 (30.2-36.8)	1.3 (1.11-1.52)	50	5176845	3.5 (2.5-4.5)	1.56 (1.02-2.38)	1.42 (0.93-2.17)	1.34 (0.88-2.05)
Omicron (BA.1/BA.2)	IMD	Deprivation quintile	1 (most deprived)	38310	490	5089105	35.2 (32.1-38.3)	1.77 (1.53-2.05)	1.6 (1.39-1.85)	1.46 (1.26-1.69)	425	4222580	36.8 (33.3-40.3)	1.45 (1.24-1.71)	65	5118770	4.6 (3.5-5.8)	2.61 (1.74-3.92)	2.19 (1.45-3.29)	2.04 (1.35-3.09)
Omicron (BA.1/BA.2)	IMD	Care home	0	186125	2060	24783355	30.4 (29-31.7)	1 (ref)	1 (ref)	1 (ref)	1725	20426260	30.8 (29.4-32.3)	1 (ref)	230	24899885	3.4 (2.9-3.8)	1 (ref)	1 (ref)	1 (ref)
Omicron (BA.1/BA.2)	IMD	Care home	1	3645	145	449125	117.9 (98.7-137.1)	1.61 (1.34-1.92)	1.62 (1.35-1.95)	1.54 (1.28-1.85)	135	400070	123.3 (102.5-144)	1.53 (1.26-1.85)	40	455695	32.1 (22.1-42)	2.83 (1.97-4.07)	2.91 (2-4.24)	2.8 (1.93-4.06)
Omicron (BA.1/BA.2)	IMD	Smoking status	Never and unknown	79780	710	10638520	24.4 (22.6-26.2)	1 (ref)	1 (ref)	1 (ref)	600	8748585	25 (23-27.1)	1 (ref)	75	10680070	2.6 (2-3.1)	1 (ref)	1 (ref)	1 (ref)
Omicron (BA.1/BA.2)	IMD	Smoking status	Former	82475	1240	10931790	41.4 (39.1-43.7)	1.36 (1.24-1.5)	1.37 (1.24-1.5)	1.19 (1.08-1.31)	1030	9059540	41.5 (39-44.1)	1.18 (1.06-1.31)	165	10999000	5.5 (4.6-6.3)	1.45 (1.1-1.92)	1.45 (1.1-1.92)	1.27 (0.96-1.69)
Omicron (BA.1/BA.2)	IMD	Smoking status	Current	27515	255	3662170	25.4 (22.3-28.6)	1.41 (1.22-1.63)	1.29 (1.12-1.5)	1.1 (0.95-1.28)	225	3018205	27.2 (23.7-30.8)	1.14 (0.97-1.34)	30	3676510	3 (1.9-4)	2.36 (1.53-3.63)	2.06 (1.33-3.19)	1.75 (1.12-2.72)
Omicron (BA.1/BA.2)	IMD	Immunosuppression timing (IMD)	>1 year	162345	1785	21602720	30.2 (28.8-31.6)	1 (ref)	1 (ref)	1 (ref)	1520	17898900	31 (29.5-32.6)	1 (ref)	225	21702250	3.8 (3.3-4.3)	1 (ref)	1 (ref)	1 (ref)
Omicron (BA.1/BA.2)	IMD	Immunosuppression timing (IMD)	<=1 year	27425	420	3629755	42.3 (38.2-46.3)	1.34 (1.2-1.49)	1.34 (1.21-1.5)	1.33 (1.2-1.48)	340	2927435	42.4 (37.9-46.9)	1.29 (1.14-1.45)	50	3653330	5 (3.6-6.4)	1.2 (0.88-1.64)	1.22 (0.9-1.67)	1.22 (0.89-1.67)
Omicron (BA.1/BA.2)	IMD	N prior COVID-19 vaccine doses	0	14005	150	1854370	29.5 (24.8-34.3)	1 (ref)	1 (ref)	1 (ref)	145	1766980	30 (25.1-34.9)	1 (ref)	15	1864760	2.9 (1.5-4.4)	1 (ref)	1 (ref)	1 (ref)
Omicron (BA.1/BA.2)	IMD	N prior COVID-19 vaccine doses	1	3720	55	491675	40.9 (30.1-51.7)	1.22 (0.9-1.66)	1.22 (0.9-1.66)	1.12 (0.82-1.51)	45	363220	45.3 (32-58.5)	1.16 (0.83-1.62)	[R]	-	-	-	-	-
Omicron (BA.1/BA.2)	IMD	N prior COVID-19 vaccine doses	2	34155	435	4523610	35.1 (31.8-38.4)	1.02 (0.85-1.23)	1.02 (0.85-1.23)	0.9 (0.75-1.09)	270	2340475	42.1 (37.1-47.2)	1.17 (0.96-1.44)	60	4550780	4.8 (3.6-6)	1.08 (0.63-1.85)	1.06 (0.62-1.82)	0.93 (0.54-1.6)
Omicron (BA.1/BA.2)	IMD	N prior COVID-19 vaccine doses	3+	137890	1560	18362820	31 (29.5-32.6)	0.49 (0.41-0.59)	0.49 (0.41-0.59)	0.45 (0.37-0.53)	1395	16355655	31.2 (29.5-32.8)	0.46 (0.38-0.55)	180	18445245	3.6 (3-4.1)	0.3 (0.18-0.5)	0.3 (0.18-0.5)	0.28 (0.17-0.46)
Omicron (BA.1/BA.2)	IMD	Timing of last COVID-19 vaccine dose	27+ weeks/unvavaccinated	39730	535	5251645	37.2 (34.1-40.4)	1 (ref)	1 (ref)	1 (ref)	380	3473145	40 (35.9-44)	1 (ref)	75	5285175	5.2 (4-6.4)	1 (ref)	1 (ref)	1 (ref)
Omicron (BA.1/BA.2)	IMD	Timing of last COVID-19 vaccine dose	13-26 weeks	9250	75	1235690	22.2 (17.2-27.2)	0.75 (0.59-0.96)	0.75 (0.59-0.96)	0.79 (0.62-1.01)	50	661955	27.6 (19.9-35.2)	0.91 (0.68-1.22)	[R]	-	-	-	-	-
Omicron (BA.1/BA.2)	IMD	Timing of last COVID-19 vaccine dose	0-12 weeks	140785	1595	18745140	31.1 (29.6-32.6)	0.47 (0.43-0.53)	0.48 (0.43-0.53)	0.48 (0.43-0.53)	1425	16691230	31.2 (29.6-32.8)	0.41 (0.36-0.46)	185	18830055	3.6 (3.1-4.1)	0.28 (0.21-0.37)	0.28 (0.21-0.37)	0.3 (0.22-0.39)
Omicron (BA.1/BA.2)	IMD	Prior infection status	No prior infection	173930	2045	23130675	32.3 (30.9-33.7)	1 (ref)	1 (ref)	1 (ref)	1725	19114390	33 (31.4-34.5)	1 (ref)	250	23244430	3.9 (3.4-4.4)	1 (ref)	1 (ref)	1 (ref)
Omicron (BA.1/BA.2)	IMD	Prior infection status	Infected (Pre Delta)	11325	130	1498425	31.7 (26.2-37.1)	1.1 (0.92-1.32)	1.08 (0.91-1.29)	1 (0.84-1.19)	110	1225205	32.8 (26.7-38.9)	1.01 (0.83-1.23)	20	1506275	4.8 (2.7-7)	1.35 (0.84-2.15)	1.25 (0.78-2)	1.16 (0.72-1.86)
Omicron (BA.1/BA.2)	IMD	Prior infection status	Infected (Delta)	4515	25	603380	15.1 (9.2-21.1)	0.71 (0.48-1.04)	0.7 (0.48-1.04)	0.69 (0.47-1.01)	25	486740	18.8 (11.4-26.1)	0.72 (0.48-1.09)	[R]	-	-	-	-	-
Omicron (BA.1/BA.2)	IMD	Comorbidity count	0	48105	170	6446955	9.6 (8.2-11.1)	1 (ref)	1 (ref)	1 (ref)	145	5255470	10.1 (8.4-11.7)	1 (ref)	15	6458200	0.8 (0.4-1.3)	1 (ref)	1 (ref)	1 (ref)
Omicron (BA.1/BA.2)	IMD	Comorbidity count	1	62915	485	8401940	21.1 (19.2-23)	1.74 (1.45-2.08)	1.77 (1.48-2.12)	1.73 (1.45-2.08)	405	6952165	21.3 (19.2-23.3)	1.66 (1.37-2.02)	45	8430690	1.9 (1.4-2.5)	1.16 (0.62-2.18)	1.18 (0.63-2.22)	1.16 (0.62-2.18)
Omicron (BA.1/BA.2)	IMD	Comorbidity count	2	46175	655	6124965	39.1 (36.1-42.1)	2.6 (2.17-3.11)	2.65 (2.21-3.18)	2.57 (2.15-3.08)	545	5096605	39.1 (35.8-42.3)	2.43 (2-2.96)	90	6160000	5.3 (4.2-6.4)	1.86 (1.02-3.4)	1.9 (1.04-3.47)	1.83 (1-3.35)
Omicron (BA.1/BA.2)	IMD	Comorbidity count	3	23495	540	3085500	63.9 (58.5-69.3)	3.72 (3.08-4.49)	3.77 (3.12-4.55)	3.64 (3.02-4.4)	465	2558765	66.4 (60.3-72.4)	3.58 (2.93-4.39)	75	3114860	8.8 (6.8-10.8)	2.4 (1.3-4.44)	2.41 (1.31-4.46)	2.32 (1.25-4.29)
Omicron (BA.1/BA.2)	IMD	Comorbidity count	4+	9080	355	1173120	110.5 (99-122)	6.11 (5.01-7.45)	6.09 (4.99-7.43)	5.83 (4.78-7.12)	290	963330	110 (97.3-122.6)	5.49 (4.42-6.82)	50	1191830	15.3 (11.1-19.6)	3.98 (2.11-7.5)	3.86 (2.04-7.27)	3.65 (1.93-6.9)
Omicron (BA.1/BA.2)	IMD	Body mass index	Not obese	137225	1635	18219180	32.8 (31.2-34.4)	1 (ref)	1 (ref)	1 (ref)	1395	15023145	33.9 (32.1-35.7)	1 (ref)	210	18309340	4.2 (3.6-4.8)	1 (ref)	1 (ref)	1 (ref)
Omicron (BA.1/BA.2)	IMD	Body mass index	Obese I (30-34.9 kg/m2)	30660	310	4091200	27.7 (24.6-30.8)	1.01 (0.89-1.14)	1.03 (0.91-1.16)	1.01 (0.89-1.14)	245	3383485	26.4 (23.1-29.8)	0.95 (0.83-1.09)	40	4109615	3.6 (2.5-4.7)	1.15 (0.81-1.63)	1.17 (0.83-1.66)	1.15 (0.81-1.64)
Omicron (BA.1/BA.2)	IMD	Body mass index	Obese II (35-39.9 kg/m2)	13420	155	1791500	31.6 (26.6-36.6)	1.32 (1.11-1.56)	1.33 (1.13-1.58)	1.3 (1.1-1.54)	130	1486205	31.9 (26.5-37.4)	1.33 (1.11-1.59)	[R]	-	-	-	-	-
Omicron (BA.1/BA.2)	IMD	Body mass index	Obese III (40+ kg/m2)	8465	105	1130595	33.9 (27.4-40.4)	1.71 (1.4-2.08)	1.72 (1.41-2.1)	1.64 (1.34-2)	85	933500	33.3 (26.2-40.3)	1.6 (1.28-2)	[R]	-	-	-	-	-
Omicron (BA.1/BA.2)	IMD	Asthma	No asthma	152695	1675	20305915	30.1 (28.7-31.6)	1 (ref)	1 (ref)	1 (ref)	1425	16773055	31 (29.4-32.6)	1 (ref)	230	20398175	4.1 (3.6-4.7)	1 (ref)	1 (ref)	1 (ref)
Omicron (BA.1/BA.2)	IMD	Asthma	With no oral steroid use	31490	415	4186515	36.2 (32.7-39.7)	1.37 (1.23-1.53)	1.38 (1.24-1.54)	1.36 (1.22-1.52)	335	3438745	35.6 (31.8-39.4)	1.29 (1.15-1.46)	35	4209915	3 (2-4)	1.02 (0.72-1.45)	1.03 (0.73-1.46)	1.02 (0.72-1.45)
Omicron (BA.1/BA.2)	IMD	Asthma	With oral steroid use	5585	115	740050	56.8 (46.4-67.1)	2.1 (1.73-2.54)	2.12 (1.75-2.57)	2.06 (1.7-2.5)	100	614530	59.4 (47.8-71.1)	2.13 (1.74-2.62)	[R]	-	-	-	-	-
Omicron (BA.1/BA.2)	IMD	Diabetes	No diabetes	151370	1495	20162775	27.1 (25.7-28.5)	1 (ref)	1 (ref)	1 (ref)	1255	16606200	27.6 (26.1-29.1)	1 (ref)	185	20247265	3.3 (2.9-3.8)	1 (ref)	1 (ref)	1 (ref)
Omicron (BA.1/BA.2)	IMD	Diabetes	Controlled	32200	585	4254880	50.2 (46.1-54.3)	1.43 (1.3-1.58)	1.43 (1.29-1.57)	1.44 (1.3-1.58)	495	3541920	51 (46.5-55.5)	1.45 (1.3-1.62)	70	4286550	6 (4.6-7.4)	1.15 (0.87-1.52)	1.13 (0.86-1.49)	1.13 (0.85-1.49)
Omicron (BA.1/BA.2)	IMD	Diabetes	Not controlled	1170	30	153415	71.4 (45.9-97)	2.12 (1.46-3.07)	2.07 (1.43-3)	2.09 (1.44-3.03)	25	126360	72.3 (43.9-100.6)	2.17 (1.44-3.25)	[R]	-	-	-	-	-
Omicron (BA.1/BA.2)	IMD	Diabetes	Without recent Hb1ac measure	5035	95	661410	52.5 (41.9-63)	1.63 (1.32-2)	1.51 (1.23-1.86)	1.53 (1.24-1.88)	85	551845	56.3 (44.3-68.2)	1.6 (1.28-2)	15	666580	8.2 (4.1-12.4)	1.5 (0.85-2.64)	1.3 (0.74-2.3)	1.32 (0.75-2.32)
Omicron (BA.1/BA.2)	IMD	CKD or RRT	No CKD or RRT	163220	1470	21771210	24.7 (23.4-25.9)	1 (ref)	1 (ref)	1 (ref)	1245	17948060	25.3 (23.9-26.7)	1 (ref)	140	21857070	2.3 (2-2.7)	1 (ref)	1 (ref)	1 (ref)
Omicron (BA.1/BA.2)	IMD	CKD or RRT	CKD stage 3a	16345	355	2150320	60.3 (54-66.6)	1.29 (1.14-1.45)	1.3 (1.15-1.47)	1.29 (1.14-1.46)	295	1797435	59.9 (53.1-66.8)	1.25 (1.09-1.43)	55	2168355	9.3 (6.8-11.7)	1.39 (1.01-1.92)	1.43 (1.04-1.98)	1.41 (1.02-1.95)
Omicron (BA.1/BA.2)	IMD	CKD or RRT	CKD stage 3b	7295	240	945180	92.7 (81-104.5)	1.67 (1.44-1.93)	1.68 (1.45-1.94)	1.65 (1.43-1.91)	205	781305	95.8 (82.7-109)	1.65 (1.41-1.94)	45	957695	17.2 (12.1-22.2)	2 (1.41-2.84)	2.01 (1.42-2.86)	1.97 (1.39-2.8)
Omicron (BA.1/BA.2)	IMD	CKD or RRT	CKD stage 4	2175	105	273980	140 (113.2-166.7)	2.49 (2.03-3.06)	2.47 (2.01-3.03)	2.44 (1.98-2.99)	85	224585	138.2 (108.9-167.6)	2.28 (1.81-2.86)	25	279315	32.7 (19.9-45.5)	3.38 (2.15-5.31)	3.3 (2.1-5.18)	3.26 (2.07-5.12)
Omicron (BA.1/BA.2)	IMD	CKD or RRT	CKD stage 5	245	[R]	-	-	-	-	-	[R]	-	-	-	[R]	-	-	-	-	-
Omicron (BA.1/BA.2)	IMD	CKD or RRT	RRT (dialysis)	485	25	62060	147.1 (89.5-204.8)	4.26 (2.82-6.44)	4.27 (2.83-6.45)	4.26 (2.82-6.44)	20	49450	147.7 (83-212.5)	4.56 (2.93-7.1)	[R]	-	-	-	-	-
Omicron (BA.1/BA.2)	IMD	Hypertension	0	89810	685	11989595	20.9 (19.3-22.4)	1 (ref)	1 (ref)	1 (ref)	565	9805640	21 (19.3-22.8)	1 (ref)	65	12031785	2 (1.5-2.5)	1 (ref)	1 (ref)	1 (ref)
Omicron (BA.1/BA.2)	IMD	Hypertension	1	99960	1520	13242885	41.9 (39.8-44)	1.15 (1.04-1.27)	1.16 (1.05-1.28)	1.15 (1.04-1.27)	1290	11020690	42.8 (40.4-45.1)	1.18 (1.06-1.32)	210	13323790	5.8 (5-6.5)	1.09 (0.81-1.45)	1.09 (0.81-1.45)	1.08 (0.81-1.44)
Omicron (BA.1/BA.2)	IMD	Chronic respiratory disease	0	166440	1560	22181675	25.7 (24.4-27)	1 (ref)	1 (ref)	1 (ref)	1320	18328135	26.3 (24.9-27.7)	1 (ref)	190	22269665	3.1 (2.7-3.6)	1 (ref)	1 (ref)	1 (ref)
Omicron (BA.1/BA.2)	IMD	Chronic respiratory disease	1	23330	645	3050805	77.2 (71.3-83.2)	2.2 (2-2.41)	2.18 (1.98-2.4)	2.1 (1.91-2.31)	540	2498195	79 (72.3-85.6)	2.11 (1.9-2.34)	80	3085910	9.5 (7.4-11.5)	1.82 (1.4-2.37)	1.78 (1.36-2.32)	1.7 (1.3-2.21)
Omicron (BA.1/BA.2)	IMD	Chronic cardiac disease	0	160395	1390	21403085	23.7 (22.5-25)	1 (ref)	1 (ref)	1 (ref)	1170	17651540	24.2 (22.8-25.6)	1 (ref)	150	21483335	2.6 (2.1-3)	1 (ref)	1 (ref)	1 (ref)
Omicron (BA.1/BA.2)	IMD	Chronic cardiac disease	1	29375	815	3829395	77.7 (72.4-83.1)	1.94 (1.76-2.12)	1.92 (1.75-2.11)	1.88 (1.71-2.06)	690	3174795	79.4 (73.5-85.3)	1.9 (1.72-2.1)	120	3872240	11.3 (9.3-13.3)	1.69 (1.32-2.17)	1.65 (1.29-2.12)	1.61 (1.26-2.07)
Omicron (BA.1/BA.2)	IMD	Cancer (non-haematological)	0	171205	1830	22802565	29.3 (28-30.7)	1 (ref)	1 (ref)	1 (ref)	1535	18827550	29.8 (28.3-31.3)	1 (ref)	215	22906020	3.4 (3-3.9)	1 (ref)	1 (ref)	1 (ref)
Omicron (BA.1/BA.2)	IMD	Cancer (non-haematological)	1	18565	375	2429915	56.4 (50.7-62.1)	1.27 (1.14-1.43)	1.29 (1.16-1.45)	1.27 (1.14-1.43)	320	1998780	58.5 (52.1-64.9)	1.32 (1.16-1.49)	55	2449560	8.2 (6-10.4)	1.22 (0.9-1.64)	1.25 (0.93-1.68)	1.23 (0.91-1.66)
Omicron (BA.1/BA.2)	IMD	Chronic liver disease	0	184875	2090	24590260	31 (29.7-32.4)	1 (ref)	1 (ref)	1 (ref)	1765	20312585	31.7 (30.3-33.2)	1 (ref)	255	24706740	3.8 (3.3-4.2)	1 (ref)	1 (ref)	1 (ref)
Omicron (BA.1/BA.2)	IMD	Chronic liver disease	1	4895	110	642220	62.6 (50.9-74.3)	2.29 (1.89-2.77)	2.26 (1.87-2.74)	2.21 (1.83-2.68)	90	513745	64 (50.8-77.2)	2.2 (1.78-2.72)	15	648840	8.4 (4.2-12.7)	2.8 (1.66-4.74)	2.73 (1.61-4.61)	2.65 (1.57-4.48)
Omicron (BA.1/BA.2)	IMD	Stroke	0	179580	1885	23907270	28.8 (27.5-30.1)	1 (ref)	1 (ref)	1 (ref)	1580	19725705	29.3 (27.8-30.7)	1 (ref)	215	24013850	3.3 (2.8-3.7)	1 (ref)	1 (ref)	1 (ref)
Omicron (BA.1/BA.2)	IMD	Stroke	1	10190	320	1325210	88.2 (78.5-97.9)	1.81 (1.6-2.04)	1.78 (1.58-2.01)	1.76 (1.55-1.98)	280	1100625	92.9 (82-103.8)	1.81 (1.59-2.07)	55	1341725	15 (11-18.9)	2.04 (1.51-2.75)	1.99 (1.48-2.69)	1.96 (1.46-2.65)
Omicron (BA.1/BA.2)	IMD	Dementia	0	188600	2145	25086100	31.2 (29.9-32.6)	1 (ref)	1 (ref)	1 (ref)	1810	20698115	31.9 (30.5-33.4)	1 (ref)	[R]	-	-	-	-	-
Omicron (BA.1/BA.2)	IMD	Dementia	1	1170	60	146380	149.7 (111.8-187.6)	1.93 (1.48-2.51)	1.85 (1.42-2.41)	1.81 (1.39-2.36)	50	128215	142.4 (103-181.9)	1.68 (1.26-2.24)	[R]	-	-	-	-	-
Omicron (BA.1/BA.2)	IMD	Other neurological disease	0	180975	2020	24071110	30.7 (29.3-32)	1 (ref)	1 (ref)	1 (ref)	1715	19856890	31.5 (30.1-33)	1 (ref)	245	24185240	3.7 (3.2-4.2)	1 (ref)	1 (ref)	1 (ref)
Omicron (BA.1/BA.2)	IMD	Other neurological disease	1	8795	180	1161365	56.6 (48.3-64.9)	1.5 (1.29-1.75)	1.5 (1.29-1.75)	1.5 (1.29-1.75)	140	969440	52.7 (44-61.5)	1.36 (1.15-1.62)	30	1170335	9.4 (6-12.7)	1.63 (1.1-2.42)	1.62 (1.09-2.4)	1.61 (1.09-2.39)
Omicron (BA.1/BA.2)	IMD	Asplenia	0	188650	2185	25084130	31.8 (30.5-33.1)	1 (ref)	1 (ref)	1 (ref)	1840	20705960	32.5 (31-33.9)	1 (ref)	[R]	-	-	-	-	-
Omicron (BA.1/BA.2)	IMD	Asplenia	1	1120	20	148350	49.2 (27.7-70.8)	1.65 (1.05-2.59)	1.68 (1.07-2.65)	1.66 (1.06-2.61)	15	120370	45.5 (22.5-68.5)	1.61 (0.97-2.67)	[R]	-	-	-	-	-
Omicron (BA.1/BA.2)	IMD	Rheumatoid arthritis/lupus/psoriasis	0	79455	835	10562840	28.9 (26.9-30.8)	1 (ref)	1 (ref)	1 (ref)	690	8577815	29.4 (27.2-31.6)	1 (ref)	115	10609205	4 (3.2-4.7)	1 (ref)	1 (ref)	1 (ref)
Omicron (BA.1/BA.2)	IMD	Rheumatoid arthritis/lupus/psoriasis	1	110315	1370	14669640	34.1 (32.3-35.9)	1.06 (0.97-1.16)	1.05 (0.96-1.15)	1.06 (0.97-1.16)	1165	12248520	34.7 (32.7-36.7)	1.05 (0.96-1.16)	155	14746370	3.8 (3.2-4.4)	0.89 (0.69-1.14)	0.87 (0.68-1.12)	0.88 (0.69-1.13)
Omicron (BA.1/BA.2)	IMD	Learning disability	0	188550	2180	25070870	31.8 (30.4-33.1)	1 (ref)	1 (ref)	1 (ref)	1840	20698665	32.5 (31-34)	1 (ref)	[R]	-	-	-	-	-
Omicron (BA.1/BA.2)	IMD	Learning disability	1	1220	20	161605	45.2 (25.4-65)	2.72 (1.77-4.18)	2.73 (1.78-4.19)	2.56 (1.67-3.92)	20	127665	57.2 (32.1-82.3)	2.78 (1.75-4.4)	[R]	-	-	-	-	-
Omicron (BA.1/BA.2)	IMD	Severe mental illness	0	186260	2135	24769325	31.5 (30.1-32.8)	1 (ref)	1 (ref)	1 (ref)	1800	20450490	32.1 (30.7-33.6)	1 (ref)	[R]	-	-	-	-	-
Omicron (BA.1/BA.2)	IMD	Severe mental illness	1	3510	65	463155	51.3 (38.8-63.7)	2.17 (1.7-2.77)	2.02 (1.58-2.57)	1.95 (1.53-2.49)	55	375840	53.5 (39.3-67.6)	1.94 (1.48-2.54)	[R]	-	-	-	-	-

## Sheet: JN.1
					Severe COVID-19 (main)						Severe COVID-19 (sensitivity)				COVID-19 mortality
Wave	Subset	Variable	Level	N	n events - severe	Person-time (1000 py) - severe	IR (95% CI) - severe	HR (95% CI), minimally adjusted - severe	HR (95% CI), extended - severe	HR (95% CI), fully adjusted - severe	n events - sensitivity	Person-time (1000 py) - sensitivity	IR (95% CI) - sensitivity	HR (95% CI), fully adjusted - sensitivity	n events - mortality	Person-time (1000 py) - mortality	IR (95% CI) - mortality	HR (95% CI), minimally adjusted - mortality	HR (95% CI), extended - mortality	HR (95% CI), fully adjusted - mortality
Omicron (JN.1)	SOT	N	1	21350	140	2485370	20.6 (17.2-24)	-	-	-	140	2454135	20.8 (17.4-24.3)	-	[R]	-	-	-	-	-
Omicron (JN.1)	SOT	Age group	60-69	5560	35	646405	19.8 (13.2-26.3)	1 (ref)	1 (ref)	1 (ref)	35	637980	20 (13.4-26.7)	1 (ref)	-	-	-	-	-	-
Omicron (JN.1)	SOT	Age group	18-39	3350	15	391350	14 (6.9-21.1)	0.62 (0.33-1.18)	0.58 (0.3-1.11)	0.8 (0.42-1.55)	15	388035	14.1 (7-21.3)	0.82 (0.42-1.59)	-	-	-	-	-	-
Omicron (JN.1)	SOT	Age group	40-49	3185	[R]	-	-	-	-	-	[R]	-	-	-	-	-	-	-	-	-
Omicron (JN.1)	SOT	Age group	50-59	5185	25	605825	15.1 (9.2-21)	0.82 (0.5-1.36)	0.79 (0.48-1.31)	0.84 (0.51-1.39)	25	597615	15.3 (9.3-21.3)	0.87 (0.52-1.44)	-	-	-	-	-	-
Omicron (JN.1)	SOT	Age group	70-79	3400	45	392120	41.9 (29.7-54.2)	2.15 (1.38-3.33)	2.21 (1.42-3.43)	2.12 (1.36-3.3)	45	386120	42.6 (30.1-55)	2.19 (1.4-3.42)	-	-	-	-	-	-
Omicron (JN.1)	SOT	Age group	80+	665	[R]	-	-	-	-	-	[R]	-	-	-	-	-	-	-	-	-
Omicron (JN.1)	SOT	Sex	Female	8585	60	1000645	21.9 (16.4-27.4)	1 (ref)	1 (ref)	1 (ref)	60	987440	22.2 (16.6-27.8)	1 (ref)	-	-	-	-	-	-
Omicron (JN.1)	SOT	Sex	Male	12770	80	1484725	19.7 (15.4-24)	0.94 (0.67-1.32)	0.95 (0.68-1.33)	0.92 (0.66-1.29)	80	1466695	19.9 (15.6-24.3)	0.91 (0.65-1.28)	-	-	-	-	-	-
Omicron (JN.1)	SOT	Ethnicity	White	17360	[R]	-	-	-	-	-	[R]	-	-	-	-	-	-	-	-	-
Omicron (JN.1)	SOT	Ethnicity	South Asian	2385	[R]	-	-	-	-	-	[R]	-	-	-	-	-	-	-	-	-
Omicron (JN.1)	SOT	Ethnicity	Black	815	[R]	-	-	-	-	-	[R]	-	-	-	-	-	-	-	-	-
Omicron (JN.1)	SOT	Ethnicity	Other	790	[R]	-	-	-	-	-	[R]	-	-	-	-	-	-	-	-	-
Omicron (JN.1)	SOT	Deprivation quintile	5 (least deprived)	3700	30	431320	25.4 (16.3-34.5)	1 (ref)	1 (ref)	1 (ref)	30	425970	25.7 (16.5-34.9)	1 (ref)	-	-	-	-	-	-
Omicron (JN.1)	SOT	Deprivation quintile	4	4190	25	489040	18.7 (11.4-26)	0.8 (0.47-1.36)	0.8 (0.47-1.37)	0.79 (0.46-1.36)	25	482040	18.9 (11.5-26.4)	0.8 (0.47-1.36)	-	-	-	-	-	-
Omicron (JN.1)	SOT	Deprivation quintile	3	4570	35	531040	24.1 (16.1-32)	0.98 (0.6-1.62)	0.99 (0.6-1.64)	0.96 (0.58-1.58)	35	524580	24.4 (16.3-32.4)	0.93 (0.56-1.54)	-	-	-	-	-	-
Omicron (JN.1)	SOT	Deprivation quintile	2	4450	30	516865	21.2 (13.6-28.8)	0.9 (0.53-1.51)	0.9 (0.53-1.53)	0.85 (0.5-1.45)	30	510615	21.5 (13.8-29.1)	0.85 (0.5-1.45)	-	-	-	-	-	-
Omicron (JN.1)	SOT	Deprivation quintile	1 (most deprived)	4440	20	517105	14.1 (7.9-20.3)	0.79 (0.45-1.41)	0.8 (0.45-1.44)	0.73 (0.41-1.31)	20	510930	14.3 (8-20.6)	0.73 (0.41-1.31)	-	-	-	-	-	-
Omicron (JN.1)	SOT	Care home	0	21190	[R]	-	-	-	-	-	[R]	-	-	-	-	-	-	-	-	-
Omicron (JN.1)	SOT	Care home	1	165	[R]	-	-	-	-	-	[R]	-	-	-	-	-	-	-	-	-
Omicron (JN.1)	SOT	Smoking status	Never and unknown	9970	60	1162425	18.9 (14.1-23.6)	1 (ref)	1 (ref)	1 (ref)	60	1145615	19.1 (14.3-24)	1 (ref)	-	-	-	-	-	-
Omicron (JN.1)	SOT	Smoking status	Former	9420	75	1095580	25 (19.3-30.7)	1.14 (0.81-1.62)	1.14 (0.8-1.61)	1.08 (0.76-1.54)	70	1082565	23.6 (18.1-29.1)	1.07 (0.75-1.52)	-	-	-	-	-	-
Omicron (JN.1)	SOT	Smoking status	Current	1960	[R]	-	-	-	-	-	[R]	-	-	-	-	-	-	-	-	-
Omicron (JN.1)	SOT	Immunosuppression subcategory (SOT)	Kidney transplant	15740	115	1830885	22.9 (18.7-27.1)	1 (ref)	1 (ref)	1 (ref)	110	1806225	22.2 (18.1-26.4)	1 (ref)	-	-	-	-	-	-
Omicron (JN.1)	SOT	Immunosuppression subcategory (SOT)	Other transplant	5610	25	654485	14 (8.5-19.4)	0.58 (0.38-0.9)	0.6 (0.39-0.93)	0.62 (0.4-0.97)	25	647910	14.1 (8.6-19.6)	0.63 (0.41-0.98)	-	-	-	-	-	-
Omicron (JN.1)	SOT	Immunosuppression timing (SOT)	>1 year	19160	115	2230450	18.8 (15.4-22.3)	1 (ref)	1 (ref)	1 (ref)	115	2203550	19.1 (15.6-22.5)	1 (ref)	-	-	-	-	-	-
Omicron (JN.1)	SOT	Immunosuppression timing (SOT)	<=1 year	2190	25	254915	35.8 (21.8-49.9)	2.03 (1.3-3.16)	1.97 (1.26-3.07)	1.98 (1.27-3.09)	25	250585	36.4 (22.2-50.7)	2.01 (1.28-3.13)	-	-	-	-	-	-
Omicron (JN.1)	SOT	N prior COVID-19 vaccine doses	0-4	7640	45	889115	18.5 (13.1-23.9)	1 (ref)	1 (ref)	1 (ref)	45	880685	18.7 (13.2-24.1)	1 (ref)	-	-	-	-	-	-
Omicron (JN.1)	SOT	N prior COVID-19 vaccine doses	5-6	5440	30	632720	17.3 (11.1-23.5)	0.79 (0.49-1.28)	0.76 (0.47-1.23)	0.74 (0.46-1.2)	30	614000	17.8 (11.5-24.2)	0.77 (0.48-1.26)	-	-	-	-	-	-
Omicron (JN.1)	SOT	N prior COVID-19 vaccine doses	7+	8270	65	963530	24.6 (18.7-30.6)	0.97 (0.64-1.48)	0.91 (0.59-1.39)	0.84 (0.54-1.31)	65	959445	24.7 (18.7-30.8)	0.87 (0.56-1.35)	-	-	-	-	-	-
Omicron (JN.1)	SOT	Timing of last COVID-19 vaccine dose	27+ weeks/unvavaccinated	8655	50	1005545	18.2 (13.1-23.2)	1 (ref)	1 (ref)	1 (ref)	50	983115	18.6 (13.4-23.7)	1 (ref)	-	-	-	-	-	-
Omicron (JN.1)	SOT	Timing of last COVID-19 vaccine dose	13-26 weeks	440	[R]	-	-	-	-	-	[R]	-	-	-	-	-	-	-	-	-
Omicron (JN.1)	SOT	Timing of last COVID-19 vaccine dose	0-12 weeks	12255	85	1428730	21.7 (17.1-26.3)	0.96 (0.66-1.4)	0.91 (0.62-1.33)	0.88 (0.6-1.3)	85	1427770	21.7 (17.1-26.4)	0.88 (0.59-1.3)	-	-	-	-	-	-
Omicron (JN.1)	SOT	Prior infection status	No prior infection	10790	60	1257020	17.4 (13-21.8)	1 (ref)	1 (ref)	1 (ref)	60	1241105	17.7 (13.2-22.1)	1 (ref)	-	-	-	-	-	-
Omicron (JN.1)	SOT	Prior infection status	Infected (Pre Omicron)	2505	15	292005	18.8 (9.3-28.3)	1.22 (0.68-2.19)	1.21 (0.67-2.18)	1.18 (0.66-2.13)	15	288135	19 (9.4-28.6)	1.21 (0.67-2.17)	-	-	-	-	-	-
Omicron (JN.1)	SOT	Prior infection status	Infected (BA.1/BA.2)	4230	35	492595	26 (17.4-34.5)	1.73 (1.13-2.64)	1.74 (1.13-2.67)	1.67 (1.09-2.56)	35	486870	26.3 (17.6-35)	1.69 (1.1-2.6)	-	-	-	-	-	-
Omicron (JN.1)	SOT	Prior infection status	Infected (BA.5/XBB)	3825	30	443745	24.7 (15.9-33.5)	1.66 (1.08-2.55)	1.68 (1.09-2.59)	1.58 (1.02-2.44)	30	438025	25 (16.1-34)	1.61 (1.04-2.48)	-	-	-	-	-	-
Omicron (JN.1)	SOT	Comorbidity count	0/1	2215	[R]	-	-	-	-	-	[R]	-	-	-	-	-	-	-	-	-
Omicron (JN.1)	SOT	Comorbidity count	2	7745	35	904205	14.1 (9.5-18.8)	10.03 (1.37-73.42)	9.73 (1.33-71.2)	9.77 (1.33-71.5)	35	893290	14.3 (9.6-19.1)	9.8 (1.34-71.74)	-	-	-	-	-	-
Omicron (JN.1)	SOT	Comorbidity count	3	7675	60	892425	24.6 (18.3-30.8)	14.76 (2.03-107.4)	14.16 (1.95-103.01)	14.39 (1.98-104.73)	55	880295	22.8 (16.8-28.9)	14.19 (1.95-103.29)	-	-	-	-	-	-
Omicron (JN.1)	SOT	Comorbidity count	4+	3720	45	429015	38.3 (27.1-49.5)	21.49 (2.93-157.58)	20.53 (2.8-150.59)	20.98 (2.86-153.97)	45	423275	38.8 (27.5-50.2)	21.03 (2.87-154.37)	-	-	-	-	-	-
Omicron (JN.1)	SOT	Body mass index	Not obese	15600	110	1814235	22.1 (18-26.3)	1 (ref)	1 (ref)	1 (ref)	105	1791525	21.4 (17.3-25.5)	1 (ref)	-	-	-	-	-	-
Omicron (JN.1)	SOT	Body mass index	Obese I (30-34.9 kg/m2)	3700	20	430865	17 (9.5-24.4)	0.77 (0.47-1.25)	0.76 (0.47-1.25)	0.75 (0.46-1.23)	20	425315	17.2 (9.6-24.7)	0.76 (0.47-1.25)	-	-	-	-	-	-
Omicron (JN.1)	SOT	Body mass index	Obese II (35-39.9 kg/m2)	1455	[R]	-	-	-	-	-	[R]	-	-	-	-	-	-	-	-	-
Omicron (JN.1)	SOT	Body mass index	Obese III (40+ kg/m2)	595	[R]	-	-	-	-	-	[R]	-	-	-	-	-	-	-	-	-
Omicron (JN.1)	SOT	Asthma	No asthma	17780	115	2069490	20.3 (16.6-24)	1 (ref)	1 (ref)	1 (ref)	115	2043825	20.6 (16.8-24.3)	1 (ref)	-	-	-	-	-	-
Omicron (JN.1)	SOT	Asthma	With no oral steroid use	2995	20	348225	21 (11.8-30.2)	1.25 (0.79-1.98)	1.23 (0.78-1.95)	1.24 (0.78-1.96)	20	344085	21.2 (11.9-30.5)	1.25 (0.79-1.97)	-	-	-	-	-	-
Omicron (JN.1)	SOT	Asthma	With oral steroid use	580	[R]	-	-	-	-	-	[R]	-	-	-	-	-	-	-	-	-
Omicron (JN.1)	SOT	Diabetes	No diabetes	12890	60	1503280	14.6 (10.9-18.3)	1 (ref)	1 (ref)	1 (ref)	60	1484830	14.8 (11-18.5)	1 (ref)	-	-	-	-	-	-
Omicron (JN.1)	SOT	Diabetes	Controlled	7030	70	816795	31.3 (24-38.6)	1.75 (1.22-2.49)	1.73 (1.21-2.47)	1.76 (1.23-2.53)	65	806940	29.4 (22.3-36.6)	1.73 (1.21-2.48)	-	-	-	-	-	-
Omicron (JN.1)	SOT	Diabetes	Not controlled	225	[R]	-	-	-	-	-	[R]	-	-	-	-	-	-	-	-	-
Omicron (JN.1)	SOT	Diabetes	Without recent Hb1ac measure	1210	[R]	-	-	-	-	-	[R]	-	-	-	-	-	-	-	-	-
Omicron (JN.1)	SOT	Hypertension	0	4185	15	489980	11.2 (5.5-16.8)	1 (ref)	1 (ref)	1 (ref)	15	485885	11.3 (5.6-17)	1 (ref)	-	-	-	-	-	-
Omicron (JN.1)	SOT	Hypertension	1	17165	125	1995390	22.9 (18.9-26.9)	1.85 (1.05-3.26)	1.8 (1.02-3.17)	1.8 (1.02-3.17)	125	1968250	23.2 (19.1-27.3)	1.79 (1.02-3.17)	-	-	-	-	-	-
Omicron (JN.1)	SOT	Chronic respiratory disease	0	19460	120	2267340	19.3 (15.9-22.8)	1 (ref)	1 (ref)	1 (ref)	120	2239510	19.6 (16.1-23.1)	1 (ref)	-	-	-	-	-	-
Omicron (JN.1)	SOT	Chronic respiratory disease	1	1890	15	218025	25.1 (12.4-37.8)	1.26 (0.75-2.09)	1.23 (0.74-2.04)	1.24 (0.74-2.07)	15	214625	25.5 (12.6-38.4)	1.25 (0.75-2.09)	-	-	-	-	-	-
Omicron (JN.1)	SOT	Chronic cardiac disease	0	16525	85	1928490	16.1 (12.7-19.5)	1 (ref)	1 (ref)	1 (ref)	85	1903980	16.3 (12.8-19.8)	1 (ref)	-	-	-	-	-	-
Omicron (JN.1)	SOT	Chronic cardiac disease	1	4825	50	556880	32.8 (23.7-41.9)	1.74 (1.22-2.48)	1.69 (1.19-2.42)	1.71 (1.2-2.45)	50	550150	33.2 (24-42.4)	1.73 (1.21-2.47)	-	-	-	-	-	-
Omicron (JN.1)	SOT	Cancer (non-haematological)	0	18995	120	2214160	19.8 (16.3-23.3)	1 (ref)	1 (ref)	1 (ref)	120	2187440	20 (16.5-23.6)	1 (ref)	-	-	-	-	-	-
Omicron (JN.1)	SOT	Cancer (non-haematological)	1	2355	20	271205	26.9 (15.1-38.7)	0.92 (0.56-1.52)	0.92 (0.55-1.52)	0.88 (0.53-1.45)	20	266690	27.4 (15.4-39.4)	0.89 (0.53-1.47)	-	-	-	-	-	-
Omicron (JN.1)	SOT	Chronic liver disease	0	17015	115	1979765	21.2 (17.3-25.1)	1 (ref)	1 (ref)	1 (ref)	115	1954155	21.5 (17.6-25.4)	1 (ref)	-	-	-	-	-	-
Omicron (JN.1)	SOT	Chronic liver disease	1	4335	25	505605	18.1 (11-25.1)	0.77 (0.5-1.2)	0.8 (0.51-1.24)	0.8 (0.51-1.25)	25	499975	18.3 (11.1-25.4)	0.81 (0.52-1.26)	-	-	-	-	-	-
Omicron (JN.1)	SOT	Stroke	0	20095	120	2341140	18.7 (15.4-22.1)	1 (ref)	1 (ref)	1 (ref)	120	2311290	19 (15.6-22.4)	1 (ref)	-	-	-	-	-	-
Omicron (JN.1)	SOT	Stroke	1	1260	20	144225	50.7 (28.5-72.8)	1.99 (1.2-3.29)	1.97 (1.19-3.25)	1.98 (1.2-3.26)	20	142845	51.1 (28.7-73.6)	1.99 (1.2-3.28)	-	-	-	-	-	-
Omicron (JN.1)	SOT	Dementia	0	21305	[R]	-	-	-	-	-	[R]	-	-	-	-	-	-	-	-	-
Omicron (JN.1)	SOT	Dementia	1	50	[R]	-	-	-	-	-	[R]	-	-	-	-	-	-	-	-	-
Omicron (JN.1)	SOT	Other neurological disease	0	21075	[R]	-	-	-	-	-	[R]	-	-	-	-	-	-	-	-	-
Omicron (JN.1)	SOT	Other neurological disease	1	280	[R]	-	-	-	-	-	[R]	-	-	-	-	-	-	-	-	-
Omicron (JN.1)	SOT	Asplenia	0	21125	[R]	-	-	-	-	-	[R]	-	-	-	-	-	-	-	-	-
Omicron (JN.1)	SOT	Asplenia	1	225	[R]	-	-	-	-	-	[R]	-	-	-	-	-	-	-	-	-
Omicron (JN.1)	SOT	Rheumatoid arthritis/lupus/psoriasis	0	19720	125	2295515	19.9 (16.4-23.4)	1 (ref)	1 (ref)	1 (ref)	125	2267345	20.1 (16.6-23.7)	1 (ref)	-	-	-	-	-	-
Omicron (JN.1)	SOT	Rheumatoid arthritis/lupus/psoriasis	1	1635	15	189855	28.9 (14.3-43.5)	1.31 (0.75-2.28)	1.32 (0.76-2.29)	1.27 (0.73-2.21)	15	186785	29.3 (14.5-44.2)	1.29 (0.74-2.24)	-	-	-	-	-	-
Omicron (JN.1)	SOT	Learning disability	0	21050	[R]	-	-	-	-	-	[R]	-	-	-	-	-	-	-	-	-
Omicron (JN.1)	SOT	Learning disability	1	305	[R]	-	-	-	-	-	[R]	-	-	-	-	-	-	-	-	-
Omicron (JN.1)	SOT	Severe mental illness	0	21045	[R]	-	-	-	-	-	[R]	-	-	-	-	-	-	-	-	-
Omicron (JN.1)	SOT	Severe mental illness	1	305	[R]	-	-	-	-	-	[R]	-	-	-	-	-	-	-	-	-
Omicron (JN.1)	BMC	N	1	120300	600	13979915	15.7 (14.4-16.9)	-	-	-	595	13813260	15.7 (14.5-17)	-	80	14018495	2.1 (1.6-2.5)	-	-	-
Omicron (JN.1)	BMC	Age group	60-69	24530	90	2866650	11.5 (9.1-13.8)	1 (ref)	1 (ref)	1 (ref)	90	2826155	11.6 (9.2-14)	1 (ref)	-	-	-	-	-	-
Omicron (JN.1)	BMC	Age group	18-39	11460	15	1342650	4.1 (2-6.1)	0.35 (0.2-0.6)	0.29 (0.17-0.51)	0.36 (0.21-0.63)	15	1334300	4.1 (2-6.2)	0.37 (0.21-0.65)	-	-	-	-	-	-
Omicron (JN.1)	BMC	Age group	40-49	8545	[R]	-	-	-	-	-	[R]	-	-	-	-	-	-	-	-	-
Omicron (JN.1)	BMC	Age group	50-59	16405	45	1921015	8.6 (6.1-11.1)	0.74 (0.52-1.06)	0.69 (0.48-0.99)	0.75 (0.52-1.08)	45	1893665	8.7 (6.1-11.2)	0.77 (0.54-1.11)	-	-	-	-	-	-
Omicron (JN.1)	BMC	Age group	70-79	34370	215	3993700	19.7 (17-22.3)	1.72 (1.34-2.2)	1.82 (1.42-2.34)	1.68 (1.31-2.16)	210	3947775	19.4 (16.8-22.1)	1.7 (1.32-2.19)	-	-	-	-	-	-
Omicron (JN.1)	BMC	Age group	80+	24990	230	2853465	29.4 (25.6-33.2)	2.59 (2.03-3.31)	2.82 (2.2-3.61)	2.42 (1.88-3.12)	225	2818055	29.2 (25.4-33)	2.41 (1.86-3.11)	-	-	-	-	-	-
Omicron (JN.1)	BMC	Sex	Female	53640	250	6239375	14.6 (12.8-16.4)	1 (ref)	1 (ref)	1 (ref)	245	6159070	14.5 (12.7-16.3)	1 (ref)	-	-	-	-	-	-
Omicron (JN.1)	BMC	Sex	Male	66660	350	7740540	16.5 (14.8-18.2)	1.21 (1.03-1.43)	1.23 (1.05-1.45)	1.21 (1.03-1.42)	345	7654195	16.5 (14.7-18.2)	1.2 (1.02-1.41)	-	-	-	-	-	-
Omicron (JN.1)	BMC	Ethnicity	White	109935	560	12772105	16 (14.7-17.3)	1 (ref)	1 (ref)	1 (ref)	550	12621580	15.9 (14.6-17.2)	1 (ref)	-	-	-	-	-	-
Omicron (JN.1)	BMC	Ethnicity	South Asian	4680	30	544900	20.1 (12.9-27.3)	1.69 (1.16-2.48)	1.52 (1.04-2.23)	1.39 (0.94-2.04)	30	538095	20.4 (13.1-27.7)	1.41 (0.96-2.08)	-	-	-	-	-	-
Omicron (JN.1)	BMC	Ethnicity	Black	1940	[R]	-	-	-	-	-	[R]	-	-	-	-	-	-	-	-	-
Omicron (JN.1)	BMC	Ethnicity	Other	3740	[R]	-	-	-	-	-	[R]	-	-	-	-	-	-	-	-	-
Omicron (JN.1)	BMC	Deprivation quintile	5 (least deprived)	27030	110	3146490	12.8 (10.4-15.2)	1 (ref)	1 (ref)	1 (ref)	110	3105675	12.9 (10.5-15.4)	1 (ref)	-	-	-	-	-	-
Omicron (JN.1)	BMC	Deprivation quintile	4	28240	150	3282055	16.7 (14-19.4)	1.31 (1.02-1.68)	1.3 (1.02-1.67)	1.29 (1.01-1.65)	150	3242185	16.9 (14.2-19.6)	1.29 (1.01-1.65)	-	-	-	-	-	-
Omicron (JN.1)	BMC	Deprivation quintile	3	26915	145	3125350	16.9 (14.2-19.7)	1.37 (1.07-1.76)	1.36 (1.06-1.74)	1.33 (1.03-1.7)	140	3088830	16.6 (13.8-19.3)	1.31 (1.02-1.68)	-	-	-	-	-	-
Omicron (JN.1)	BMC	Deprivation quintile	2	21050	105	2446925	15.7 (12.7-18.7)	1.31 (1-1.71)	1.27 (0.97-1.67)	1.22 (0.93-1.6)	100	2418220	15.1 (12.1-18.1)	1.21 (0.92-1.59)	-	-	-	-	-	-
Omicron (JN.1)	BMC	Deprivation quintile	1 (most deprived)	17065	95	1979095	17.5 (14-21.1)	1.54 (1.16-2.04)	1.46 (1.1-1.95)	1.36 (1.02-1.81)	95	1958355	17.7 (14.2-21.3)	1.34 (1-1.79)	-	-	-	-	-	-
Omicron (JN.1)	BMC	Care home	0	118250	585	13757820	15.5 (14.3-16.8)	1 (ref)	1 (ref)	1 (ref)	575	13592785	15.5 (14.2-16.7)	1 (ref)	-	-	-	-	-	-
Omicron (JN.1)	BMC	Care home	1	2050	15	222090	24.7 (12.2-37.2)	0.96 (0.59-1.58)	0.91 (0.55-1.51)	0.88 (0.53-1.44)	15	220480	24.8 (12.3-37.4)	0.89 (0.54-1.47)	-	-	-	-	-	-
Omicron (JN.1)	BMC	Smoking status	Never and unknown	52340	220	6097255	13.2 (11.4-14.9)	1 (ref)	1 (ref)	1 (ref)	220	6018610	13.4 (11.6-15.1)	1 (ref)	-	-	-	-	-	-
Omicron (JN.1)	BMC	Smoking status	Former	56875	345	6594270	19.1 (17.1-21.1)	1.2 (1.01-1.43)	1.2 (1.01-1.42)	1.15 (0.96-1.37)	340	6517460	19.1 (17-21.1)	1.13 (0.95-1.35)	-	-	-	-	-	-
Omicron (JN.1)	BMC	Smoking status	Current	11085	35	1288390	9.9 (6.6-13.2)	0.98 (0.68-1.39)	0.92 (0.64-1.32)	0.86 (0.6-1.23)	35	1277195	10 (6.7-13.3)	0.83 (0.58-1.2)	-	-	-	-	-	-
Omicron (JN.1)	BMC	Immunosuppression subcategory (BMC)	Bone marrow transplant	7685	40	895980	16.3 (11.3-21.4)	1 (ref)	1 (ref)	1 (ref)	40	876620	16.7 (11.5-21.8)	1 (ref)	-	-	-	-	-	-
Omicron (JN.1)	BMC	Immunosuppression subcategory (BMC)	Haematologic cancer (no transplant)	112610	560	13083935	15.6 (14.3-16.9)	0.58 (0.42-0.8)	0.57 (0.41-0.79)	0.57 (0.41-0.79)	555	12936645	15.7 (14.4-17)	0.59 (0.43-0.83)	-	-	-	-	-	-
Omicron (JN.1)	BMC	Immunosuppression timing (BMC)	>1 year	105390	445	12274885	13.2 (12-14.5)	1 (ref)	1 (ref)	1 (ref)	440	12149630	13.2 (12-14.5)	1 (ref)	-	-	-	-	-	-
Omicron (JN.1)	BMC	Immunosuppression timing (BMC)	<=1 year	14910	160	1705030	34.3 (29-39.6)	2.46 (2.05-2.95)	2.41 (2.01-2.9)	2.43 (2.02-2.91)	155	1663635	34 (28.7-39.4)	2.45 (2.04-2.94)	-	-	-	-	-	-
Omicron (JN.1)	BMC	N prior COVID-19 vaccine doses	0-4	37760	165	4393885	13.7 (11.6-15.8)	1 (ref)	1 (ref)	1 (ref)	160	4343800	13.5 (11.4-15.5)	1 (ref)	-	-	-	-	-	-
Omicron (JN.1)	BMC	N prior COVID-19 vaccine doses	5-6	34060	160	3954120	14.8 (12.5-17.1)	0.71 (0.57-0.89)	0.7 (0.56-0.87)	0.71 (0.56-0.89)	160	3856695	15.2 (12.8-17.5)	0.72 (0.57-0.9)	-	-	-	-	-	-
Omicron (JN.1)	BMC	N prior COVID-19 vaccine doses	7+	48475	275	5631910	17.8 (15.7-19.9)	0.61 (0.49-0.75)	0.59 (0.47-0.73)	0.61 (0.49-0.76)	275	5612770	17.9 (15.8-20)	0.61 (0.49-0.77)	-	-	-	-	-	-
Omicron (JN.1)	BMC	Timing of last COVID-19 vaccine dose	27+ weeks/unvavaccinated	41890	200	4859510	15 (12.9-17.1)	1 (ref)	1 (ref)	1 (ref)	195	4742280	15 (12.9-17.1)	1 (ref)	-	-	-	-	-	-
Omicron (JN.1)	BMC	Timing of last COVID-19 vaccine dose	13-26 weeks	2010	15	230920	23.7 (11.7-35.7)	0.91 (0.52-1.59)	0.89 (0.51-1.57)	0.89 (0.51-1.57)	[R]	-	-	-	-	-	-	-	-	-
Omicron (JN.1)	BMC	Timing of last COVID-19 vaccine dose	0-12 weeks	76400	390	8889480	16 (14.4-17.6)	0.64 (0.54-0.77)	0.62 (0.52-0.75)	0.64 (0.53-0.77)	390	8876015	16 (14.5-17.6)	0.64 (0.53-0.77)	-	-	-	-	-	-
Omicron (JN.1)	BMC	Prior infection status	No prior infection	82215	415	9554330	15.9 (14.3-17.4)	1 (ref)	1 (ref)	1 (ref)	410	9443325	15.9 (14.3-17.4)	1 (ref)	-	-	-	-	-	-
Omicron (JN.1)	BMC	Prior infection status	Infected (Pre Omicron)	9560	30	1114965	9.8 (6.3-13.3)	0.79 (0.55-1.15)	0.78 (0.54-1.13)	0.74 (0.51-1.08)	30	1100610	10 (6.4-13.5)	0.75 (0.52-1.1)	-	-	-	-	-	-
Omicron (JN.1)	BMC	Prior infection status	Infected (BA.1/BA.2)	15855	70	1847685	13.8 (10.6-17.1)	1.07 (0.83-1.38)	1.11 (0.86-1.43)	1.1 (0.85-1.42)	70	1824950	14 (10.7-17.3)	1.12 (0.87-1.44)	-	-	-	-	-	-
Omicron (JN.1)	BMC	Prior infection status	Infected (BA.5/XBB)	12665	85	1462935	21.2 (16.7-25.7)	1.43 (1.13-1.8)	1.49 (1.18-1.89)	1.49 (1.18-1.88)	85	1444375	21.5 (16.9-26.1)	1.45 (1.14-1.84)	-	-	-	-	-	-
Omicron (JN.1)	BMC	Comorbidity count	0	28565	65	3344465	7.1 (5.4-8.8)	1 (ref)	1 (ref)	1 (ref)	60	3307950	6.6 (4.9-8.3)	1 (ref)	-	-	-	-	-	-
Omicron (JN.1)	BMC	Comorbidity count	1	39595	165	4616010	13.1 (11.1-15)	1.34 (1-1.81)	1.35 (1.01-1.82)	1.33 (0.99-1.79)	165	4560340	13.2 (11.2-15.2)	1.4 (1.04-1.89)	-	-	-	-	-	-
Omicron (JN.1)	BMC	Comorbidity count	2	31015	180	3596495	18.3 (15.6-21)	1.56 (1.16-2.11)	1.57 (1.17-2.12)	1.53 (1.13-2.07)	180	3551090	18.5 (15.8-21.2)	1.6 (1.18-2.17)	-	-	-	-	-	-
Omicron (JN.1)	BMC	Comorbidity count	3	15595	140	1792155	28.5 (23.8-33.3)	2.17 (1.58-2.97)	2.17 (1.58-2.97)	2.09 (1.53-2.87)	140	1772085	28.9 (24.1-33.6)	2.22 (1.61-3.07)	-	-	-	-	-	-
Omicron (JN.1)	BMC	Comorbidity count	4+	5530	50	630795	29 (20.9-37)	2.15 (1.46-3.15)	2.1 (1.43-3.09)	2.01 (1.37-2.96)	50	621800	29.4 (21.2-37.5)	2.11 (1.42-3.12)	-	-	-	-	-	-
Omicron (JN.1)	BMC	Body mass index	Not obese	92120	475	10693945	16.2 (14.8-17.7)	1 (ref)	1 (ref)	1 (ref)	465	10563925	16.1 (14.6-17.5)	1 (ref)	-	-	-	-	-	-
Omicron (JN.1)	BMC	Body mass index	Obese I (30-34.9 kg/m2)	18030	95	2100705	16.5 (13.2-19.8)	1.1 (0.88-1.37)	1.11 (0.89-1.38)	1.09 (0.88-1.36)	95	2076710	16.7 (13.3-20.1)	1.11 (0.89-1.39)	-	-	-	-	-	-
Omicron (JN.1)	BMC	Body mass index	Obese II (35-39.9 kg/m2)	6480	15	757645	7.2 (3.6-10.9)	0.62 (0.38-1)	0.62 (0.38-1.01)	0.61 (0.37-0.99)	15	748695	7.3 (3.6-11)	0.62 (0.38-1.01)	-	-	-	-	-	-
Omicron (JN.1)	BMC	Body mass index	Obese III (40+ kg/m2)	3665	15	427620	12.8 (6.3-19.3)	1.14 (0.68-1.92)	1.16 (0.69-1.95)	1.13 (0.67-1.9)	15	423935	12.9 (6.4-19.5)	1.15 (0.68-1.93)	-	-	-	-	-	-
Omicron (JN.1)	BMC	Asthma	No asthma	101225	505	11765395	15.7 (14.3-17)	1 (ref)	1 (ref)	1 (ref)	495	11623890	15.6 (14.2-16.9)	1 (ref)	-	-	-	-	-	-
Omicron (JN.1)	BMC	Asthma	With no oral steroid use	16120	85	1873810	16.6 (13-20.1)	1.23 (0.97-1.54)	1.23 (0.98-1.55)	1.22 (0.97-1.53)	85	1852435	16.8 (13.2-20.3)	1.24 (0.98-1.56)	-	-	-	-	-	-
Omicron (JN.1)	BMC	Asthma	With oral steroid use	2950	15	340705	16.1 (7.9-24.2)	0.99 (0.58-1.68)	0.99 (0.58-1.68)	0.96 (0.57-1.64)	15	336940	16.3 (8-24.5)	0.98 (0.58-1.67)	-	-	-	-	-	-
Omicron (JN.1)	BMC	Diabetes	No diabetes	91035	410	10596615	14.1 (12.8-15.5)	1 (ref)	1 (ref)	1 (ref)	405	10472905	14.1 (12.7-15.5)	1 (ref)	-	-	-	-	-	-
Omicron (JN.1)	BMC	Diabetes	Controlled	25985	165	3006825	20 (17-23.1)	1.12 (0.93-1.34)	1.12 (0.93-1.34)	1.09 (0.9-1.31)	165	2970415	20.3 (17.2-23.4)	1.1 (0.91-1.32)	-	-	-	-	-	-
Omicron (JN.1)	BMC	Diabetes	Not controlled	650	[R]	-	-	-	-	-	[R]	-	-	-	-	-	-	-	-	-
Omicron (JN.1)	BMC	Diabetes	Without recent Hb1ac measure	2625	20	300890	24.3 (13.6-34.9)	1.42 (0.9-2.25)	1.36 (0.85-2.15)	1.32 (0.83-2.1)	20	295330	24.7 (13.9-35.6)	1.35 (0.85-2.15)	-	-	-	-	-	-
Omicron (JN.1)	BMC	CKD or RRT	No CKD or RRT	97015	395	11307940	12.8 (11.5-14)	1 (ref)	1 (ref)	1 (ref)	390	11173785	12.7 (11.5-14)	1 (ref)	-	-	-	-	-	-
Omicron (JN.1)	BMC	CKD or RRT	CKD stage 3a	14185	105	1638655	23.4 (18.9-27.9)	1.16 (0.93-1.46)	1.17 (0.93-1.46)	1.16 (0.93-1.45)	105	1619435	23.7 (19.2-28.2)	1.16 (0.93-1.46)	-	-	-	-	-	-
Omicron (JN.1)	BMC	CKD or RRT	CKD stage 3b	6535	60	747605	29.3 (21.9-36.7)	1.34 (1.01-1.77)	1.32 (1-1.76)	1.31 (0.99-1.73)	60	739010	29.7 (22.2-37.2)	1.28 (0.96-1.71)	-	-	-	-	-	-
Omicron (JN.1)	BMC	CKD or RRT	CKD stage 4	1865	25	208705	43.8 (26.6-60.9)	2.06 (1.38-3.08)	2.01 (1.35-3)	1.97 (1.32-2.94)	25	204750	44.6 (27.1-62.1)	1.94 (1.29-2.91)	-	-	-	-	-	-
Omicron (JN.1)	BMC	CKD or RRT	CKD stage 5	260	[R]	-	-	-	-	-	[R]	-	-	-	-	-	-	-	-	-
Omicron (JN.1)	BMC	CKD or RRT	RRT (dialysis)	440	[R]	-	-	-	-	-	[R]	-	-	-	-	-	-	-	-	-
Omicron (JN.1)	BMC	Hypertension	0	54975	200	6409285	11.4 (9.8-13)	1 (ref)	1 (ref)	1 (ref)	195	6337345	11.2 (9.7-12.8)	1 (ref)	-	-	-	-	-	-
Omicron (JN.1)	BMC	Hypertension	1	65325	400	7570630	19.3 (17.4-21.2)	1.1 (0.92-1.32)	1.11 (0.93-1.32)	1.1 (0.92-1.31)	400	7475915	19.5 (17.6-21.5)	1.12 (0.94-1.34)	-	-	-	-	-	-
Omicron (JN.1)	BMC	Chronic respiratory disease	0	107875	505	12553080	14.7 (13.4-16)	1 (ref)	1 (ref)	1 (ref)	495	12403080	14.6 (13.3-15.9)	1 (ref)	-	-	-	-	-	-
Omicron (JN.1)	BMC	Chronic respiratory disease	1	12425	100	1426830	25.6 (20.6-30.6)	1.33 (1.07-1.65)	1.3 (1.05-1.62)	1.28 (1.03-1.59)	95	1410180	24.6 (19.7-29.6)	1.29 (1.03-1.6)	-	-	-	-	-	-
Omicron (JN.1)	BMC	Chronic cardiac disease	0	97950	415	11412175	13.3 (12-14.6)	1 (ref)	1 (ref)	1 (ref)	410	11277420	13.3 (12-14.6)	1 (ref)	-	-	-	-	-	-
Omicron (JN.1)	BMC	Chronic cardiac disease	1	22345	190	2567740	27 (23.2-30.9)	1.41 (1.18-1.68)	1.38 (1.16-1.66)	1.36 (1.13-1.62)	185	2535840	26.6 (22.8-30.5)	1.36 (1.13-1.63)	-	-	-	-	-	-
Omicron (JN.1)	BMC	Cancer (non-haematological)	0	98930	440	11521770	13.9 (12.6-15.3)	1 (ref)	1 (ref)	1 (ref)	435	11383230	14 (12.6-15.3)	1 (ref)	-	-	-	-	-	-
Omicron (JN.1)	BMC	Cancer (non-haematological)	1	21370	160	2458145	23.8 (20.1-27.5)	1.33 (1.11-1.6)	1.34 (1.12-1.61)	1.34 (1.11-1.6)	160	2430035	24 (20.3-27.8)	1.35 (1.12-1.62)	-	-	-	-	-	-
Omicron (JN.1)	BMC	Chronic liver disease	0	118585	[R]	-	-	-	-	-	[R]	-	-	-	-	-	-	-	-	-
Omicron (JN.1)	BMC	Chronic liver disease	1	1710	[R]	-	-	-	-	-	[R]	-	-	-	-	-	-	-	-	-
Omicron (JN.1)	BMC	Stroke	0	113325	530	13182625	14.7 (13.4-15.9)	1 (ref)	1 (ref)	1 (ref)	525	13026735	14.7 (13.5-16)	1 (ref)	-	-	-	-	-	-
Omicron (JN.1)	BMC	Stroke	1	6975	70	797290	32.1 (24.6-39.6)	1.57 (1.22-2.02)	1.54 (1.2-1.98)	1.53 (1.19-1.97)	70	786530	32.5 (24.9-40.1)	1.54 (1.2-1.98)	-	-	-	-	-	-
Omicron (JN.1)	BMC	Dementia	0	119700	[R]	-	-	-	-	-	[R]	-	-	-	-	-	-	-	-	-
Omicron (JN.1)	BMC	Dementia	1	600	[R]	-	-	-	-	-	[R]	-	-	-	-	-	-	-	-	-
Omicron (JN.1)	BMC	Other neurological disease	0	118135	575	13731845	15.3 (14-16.5)	1 (ref)	1 (ref)	1 (ref)	565	13569635	15.2 (14-16.5)	1 (ref)	-	-	-	-	-	-
Omicron (JN.1)	BMC	Other neurological disease	1	2160	25	248065	36.8 (22.4-51.2)	2.31 (1.57-3.4)	2.3 (1.56-3.39)	2.3 (1.56-3.38)	25	243630	37.5 (22.8-52.2)	2.35 (1.6-3.46)	-	-	-	-	-	-
Omicron (JN.1)	BMC	Asplenia	0	118135	[R]	-	-	-	-	-	[R]	-	-	-	-	-	-	-	-	-
Omicron (JN.1)	BMC	Asplenia	1	2165	[R]	-	-	-	-	-	[R]	-	-	-	-	-	-	-	-	-
Omicron (JN.1)	BMC	Rheumatoid arthritis/lupus/psoriasis	0	110680	540	12864110	15.3 (14-16.6)	1 (ref)	1 (ref)	1 (ref)	530	12712345	15.2 (13.9-16.5)	1 (ref)	-	-	-	-	-	-
Omicron (JN.1)	BMC	Rheumatoid arthritis/lupus/psoriasis	1	9620	65	1115805	21.3 (16.1-26.4)	1.24 (0.95-1.61)	1.24 (0.96-1.61)	1.2 (0.92-1.56)	60	1100915	19.9 (14.9-24.9)	1.19 (0.92-1.55)	-	-	-	-	-	-
Omicron (JN.1)	BMC	Learning disability	0	119715	[R]	-	-	-	-	-	[R]	-	-	-	-	-	-	-	-	-
Omicron (JN.1)	BMC	Learning disability	1	585	[R]	-	-	-	-	-	[R]	-	-	-	-	-	-	-	-	-
Omicron (JN.1)	BMC	Severe mental illness	0	118815	[R]	-	-	-	-	-	[R]	-	-	-	-	-	-	-	-	-
Omicron (JN.1)	BMC	Severe mental illness	1	1485	[R]	-	-	-	-	-	[R]	-	-	-	-	-	-	-	-	-
Omicron (JN.1)	RCT	N	1	12615	115	1420255	29.6 (24.2-35)	-	-	-	110	1403025	28.6 (23.3-34)	-	[R]	-	-	-	-	-
Omicron (JN.1)	RCT	Age group	60-69	3575	20	402570	18.1 (10.2-26.1)	1 (ref)	1 (ref)	1 (ref)	20	396085	18.4 (10.4-26.5)	1 (ref)	-	-	-	-	-	-
Omicron (JN.1)	RCT	Age group	18-39	665	[R]	-	-	-	-	-	[R]	-	-	-	-	-	-	-	-	-
Omicron (JN.1)	RCT	Age group	40-49	1080	[R]	-	-	-	-	-	[R]	-	-	-	-	-	-	-	-	-
Omicron (JN.1)	RCT	Age group	50-59	2455	25	279810	32.6 (19.8-45.4)	1.56 (0.87-2.79)	1.51 (0.84-2.71)	1.58 (0.88-2.85)	25	276200	33.1 (20.1-46)	1.56 (0.87-2.81)	-	-	-	-	-	-
Omicron (JN.1)	RCT	Age group	70-79	3600	40	402805	36.3 (25-47.5)	1.95 (1.16-3.26)	2.04 (1.21-3.44)	1.98 (1.17-3.36)	40	398535	36.7 (25.3-48)	1.91 (1.13-3.24)	-	-	-	-	-	-
Omicron (JN.1)	RCT	Age group	80+	1240	[R]	-	-	-	-	-	[R]	-	-	-	-	-	-	-	-	-
Omicron (JN.1)	RCT	Sex	Female	7415	65	841695	28.2 (21.3-35.1)	1 (ref)	1 (ref)	1 (ref)	60	830115	26.4 (19.7-33.1)	1 (ref)	-	-	-	-	-	-
Omicron (JN.1)	RCT	Sex	Male	5200	50	578565	31.6 (22.8-40.3)	1.1 (0.75-1.6)	1.08 (0.74-1.58)	1.08 (0.74-1.58)	50	572915	31.9 (23-40.7)	1.1 (0.75-1.61)	-	-	-	-	-	-
Omicron (JN.1)	RCT	Ethnicity	White	11630	95	1309775	26.5 (21.2-31.8)	1 (ref)	1 (ref)	1 (ref)	95	1293690	26.8 (21.4-32.2)	1 (ref)	-	-	-	-	-	-
Omicron (JN.1)	RCT	Ethnicity	South Asian	425	15	47275	115.9 (57.3-174.5)	3.96 (2.13-7.37)	3.65 (1.95-6.82)	3.38 (1.8-6.36)	15	46840	117 (57.8-176.2)	3.44 (1.83-6.46)	-	-	-	-	-	-
Omicron (JN.1)	RCT	Ethnicity	Black	230	[R]	-	-	-	-	-	[R]	-	-	-	-	-	-	-	-	-
Omicron (JN.1)	RCT	Ethnicity	Other	330	[R]	-	-	-	-	-	[R]	-	-	-	-	-	-	-	-	-
Omicron (JN.1)	RCT	Deprivation quintile	5 (least deprived)	2675	15	302460	18.1 (8.9-27.3)	1 (ref)	1 (ref)	1 (ref)	15	298480	18.4 (9.1-27.6)	1 (ref)	-	-	-	-	-	-
Omicron (JN.1)	RCT	Deprivation quintile	4	2740	25	308530	29.6 (18-41.2)	1.36 (0.73-2.53)	1.34 (0.72-2.49)	1.33 (0.71-2.47)	25	304110	30 (18.3-41.8)	1.33 (0.71-2.47)	-	-	-	-	-	-
Omicron (JN.1)	RCT	Deprivation quintile	3	2765	25	312370	29.2 (17.8-40.7)	1.25 (0.67-2.35)	1.21 (0.64-2.27)	1.2 (0.64-2.25)	20	308240	23.7 (13.3-34.1)	1.14 (0.6-2.16)	-	-	-	-	-	-
Omicron (JN.1)	RCT	Deprivation quintile	2	2330	25	262025	34.8 (21.2-48.5)	1.51 (0.8-2.84)	1.39 (0.74-2.63)	1.29 (0.68-2.44)	25	259285	35.2 (21.4-49)	1.28 (0.68-2.43)	-	-	-	-	-	-
Omicron (JN.1)	RCT	Deprivation quintile	1 (most deprived)	2100	25	234870	38.9 (23.6-54.1)	1.74 (0.92-3.28)	1.54 (0.81-2.94)	1.42 (0.74-2.71)	25	232915	39.2 (23.8-54.6)	1.41 (0.73-2.7)	-	-	-	-	-	-
Omicron (JN.1)	RCT	Care home	0	12575	[R]	-	-	-	-	-	[R]	-	-	-	-	-	-	-	-	-
Omicron (JN.1)	RCT	Care home	1	40	[R]	-	-	-	-	-	[R]	-	-	-	-	-	-	-	-	-
Omicron (JN.1)	RCT	Smoking status	Never and unknown	4745	40	538980	27.1 (18.7-35.5)	1 (ref)	1 (ref)	1 (ref)	40	532410	27.4 (18.9-35.9)	1 (ref)	-	-	-	-	-	-
Omicron (JN.1)	RCT	Smoking status	Former	6320	60	708205	30.9 (23.1-38.8)	1.05 (0.7-1.57)	1.05 (0.7-1.56)	1.11 (0.73-1.68)	60	698910	31.4 (23.4-39.3)	1.09 (0.71-1.66)	-	-	-	-	-	-
Omicron (JN.1)	RCT	Smoking status	Current	1550	[R]	-	-	-	-	-	[R]	-	-	-	-	-	-	-	-	-
Omicron (JN.1)	RCT	N prior COVID-19 vaccine doses	0-4	5255	60	592135	37 (27.6-46.4)	1 (ref)	1 (ref)	1 (ref)	55	581030	34.6 (25.4-43.7)	1 (ref)	-	-	-	-	-	-
Omicron (JN.1)	RCT	N prior COVID-19 vaccine doses	5-6	4875	40	550230	26.6 (18.3-34.8)	0.61 (0.39-0.95)	0.62 (0.4-0.97)	0.67 (0.43-1.06)	40	544415	26.8 (18.5-35.2)	0.69 (0.44-1.08)	-	-	-	-	-	-
Omicron (JN.1)	RCT	N prior COVID-19 vaccine doses	7+	2485	15	277890	19.7 (9.7-29.7)	0.37 (0.2-0.71)	0.39 (0.2-0.73)	0.42 (0.22-0.82)	15	277580	19.7 (9.7-29.7)	0.43 (0.22-0.83)	-	-	-	-	-	-
Omicron (JN.1)	RCT	Timing of last COVID-19 vaccine dose	27+ weeks/unvavaccinated	5020	55	562130	35.7 (26.3-45.2)	1 (ref)	1 (ref)	1 (ref)	55	547200	36.7 (27-46.4)	1 (ref)	-	-	-	-	-	-
Omicron (JN.1)	RCT	Timing of last COVID-19 vaccine dose	13-26 weeks	190	[R]	-	-	-	-	-	[R]	-	-	-	-	-	-	-	-	-
Omicron (JN.1)	RCT	Timing of last COVID-19 vaccine dose	0-12 weeks	7400	55	837755	24 (17.6-30.3)	0.6 (0.4-0.9)	0.62 (0.41-0.92)	0.68 (0.44-1.03)	55	837650	24 (17.6-30.3)	0.68 (0.44-1.03)	-	-	-	-	-	-
Omicron (JN.1)	RCT	Prior infection status	No prior infection	9090	[R]	-	-	-	-	-	[R]	-	-	-	-	-	-	-	-	-
Omicron (JN.1)	RCT	Prior infection status	Infected (Pre Omicron)	1025	[R]	-	-	-	-	-	[R]	-	-	-	-	-	-	-	-	-
Omicron (JN.1)	RCT	Prior infection status	Infected (BA.1/BA.2)	1485	[R]	-	-	-	-	-	[R]	-	-	-	-	-	-	-	-	-
Omicron (JN.1)	RCT	Prior infection status	Infected (BA.5/XBB)	1015	[R]	-	-	-	-	-	[R]	-	-	-	-	-	-	-	-	-
Omicron (JN.1)	RCT	Comorbidity count	0	3300	20	377230	19.4 (10.9-27.9)	1 (ref)	1 (ref)	1 (ref)	20	373470	19.6 (11-28.1)	1 (ref)	-	-	-	-	-	-
Omicron (JN.1)	RCT	Comorbidity count	1	4685	40	528295	27.7 (19.1-36.2)	1.52 (0.87-2.66)	1.51 (0.86-2.65)	1.47 (0.84-2.57)	40	520755	28.1 (19.4-36.7)	1.48 (0.84-2.59)	-	-	-	-	-	-
Omicron (JN.1)	RCT	Comorbidity count	2	3070	35	341655	37.4 (25-49.8)	1.98 (1.1-3.56)	2 (1.11-3.59)	1.83 (1.02-3.31)	35	337845	37.8 (25.3-50.4)	1.79 (0.99-3.23)	-	-	-	-	-	-
Omicron (JN.1)	RCT	Comorbidity count	3	1220	[R]	-	-	-	-	-	[R]	-	-	-	-	-	-	-	-	-
Omicron (JN.1)	RCT	Comorbidity count	4+	345	[R]	-	-	-	-	-	[R]	-	-	-	-	-	-	-	-	-
Omicron (JN.1)	RCT	Body mass index	Not obese	9540	[R]	-	-	-	-	-	[R]	-	-	-	-	-	-	-	-	-
Omicron (JN.1)	RCT	Body mass index	Obese I (30-34.9 kg/m2)	1945	[R]	-	-	-	-	-	[R]	-	-	-	-	-	-	-	-	-
Omicron (JN.1)	RCT	Body mass index	Obese II (35-39.9 kg/m2)	730	[R]	-	-	-	-	-	[R]	-	-	-	-	-	-	-	-	-
Omicron (JN.1)	RCT	Body mass index	Obese III (40+ kg/m2)	400	[R]	-	-	-	-	-	[R]	-	-	-	-	-	-	-	-	-
Omicron (JN.1)	RCT	Asthma	No asthma	10685	[R]	-	-	-	-	-	[R]	-	-	-	-	-	-	-	-	-
Omicron (JN.1)	RCT	Asthma	With no oral steroid use	1620	[R]	-	-	-	-	-	[R]	-	-	-	-	-	-	-	-	-
Omicron (JN.1)	RCT	Asthma	With oral steroid use	305	[R]	-	-	-	-	-	[R]	-	-	-	-	-	-	-	-	-
Omicron (JN.1)	RCT	Diabetes	No diabetes	9780	75	1105875	24.8 (19.2-30.4)	1 (ref)	1 (ref)	1 (ref)	75	1092375	25.1 (19.4-30.8)	1 (ref)	-	-	-	-	-	-
Omicron (JN.1)	RCT	Diabetes	Controlled	2525	30	280685	39 (25.1-53)	1.56 (1.02-2.39)	1.54 (1.01-2.37)	1.39 (0.91-2.15)	30	277290	39.5 (25.4-53.7)	1.35 (0.87-2.08)	-	-	-	-	-	-
Omicron (JN.1)	RCT	Diabetes	Not controlled	40	[R]	-	-	-	-	-	[R]	-	-	-	-	-	-	-	-	-
Omicron (JN.1)	RCT	Diabetes	Without recent Hb1ac measure	275	[R]	-	-	-	-	-	[R]	-	-	-	-	-	-	-	-	-
Omicron (JN.1)	RCT	CKD or RRT	No CKD or RRT	11135	[R]	-	-	-	-	-	[R]	-	-	-	-	-	-	-	-	-
Omicron (JN.1)	RCT	CKD or RRT	CKD stage 3a	1035	[R]	-	-	-	-	-	[R]	-	-	-	-	-	-	-	-	-
Omicron (JN.1)	RCT	CKD or RRT	CKD stage 3b	360	[R]	-	-	-	-	-	[R]	-	-	-	-	-	-	-	-	-
Omicron (JN.1)	RCT	CKD or RRT	CKD stage 4	60	[R]	-	-	-	-	-	[R]	-	-	-	-	-	-	-	-	-
Omicron (JN.1)	RCT	CKD or RRT	CKD stage 5	#N/A	[R]	-	-	-	-	-	[R]	-	-	-	-	-	-	-	-	-
Omicron (JN.1)	RCT	CKD or RRT	RRT (dialysis)	15	[R]	-	-	-	-	-	[R]	-	-	-	-	-	-	-	-	-
Omicron (JN.1)	RCT	Hypertension	0	5795	50	656940	27.8 (20.1-35.5)	1 (ref)	1 (ref)	1 (ref)	50	649220	28.1 (20.3-35.9)	1 (ref)	-	-	-	-	-	-
Omicron (JN.1)	RCT	Hypertension	1	6820	65	763320	31.1 (23.5-38.7)	1.06 (0.71-1.59)	1.06 (0.71-1.58)	1.01 (0.68-1.52)	65	753805	31.5 (23.8-39.2)	1 (0.67-1.5)	-	-	-	-	-	-
Omicron (JN.1)	RCT	Chronic respiratory disease	0	11370	95	1283620	27 (21.6-32.5)	1 (ref)	1 (ref)	1 (ref)	90	1268320	25.9 (20.6-31.3)	1 (ref)	-	-	-	-	-	-
Omicron (JN.1)	RCT	Chronic respiratory disease	1	1245	20	136635	53.5 (30-76.9)	1.93 (1.17-3.16)	1.88 (1.14-3.09)	1.93 (1.16-3.18)	20	134705	54.2 (30.5-78)	1.96 (1.19-3.24)	-	-	-	-	-	-
Omicron (JN.1)	RCT	Chronic cardiac disease	0	11070	90	1250240	26.3 (20.9-31.7)	1 (ref)	1 (ref)	1 (ref)	90	1234705	26.6 (21.1-32.1)	1 (ref)	-	-	-	-	-	-
Omicron (JN.1)	RCT	Chronic cardiac disease	1	1545	25	170020	53.7 (32.7-74.8)	1.76 (1.09-2.83)	1.75 (1.09-2.81)	1.69 (1.05-2.72)	25	168325	54.2 (33-75.5)	1.71 (1.06-2.76)	-	-	-	-	-	-
Omicron (JN.1)	RCT	Cancer (non-haematological)	0	1160	[R]	-	-	-	-	-	[R]	-	-	-	-	-	-	-	-	-
Omicron (JN.1)	RCT	Cancer (non-haematological)	1	11450	[R]	-	-	-	-	-	[R]	-	-	-	-	-	-	-	-	-
Omicron (JN.1)	RCT	Chronic liver disease	0	12415	[R]	-	-	-	-	-	[R]	-	-	-	-	-	-	-	-	-
Omicron (JN.1)	RCT	Chronic liver disease	1	200	[R]	-	-	-	-	-	[R]	-	-	-	-	-	-	-	-	-
Omicron (JN.1)	RCT	Stroke	0	12100	[R]	-	-	-	-	-	[R]	-	-	-	-	-	-	-	-	-
Omicron (JN.1)	RCT	Stroke	1	515	[R]	-	-	-	-	-	[R]	-	-	-	-	-	-	-	-	-
Omicron (JN.1)	RCT	Dementia	0	#N/A	[R]	-	-	-	-	-	[R]	-	-	-	-	-	-	-	-	-
Omicron (JN.1)	RCT	Dementia	1	#N/A	[R]	-	-	-	-	-	[R]	-	-	-	-	-	-	-	-	-
Omicron (JN.1)	RCT	Other neurological disease	0	12490	[R]	-	-	-	-	-	[R]	-	-	-	-	-	-	-	-	-
Omicron (JN.1)	RCT	Other neurological disease	1	125	[R]	-	-	-	-	-	[R]	-	-	-	-	-	-	-	-	-
Omicron (JN.1)	RCT	Asplenia	0	12505	[R]	-	-	-	-	-	[R]	-	-	-	-	-	-	-	-	-
Omicron (JN.1)	RCT	Asplenia	1	110	[R]	-	-	-	-	-	[R]	-	-	-	-	-	-	-	-	-
Omicron (JN.1)	RCT	Rheumatoid arthritis/lupus/psoriasis	0	11700	100	1318350	27.7 (22.3-33.1)	1 (ref)	1 (ref)	1 (ref)	100	1301910	28.1 (22.6-33.6)	1 (ref)	-	-	-	-	-	-
Omicron (JN.1)	RCT	Rheumatoid arthritis/lupus/psoriasis	1	915	15	101905	53.8 (26.6-81)	1.72 (0.96-3.07)	1.73 (0.97-3.09)	1.65 (0.92-2.96)	15	101115	54.2 (26.8-81.6)	1.66 (0.93-2.98)	-	-	-	-	-	-
Omicron (JN.1)	RCT	Learning disability	0	12595	[R]	-	-	-	-	-	[R]	-	-	-	-	-	-	-	-	-
Omicron (JN.1)	RCT	Learning disability	1	20	[R]	-	-	-	-	-	[R]	-	-	-	-	-	-	-	-	-
Omicron (JN.1)	RCT	Severe mental illness	0	12485	[R]	-	-	-	-	-	[R]	-	-	-	-	-	-	-	-	-
Omicron (JN.1)	RCT	Severe mental illness	1	130	[R]	-	-	-	-	-	[R]	-	-	-	-	-	-	-	-	-
Omicron (JN.1)	IMM	N	1	148815	310	17451475	6.5 (5.8-7.2)	-	-	-	310	17293245	6.5 (5.8-7.3)	-	30	17472985	0.6 (0.4-0.9)	-	-	-
Omicron (JN.1)	IMM	Age group	60-69	34905	45	4103170	4 (2.8-5.2)	1 (ref)	1 (ref)	1 (ref)	45	4063445	4 (2.9-5.2)	1 (ref)	-	-	-	-	-	-
Omicron (JN.1)	IMM	Age group	18-39	16200	[R]	-	-	-	-	-	[R]	-	-	-	-	-	-	-	-	-
Omicron (JN.1)	IMM	Age group	40-49	15970	[R]	-	-	-	-	-	[R]	-	-	-	-	-	-	-	-	-
Omicron (JN.1)	IMM	Age group	50-59	28630	25	3370085	2.7 (1.6-3.8)	0.64 (0.39-1.06)	0.63 (0.38-1.04)	0.74 (0.45-1.22)	25	3339075	2.7 (1.7-3.8)	0.74 (0.45-1.22)	-	-	-	-	-	-
Omicron (JN.1)	IMM	Age group	70-79	35240	105	4126905	9.3 (7.5-11.1)	2.31 (1.63-3.28)	2.36 (1.66-3.36)	2.03 (1.43-2.9)	105	4088115	9.4 (7.6-11.2)	2.02 (1.42-2.87)	-	-	-	-	-	-
Omicron (JN.1)	IMM	Age group	80+	17870	120	2067950	21.2 (17.4-25)	5.33 (3.78-7.51)	5.45 (3.85-7.71)	4.14 (2.91-5.89)	120	2048070	21.4 (17.6-25.2)	4.09 (2.87-5.83)	-	-	-	-	-	-
Omicron (JN.1)	IMM	Sex	Female	91865	195	10776555	6.6 (5.7-7.5)	1 (ref)	1 (ref)	1 (ref)	190	10674840	6.5 (5.6-7.4)	1 (ref)	-	-	-	-	-	-
Omicron (JN.1)	IMM	Sex	Male	56950	120	6674920	6.6 (5.4-7.7)	1.06 (0.84-1.33)	1.08 (0.86-1.35)	1.03 (0.82-1.3)	120	6618405	6.6 (5.4-7.8)	1.05 (0.84-1.32)	-	-	-	-	-	-
Omicron (JN.1)	IMM	Ethnicity	White	135130	[R]	-	-	-	-	-	[R]	-	-	-	-	-	-	-	-	-
Omicron (JN.1)	IMM	Ethnicity	South Asian	8200	[R]	-	-	-	-	-	[R]	-	-	-	-	-	-	-	-	-
Omicron (JN.1)	IMM	Ethnicity	Black	1975	[R]	-	-	-	-	-	[R]	-	-	-	-	-	-	-	-	-
Omicron (JN.1)	IMM	Ethnicity	Other	3510	[R]	-	-	-	-	-	[R]	-	-	-	-	-	-	-	-	-
Omicron (JN.1)	IMM	Deprivation quintile	5 (least deprived)	31330	65	3674185	6.5 (4.9-8)	1 (ref)	1 (ref)	1 (ref)	65	3642745	6.5 (4.9-8.1)	1 (ref)	-	-	-	-	-	-
Omicron (JN.1)	IMM	Deprivation quintile	4	33370	65	3915080	6.1 (4.6-7.5)	0.93 (0.66-1.31)	0.92 (0.65-1.29)	0.89 (0.63-1.26)	60	3882800	5.6 (4.2-7.1)	0.85 (0.6-1.2)	-	-	-	-	-	-
Omicron (JN.1)	IMM	Deprivation quintile	3	33695	60	3952195	5.5 (4.1-6.9)	0.9 (0.63-1.28)	0.88 (0.62-1.25)	0.84 (0.59-1.19)	60	3912840	5.6 (4.2-7)	0.84 (0.59-1.19)	-	-	-	-	-	-
Omicron (JN.1)	IMM	Deprivation quintile	2	27455	60	3216995	6.8 (5.1-8.5)	1.18 (0.83-1.69)	1.15 (0.81-1.64)	1.08 (0.76-1.54)	60	3188280	6.9 (5.1-8.6)	1.07 (0.75-1.53)	-	-	-	-	-	-
Omicron (JN.1)	IMM	Deprivation quintile	1 (most deprived)	22965	60	2693025	8.1 (6.1-10.2)	1.58 (1.1-2.26)	1.48 (1.03-2.13)	1.33 (0.92-1.92)	60	2666580	8.2 (6.1-10.3)	1.33 (0.92-1.92)	-	-	-	-	-	-
Omicron (JN.1)	IMM	Care home	0	147515	[R]	-	-	-	-	-	[R]	-	-	-	-	-	-	-	-	-
Omicron (JN.1)	IMM	Care home	1	1300	[R]	-	-	-	-	-	[R]	-	-	-	-	-	-	-	-	-
Omicron (JN.1)	IMM	Smoking status	Never and unknown	59685	95	7006005	5 (4-5.9)	1 (ref)	1 (ref)	1 (ref)	95	6939265	5 (4-6)	1 (ref)	-	-	-	-	-	-
Omicron (JN.1)	IMM	Smoking status	Former	72365	175	8478980	7.5 (6.4-8.7)	1.27 (0.99-1.64)	1.27 (0.99-1.64)	1.11 (0.86-1.44)	175	8402745	7.6 (6.5-8.7)	1.11 (0.86-1.44)	-	-	-	-	-	-
Omicron (JN.1)	IMM	Smoking status	Current	16760	40	1966490	7.4 (5.1-9.7)	2.04 (1.4-2.97)	1.89 (1.3-2.77)	1.6 (1.08-2.35)	40	1951235	7.5 (5.2-9.8)	1.55 (1.05-2.3)	-	-	-	-	-	-
Omicron (JN.1)	IMM	N prior COVID-19 vaccine doses	0-4	46570	70	5466860	4.7 (3.6-5.8)	1 (ref)	1 (ref)	1 (ref)	70	5415210	4.7 (3.6-5.8)	1 (ref)	-	-	-	-	-	-
Omicron (JN.1)	IMM	N prior COVID-19 vaccine doses	5-6	45910	110	5381860	7.5 (6.1-8.9)	0.97 (0.71-1.32)	0.97 (0.71-1.32)	0.95 (0.69-1.29)	105	5285740	7.3 (5.9-8.6)	0.96 (0.7-1.31)	-	-	-	-	-	-
Omicron (JN.1)	IMM	N prior COVID-19 vaccine doses	7+	56335	130	6602755	7.2 (6-8.4)	0.6 (0.44-0.82)	0.59 (0.43-0.81)	0.59 (0.43-0.81)	130	6592295	7.2 (6-8.4)	0.6 (0.43-0.82)	-	-	-	-	-	-
Omicron (JN.1)	IMM	Timing of last COVID-19 vaccine dose	27+ weeks/unvavaccinated	51265	90	6011730	5.5 (4.3-6.6)	1 (ref)	1 (ref)	1 (ref)	90	5894895	5.6 (4.4-6.7)	1 (ref)	-	-	-	-	-	-
Omicron (JN.1)	IMM	Timing of last COVID-19 vaccine dose	13-26 weeks	2735	[R]	-	-	-	-	-	[R]	-	-	-	-	-	-	-	-	-
Omicron (JN.1)	IMM	Timing of last COVID-19 vaccine dose	0-12 weeks	94815	210	11120780	6.9 (6-7.8)	0.68 (0.53-0.89)	0.68 (0.52-0.88)	0.68 (0.52-0.88)	210	11119370	6.9 (6-7.8)	0.69 (0.52-0.9)	-	-	-	-	-	-
Omicron (JN.1)	IMM	Prior infection status	No prior infection	98775	245	11578195	7.7 (6.8-8.7)	1 (ref)	1 (ref)	1 (ref)	240	11470175	7.6 (6.7-8.6)	1 (ref)	-	-	-	-	-	-
Omicron (JN.1)	IMM	Prior infection status	Infected (Pre Omicron)	13775	15	1617130	3.4 (1.7-5.1)	0.58 (0.33-1.01)	0.56 (0.32-0.99)	0.54 (0.31-0.95)	15	1604310	3.4 (1.7-5.1)	0.54 (0.31-0.96)	-	-	-	-	-	-
Omicron (JN.1)	IMM	Prior infection status	Infected (BA.1/BA.2)	21230	25	2494215	3.7 (2.2-5.1)	0.7 (0.46-1.06)	0.72 (0.47-1.1)	0.7 (0.46-1.07)	25	2473135	3.7 (2.2-5.1)	0.71 (0.46-1.08)	-	-	-	-	-	-
Omicron (JN.1)	IMM	Prior infection status	Infected (BA.5/XBB)	15030	30	1761935	6.2 (4-8.4)	1 (0.69-1.47)	1.05 (0.72-1.54)	1 (0.68-1.46)	30	1745620	6.3 (4-8.5)	1.01 (0.69-1.48)	-	-	-	-	-	-
Omicron (JN.1)	IMM	Comorbidity count	0	36395	15	4281490	1.3 (0.6-1.9)	1 (ref)	1 (ref)	1 (ref)	15	4247265	1.3 (0.6-1.9)	1 (ref)	-	-	-	-	-	-
Omicron (JN.1)	IMM	Comorbidity count	1	52300	75	6145155	4.5 (3.4-5.5)	2.81 (1.55-5.11)	2.82 (1.55-5.13)	2.8 (1.54-5.09)	75	6090570	4.5 (3.5-5.5)	2.81 (1.54-5.1)	-	-	-	-	-	-
Omicron (JN.1)	IMM	Comorbidity count	2	37495	115	4390120	9.6 (7.8-11.3)	4.74 (2.63-8.56)	4.76 (2.63-8.59)	4.73 (2.62-8.55)	110	4349790	9.2 (7.5-11)	4.66 (2.58-8.43)	-	-	-	-	-	-
Omicron (JN.1)	IMM	Comorbidity count	3	16975	75	1979325	13.8 (10.7-17)	6.19 (3.37-11.39)	6.23 (3.39-11.46)	6.17 (3.35-11.36)	75	1957660	14 (10.8-17.2)	6.14 (3.33-11.3)	-	-	-	-	-	-
Omicron (JN.1)	IMM	Comorbidity count	4+	5650	35	655385	19.5 (13-26)	7.97 (4.12-15.39)	7.97 (4.12-15.41)	7.82 (4.04-15.15)	35	647955	19.7 (13.2-26.3)	7.89 (4.07-15.27)	-	-	-	-	-	-
Omicron (JN.1)	IMM	Body mass index	Not obese	103450	235	12122940	7.1 (6.2-8)	1 (ref)	1 (ref)	1 (ref)	230	12012880	7 (6.1-7.9)	1 (ref)	-	-	-	-	-	-
Omicron (JN.1)	IMM	Body mass index	Obese I (30-34.9 kg/m2)	26255	45	3083215	5.3 (3.8-6.9)	0.86 (0.62-1.19)	0.87 (0.62-1.2)	0.85 (0.61-1.18)	45	3053190	5.4 (3.8-7)	0.86 (0.62-1.19)	-	-	-	-	-	-
Omicron (JN.1)	IMM	Body mass index	Obese II (35-39.9 kg/m2)	11610	20	1364725	5.4 (3-7.7)	1.01 (0.63-1.62)	1.03 (0.64-1.65)	0.99 (0.61-1.58)	20	1354905	5.4 (3-7.8)	0.99 (0.62-1.6)	-	-	-	-	-	-
Omicron (JN.1)	IMM	Body mass index	Obese III (40+ kg/m2)	7505	15	880595	6.2 (3.1-9.4)	1.64 (0.98-2.76)	1.66 (0.99-2.79)	1.56 (0.93-2.62)	15	872275	6.3 (3.1-9.5)	1.58 (0.94-2.65)	-	-	-	-	-	-
Omicron (JN.1)	IMM	Asthma	No asthma	118935	245	13945060	6.4 (5.6-7.2)	1 (ref)	1 (ref)	1 (ref)	245	13820440	6.5 (5.7-7.3)	1 (ref)	-	-	-	-	-	-
Omicron (JN.1)	IMM	Asthma	With no oral steroid use	23880	45	2803565	5.9 (4.1-7.6)	1.09 (0.8-1.5)	1.1 (0.8-1.5)	1.1 (0.8-1.51)	45	2777235	5.9 (4.2-7.6)	1.08 (0.79-1.49)	-	-	-	-	-	-
Omicron (JN.1)	IMM	Asthma	With oral steroid use	5995	20	702850	10.4 (5.8-14.9)	1.86 (1.16-2.96)	1.86 (1.17-2.97)	1.84 (1.15-2.94)	20	695565	10.5 (5.9-15.1)	1.86 (1.16-2.97)	-	-	-	-	-	-
Omicron (JN.1)	IMM	Diabetes	No diabetes	116390	205	13657715	5.5 (4.7-6.2)	1 (ref)	1 (ref)	1 (ref)	200	13536730	5.4 (4.6-6.1)	1 (ref)	-	-	-	-	-	-
Omicron (JN.1)	IMM	Diabetes	Controlled	29660	90	3472555	9.5 (7.5-11.4)	1.31 (1.02-1.69)	1.31 (1.02-1.69)	1.33 (1.04-1.72)	90	3439570	9.6 (7.6-11.5)	1.33 (1.03-1.72)	-	-	-	-	-	-
Omicron (JN.1)	IMM	Diabetes	Not controlled	715	[R]	-	-	-	-	-	[R]	-	-	-	-	-	-	-	-	-
Omicron (JN.1)	IMM	Diabetes	Without recent Hb1ac measure	2045	[R]	-	-	-	-	-	[R]	-	-	-	-	-	-	-	-	-
Omicron (JN.1)	IMM	CKD or RRT	No CKD or RRT	131555	225	15442825	5.3 (4.6-6)	1 (ref)	1 (ref)	1 (ref)	220	15304675	5.3 (4.6-5.9)	1 (ref)	-	-	-	-	-	-
Omicron (JN.1)	IMM	CKD or RRT	CKD stage 3a	12445	60	1452130	15.1 (11.3-18.9)	1.41 (1.04-1.9)	1.4 (1.03-1.89)	1.39 (1.03-1.87)	60	1438580	15.2 (11.4-19.1)	1.38 (1.02-1.88)	-	-	-	-	-	-
Omicron (JN.1)	IMM	CKD or RRT	CKD stage 3b	3785	20	437860	16.7 (9.4-24)	1.36 (0.85-2.17)	1.35 (0.85-2.16)	1.33 (0.84-2.13)	20	432580	16.9 (9.5-24.3)	1.36 (0.86-2.17)	-	-	-	-	-	-
Omicron (JN.1)	IMM	CKD or RRT	CKD stage 4	745	[R]	-	-	-	-	-	[R]	-	-	-	-	-	-	-	-	-
Omicron (JN.1)	IMM	CKD or RRT	CKD stage 5	70	[R]	-	-	-	-	-	[R]	-	-	-	-	-	-	-	-	-
Omicron (JN.1)	IMM	CKD or RRT	RRT (dialysis)	215	[R]	-	-	-	-	-	[R]	-	-	-	-	-	-	-	-	-
Omicron (JN.1)	IMM	Hypertension	0	70190	105	8243140	4.7 (3.8-5.5)	1 (ref)	1 (ref)	1 (ref)	100	8173890	4.5 (3.6-5.3)	1 (ref)	-	-	-	-	-	-
Omicron (JN.1)	IMM	Hypertension	1	78625	210	9208335	8.3 (7.2-9.5)	0.98 (0.77-1.26)	0.99 (0.77-1.26)	0.98 (0.77-1.26)	205	9119350	8.2 (7.1-9.3)	1.01 (0.78-1.29)	-	-	-	-	-	-
Omicron (JN.1)	IMM	Chronic respiratory disease	0	131580	205	15449640	4.8 (4.2-5.5)	1 (ref)	1 (ref)	1 (ref)	205	15313300	4.9 (4.2-5.6)	1 (ref)	-	-	-	-	-	-
Omicron (JN.1)	IMM	Chronic respiratory disease	1	17235	105	2001835	19.2 (15.5-22.8)	2.77 (2.18-3.52)	2.77 (2.18-3.52)	2.68 (2.11-3.41)	105	1979945	19.4 (15.7-23.1)	2.69 (2.11-3.42)	-	-	-	-	-	-
Omicron (JN.1)	IMM	Chronic cardiac disease	0	128895	205	15133535	4.9 (4.3-5.6)	1 (ref)	1 (ref)	1 (ref)	200	14998395	4.9 (4.2-5.5)	1 (ref)	-	-	-	-	-	-
Omicron (JN.1)	IMM	Chronic cardiac disease	1	19920	110	2317940	17.3 (14.1-20.6)	2.1 (1.64-2.68)	2.09 (1.64-2.67)	2.07 (1.62-2.64)	110	2294850	17.5 (14.2-20.8)	2.07 (1.62-2.65)	-	-	-	-	-	-
Omicron (JN.1)	IMM	Cancer (non-haematological)	0	136335	260	16002550	5.9 (5.2-6.7)	1 (ref)	1 (ref)	1 (ref)	260	15859740	6 (5.3-6.7)	1 (ref)	-	-	-	-	-	-
Omicron (JN.1)	IMM	Cancer (non-haematological)	1	12480	50	1448925	12.6 (9.1-16.1)	1.34 (0.99-1.82)	1.34 (0.99-1.82)	1.31 (0.96-1.77)	50	1433505	12.7 (9.2-16.3)	1.33 (0.98-1.8)	-	-	-	-	-	-
Omicron (JN.1)	IMM	Chronic liver disease	0	143960	295	16883385	6.4 (5.7-7.1)	1 (ref)	1 (ref)	1 (ref)	295	16730630	6.4 (5.7-7.2)	1 (ref)	-	-	-	-	-	-
Omicron (JN.1)	IMM	Chronic liver disease	1	4855	15	568090	9.6 (4.8-14.5)	1.53 (0.91-2.57)	1.55 (0.92-2.61)	1.55 (0.92-2.61)	15	562615	9.7 (4.8-14.7)	1.46 (0.85-2.5)	-	-	-	-	-	-
Omicron (JN.1)	IMM	Stroke	0	142150	280	16676245	6.1 (5.4-6.9)	1 (ref)	1 (ref)	1 (ref)	280	16526420	6.2 (5.5-6.9)	1 (ref)	-	-	-	-	-	-
Omicron (JN.1)	IMM	Stroke	1	6665	30	775230	14.1 (9.1-19.2)	1.41 (0.97-2.04)	1.4 (0.97-2.04)	1.38 (0.95-2)	30	766825	14.3 (9.2-19.4)	1.35 (0.93-1.97)	-	-	-	-	-	-
Omicron (JN.1)	IMM	Dementia	0	148360	[R]	-	-	-	-	-	[R]	-	-	-	-	-	-	-	-	-
Omicron (JN.1)	IMM	Dementia	1	455	[R]	-	-	-	-	-	[R]	-	-	-	-	-	-	-	-	-
Omicron (JN.1)	IMM	Other neurological disease	0	144855	295	16989365	6.3 (5.6-7.1)	1 (ref)	1 (ref)	1 (ref)	295	16835540	6.4 (5.7-7.1)	1 (ref)	-	-	-	-	-	-
Omicron (JN.1)	IMM	Other neurological disease	1	3960	15	462110	11.9 (5.9-17.9)	1.49 (0.89-2.52)	1.5 (0.89-2.53)	1.5 (0.89-2.53)	15	457705	12 (5.9-18)	1.52 (0.91-2.57)	-	-	-	-	-	-
Omicron (JN.1)	IMM	Asplenia	0	148185	[R]	-	-	-	-	-	[R]	-	-	-	-	-	-	-	-	-
Omicron (JN.1)	IMM	Asplenia	1	630	[R]	-	-	-	-	-	[R]	-	-	-	-	-	-	-	-	-
Omicron (JN.1)	IMM	Rheumatoid arthritis/lupus/psoriasis	0	57180	125	6701090	6.8 (5.6-8)	1 (ref)	1 (ref)	1 (ref)	125	6640205	6.9 (5.7-8.1)	1 (ref)	-	-	-	-	-	-
Omicron (JN.1)	IMM	Rheumatoid arthritis/lupus/psoriasis	1	91635	185	10750385	6.3 (5.4-7.2)	0.76 (0.6-0.95)	0.75 (0.59-0.94)	0.8 (0.63-1.01)	185	10653035	6.3 (5.4-7.3)	0.8 (0.63-1)	-	-	-	-	-	-
Omicron (JN.1)	IMM	Learning disability	0	148270	[R]	-	-	-	-	-	[R]	-	-	-	-	-	-	-	-	-
Omicron (JN.1)	IMM	Learning disability	1	545	[R]	-	-	-	-	-	[R]	-	-	-	-	-	-	-	-	-
Omicron (JN.1)	IMM	Severe mental illness	0	147205	[R]	-	-	-	-	-	[R]	-	-	-	-	-	-	-	-	-
Omicron (JN.1)	IMM	Severe mental illness	1	1610	[R]	-	-	-	-	-	[R]	-	-	-	-	-	-	-	-	-
Omicron (JN.1)	IMD	N	1	205465	495	23981790	7.5 (6.9-8.2)	-	-	-	490	23739555	7.5 (6.9-8.2)	-	60	24014330	0.9 (0.7-1.1)	-	-	-
Omicron (JN.1)	IMD	Age group	60-69	42045	60	4930650	4.4 (3.3-5.6)	1 (ref)	1 (ref)	1 (ref)	60	4873200	4.5 (3.4-5.6)	1 (ref)	-	-	-	-	-	-
Omicron (JN.1)	IMD	Age group	18-39	24745	[R]	-	-	-	-	-	[R]	-	-	-	-	-	-	-	-	-
Omicron (JN.1)	IMD	Age group	40-49	25645	[R]	-	-	-	-	-	[R]	-	-	-	-	-	-	-	-	-
Omicron (JN.1)	IMD	Age group	50-59	39010	25	4582715	2 (1.2-2.8)	0.47 (0.3-0.73)	0.44 (0.28-0.69)	0.56 (0.35-0.88)	25	4536450	2 (1.2-2.8)	0.56 (0.35-0.88)	-	-	-	-	-	-
Omicron (JN.1)	IMD	Age group	70-79	42790	150	4989745	11 (9.2-12.7)	2.45 (1.82-3.29)	2.61 (1.93-3.51)	2.13 (1.58-2.88)	150	4939555	11.1 (9.3-12.9)	2.2 (1.63-2.98)	-	-	-	-	-	-
Omicron (JN.1)	IMD	Age group	80+	31230	235	3568930	24.1 (21-27.1)	5.26 (3.97-6.97)	5.68 (4.27-7.55)	4.02 (3.01-5.38)	230	3526225	23.8 (20.7-26.9)	4.08 (3.04-5.48)	-	-	-	-	-	-
Omicron (JN.1)	IMD	Sex	Female	128385	305	14999775	7.4 (6.6-8.3)	1 (ref)	1 (ref)	1 (ref)	300	14841595	7.4 (6.5-8.2)	1 (ref)	-	-	-	-	-	-
Omicron (JN.1)	IMD	Sex	Male	77080	190	8982015	7.7 (6.6-8.8)	1.11 (0.92-1.33)	1.13 (0.94-1.35)	1.08 (0.9-1.29)	190	8897955	7.8 (6.7-8.9)	1.08 (0.9-1.3)	-	-	-	-	-	-
Omicron (JN.1)	IMD	Ethnicity	White	168400	460	19642770	8.6 (7.8-9.3)	1 (ref)	1 (ref)	1 (ref)	450	19442910	8.5 (7.7-9.2)	1 (ref)	-	-	-	-	-	-
Omicron (JN.1)	IMD	Ethnicity	South Asian	13565	25	1588900	5.7 (3.5-8)	0.91 (0.58-1.41)	0.82 (0.52-1.27)	0.71 (0.45-1.1)	25	1572860	5.8 (3.5-8.1)	0.73 (0.46-1.13)	-	-	-	-	-	-
Omicron (JN.1)	IMD	Ethnicity	Black	13940	[R]	-	-	-	-	-	[R]	-	-	-	-	-	-	-	-	-
Omicron (JN.1)	IMD	Ethnicity	Other	9555	[R]	-	-	-	-	-	[R]	-	-	-	-	-	-	-	-	-
Omicron (JN.1)	IMD	Deprivation quintile	5 (least deprived)	35980	75	4200555	6.5 (5-8)	1 (ref)	1 (ref)	1 (ref)	75	4157420	6.6 (5.1-8.1)	1 (ref)	-	-	-	-	-	-
Omicron (JN.1)	IMD	Deprivation quintile	4	41540	110	4848110	8.3 (6.7-9.8)	1.32 (0.99-1.77)	1.31 (0.98-1.76)	1.28 (0.95-1.71)	110	4800265	8.4 (6.8-9.9)	1.28 (0.96-1.72)	-	-	-	-	-	-
Omicron (JN.1)	IMD	Deprivation quintile	3	44345	115	5172920	8.1 (6.6-9.6)	1.36 (1.02-1.82)	1.34 (1-1.79)	1.26 (0.94-1.69)	110	5117560	7.9 (6.4-9.3)	1.21 (0.9-1.63)	-	-	-	-	-	-
Omicron (JN.1)	IMD	Deprivation quintile	2	42005	115	4901930	8.6 (7-10.1)	1.62 (1.21-2.17)	1.57 (1.17-2.1)	1.45 (1.08-1.94)	115	4854090	8.7 (7.1-10.2)	1.44 (1.07-1.93)	-	-	-	-	-	-
Omicron (JN.1)	IMD	Deprivation quintile	1 (most deprived)	41590	80	4858275	6 (4.7-7.3)	1.22 (0.88-1.69)	1.15 (0.83-1.6)	1.05 (0.75-1.45)	75	4810225	5.7 (4.4-7)	1.03 (0.74-1.43)	-	-	-	-	-	-
Omicron (JN.1)	IMD	Care home	0	201285	445	23528220	6.9 (6.3-7.5)	1 (ref)	1 (ref)	1 (ref)	435	23288630	6.8 (6.2-7.5)	1 (ref)	-	-	-	-	-	-
Omicron (JN.1)	IMD	Care home	1	4175	50	453570	40.3 (29.1-51.4)	2.17 (1.59-2.97)	2.12 (1.54-2.94)	2.02 (1.47-2.79)	50	450920	40.5 (29.3-51.7)	2.08 (1.51-2.88)	-	-	-	-	-	-
Omicron (JN.1)	IMD	Smoking status	Never and unknown	87120	175	10183765	6.3 (5.3-7.2)	1 (ref)	1 (ref)	1 (ref)	170	10076800	6.2 (5.2-7.1)	1 (ref)	-	-	-	-	-	-
Omicron (JN.1)	IMD	Smoking status	Former	90485	280	10542150	9.7 (8.6-10.8)	1.17 (0.97-1.42)	1.17 (0.97-1.42)	1.02 (0.84-1.24)	280	10434385	9.8 (8.7-10.9)	1.05 (0.86-1.28)	-	-	-	-	-	-
Omicron (JN.1)	IMD	Smoking status	Current	27855	40	3255875	4.5 (3.1-5.9)	1.03 (0.72-1.47)	1 (0.7-1.44)	0.87 (0.6-1.25)	40	3228370	4.5 (3.1-5.9)	0.9 (0.62-1.3)	-	-	-	-	-	-
Omicron (JN.1)	IMD	Immunosuppression timing (IMD)	>1 year	175820	395	20532310	7 (6.3-7.7)	1 (ref)	1 (ref)	1 (ref)	390	20327905	7 (6.3-7.7)	1 (ref)	-	-	-	-	-	-
Omicron (JN.1)	IMD	Immunosuppression timing (IMD)	<=1 year	29640	100	3449480	10.6 (8.5-12.7)	1.42 (1.14-1.76)	1.41 (1.13-1.76)	1.41 (1.13-1.75)	100	3411650	10.7 (8.6-12.8)	1.4 (1.12-1.75)	-	-	-	-	-	-
Omicron (JN.1)	IMD	N prior COVID-19 vaccine doses	0-4	96100	150	11238280	4.9 (4.1-5.7)	1 (ref)	1 (ref)	1 (ref)	145	11121100	4.8 (4-5.5)	1 (ref)	-	-	-	-	-	-
Omicron (JN.1)	IMD	N prior COVID-19 vaccine doses	5-6	62005	170	7239595	8.6 (7.3-9.9)	0.91 (0.72-1.14)	0.9 (0.71-1.13)	0.83 (0.66-1.05)	165	7122705	8.5 (7.2-9.8)	0.83 (0.66-1.05)	-	-	-	-	-	-
Omicron (JN.1)	IMD	N prior COVID-19 vaccine doses	7+	47360	180	5503910	11.9 (10.2-13.7)	0.65 (0.51-0.83)	0.64 (0.5-0.82)	0.6 (0.47-0.77)	180	5495750	12 (10.2-13.7)	0.61 (0.47-0.78)	-	-	-	-	-	-
Omicron (JN.1)	IMD	Timing of last COVID-19 vaccine dose	27+ weeks/unvavaccinated	99255	180	11598260	5.7 (4.8-6.5)	1 (ref)	1 (ref)	1 (ref)	170	11399595	5.4 (4.6-6.3)	1 (ref)	-	-	-	-	-	-
Omicron (JN.1)	IMD	Timing of last COVID-19 vaccine dose	13-26 weeks	2750	[R]	-	-	-	-	-	[R]	-	-	-	-	-	-	-	-	-
Omicron (JN.1)	IMD	Timing of last COVID-19 vaccine dose	0-12 weeks	103460	305	12064635	9.2 (8.2-10.3)	0.72 (0.59-0.88)	0.71 (0.58-0.87)	0.68 (0.55-0.82)	305	12062850	9.2 (8.2-10.3)	0.68 (0.55-0.83)	-	-	-	-	-	-
Omicron (JN.1)	IMD	Prior infection status	No prior infection	145625	365	16998170	7.8 (7-8.6)	1 (ref)	1 (ref)	1 (ref)	360	16829820	7.8 (7-8.6)	1 (ref)	-	-	-	-	-	-
Omicron (JN.1)	IMD	Prior infection status	Infected (Pre Omicron)	19055	35	2228680	5.7 (3.8-7.6)	1.19 (0.85-1.67)	1.18 (0.84-1.66)	1.12 (0.79-1.57)	35	2206880	5.8 (3.9-7.7)	1.1 (0.78-1.56)	-	-	-	-	-	-
Omicron (JN.1)	IMD	Prior infection status	Infected (BA.1/BA.2)	25435	40	2976690	4.9 (3.4-6.4)	1 (0.72-1.38)	1.03 (0.74-1.42)	0.99 (0.71-1.37)	40	2946915	5 (3.4-6.5)	0.98 (0.71-1.36)	-	-	-	-	-	-
Omicron (JN.1)	IMD	Prior infection status	Infected (BA.5/XBB)	15350	55	1778250	11.3 (8.3-14.3)	1.47 (1.1-1.96)	1.52 (1.14-2.02)	1.39 (1.04-1.85)	55	1755935	11.4 (8.4-14.5)	1.39 (1.04-1.85)	-	-	-	-	-	-
Omicron (JN.1)	IMD	Comorbidity count	0	50995	20	5982545	1.2 (0.7-1.8)	1 (ref)	1 (ref)	1 (ref)	20	5935450	1.2 (0.7-1.8)	1 (ref)	-	-	-	-	-	-
Omicron (JN.1)	IMD	Comorbidity count	1	66575	85	7800505	4 (3.1-4.8)	2.19 (1.32-3.63)	2.21 (1.33-3.66)	2.2 (1.33-3.64)	85	7725665	4 (3.2-4.9)	2.16 (1.3-3.58)	-	-	-	-	-	-
Omicron (JN.1)	IMD	Comorbidity count	2	50215	155	5848740	9.7 (8.2-11.2)	3.65 (2.23-5.99)	3.66 (2.23-6.01)	3.66 (2.23-6)	150	5784845	9.5 (8-11)	3.61 (2.2-5.93)	-	-	-	-	-	-
Omicron (JN.1)	IMD	Comorbidity count	3	26875	165	3108510	19.4 (16.4-22.3)	6.07 (3.68-9.99)	6.06 (3.68-9.98)	6.08 (3.69-10.02)	160	3068425	19 (16.1-22)	6 (3.64-9.89)	-	-	-	-	-	-
Omicron (JN.1)	IMD	Comorbidity count	4+	10805	75	1241485	22.1 (17.1-27.1)	6.24 (3.68-10.59)	6.17 (3.63-10.47)	6.21 (3.65-10.55)	70	1225170	20.9 (16-25.8)	5.85 (3.43-9.97)	-	-	-	-	-	-
Omicron (JN.1)	IMD	Body mass index	Not obese	148815	375	17349535	7.9 (7.1-8.7)	1 (ref)	1 (ref)	1 (ref)	365	17181375	7.8 (7-8.6)	1 (ref)	-	-	-	-	-	-
Omicron (JN.1)	IMD	Body mass index	Obese I (30-34.9 kg/m2)	32840	65	3845080	6.2 (4.7-7.7)	0.9 (0.69-1.18)	0.91 (0.69-1.18)	0.9 (0.69-1.18)	65	3804315	6.2 (4.7-7.8)	0.92 (0.71-1.2)	-	-	-	-	-	-
Omicron (JN.1)	IMD	Body mass index	Obese II (35-39.9 kg/m2)	14645	35	1714230	7.5 (5-9.9)	1.43 (1.01-2.01)	1.43 (1.02-2.02)	1.42 (1.01-2)	35	1694960	7.5 (5-10)	1.45 (1.03-2.04)	-	-	-	-	-	-
Omicron (JN.1)	IMD	Body mass index	Obese III (40+ kg/m2)	9165	20	1072945	6.8 (3.8-9.8)	1.63 (1.04-2.55)	1.64 (1.05-2.56)	1.63 (1.04-2.55)	20	1058905	6.9 (3.9-9.9)	1.67 (1.07-2.62)	-	-	-	-	-	-
Omicron (JN.1)	IMD	Asthma	No asthma	164725	385	19221830	7.3 (6.6-8)	1 (ref)	1 (ref)	1 (ref)	380	19029145	7.3 (6.6-8)	1 (ref)	-	-	-	-	-	-
Omicron (JN.1)	IMD	Asthma	With no oral steroid use	33140	90	3870965	8.5 (6.7-10.2)	1.42 (1.13-1.79)	1.41 (1.12-1.78)	1.4 (1.12-1.76)	90	3832245	8.6 (6.8-10.4)	1.37 (1.09-1.73)	-	-	-	-	-	-
Omicron (JN.1)	IMD	Asthma	With oral steroid use	7600	20	888995	8.2 (4.6-11.8)	1.25 (0.8-1.96)	1.24 (0.79-1.94)	1.22 (0.78-1.92)	20	878165	8.3 (4.7-12)	1.24 (0.79-1.95)	-	-	-	-	-	-
Omicron (JN.1)	IMD	Diabetes	No diabetes	157860	290	18448825	5.7 (5.1-6.4)	1 (ref)	1 (ref)	1 (ref)	285	18271840	5.7 (5-6.4)	1 (ref)	-	-	-	-	-	-
Omicron (JN.1)	IMD	Diabetes	Controlled	42470	180	4940200	13.3 (11.4-15.3)	1.57 (1.3-1.9)	1.56 (1.29-1.88)	1.6 (1.32-1.93)	175	4881925	13.1 (11.2-15)	1.58 (1.3-1.92)	-	-	-	-	-	-
Omicron (JN.1)	IMD	Diabetes	Not controlled	1025	[R]	-	-	-	-	-	[R]	-	-	-	-	-	-	-	-	-
Omicron (JN.1)	IMD	Diabetes	Without recent Hb1ac measure	4110	20	473360	15.4 (8.7-22.2)	2.28 (1.48-3.52)	2.18 (1.41-3.38)	2.23 (1.44-3.45)	20	467850	15.6 (8.8-22.5)	2.27 (1.47-3.51)	-	-	-	-	-	-
Omicron (JN.1)	IMD	CKD or RRT	No CKD or RRT	176140	310	20606535	5.5 (4.9-6.1)	1 (ref)	1 (ref)	1 (ref)	305	20404555	5.5 (4.8-6.1)	1 (ref)	-	-	-	-	-	-
Omicron (JN.1)	IMD	CKD or RRT	CKD stage 3a	18330	90	2124700	15.5 (12.3-18.7)	1.25 (0.98-1.6)	1.26 (0.98-1.61)	1.26 (0.99-1.61)	90	2099300	15.7 (12.4-18.9)	1.24 (0.97-1.59)	-	-	-	-	-	-
Omicron (JN.1)	IMD	CKD or RRT	CKD stage 3b	7845	55	897310	22.4 (16.5-28.3)	1.53 (1.13-2.06)	1.52 (1.13-2.05)	1.52 (1.13-2.05)	55	887820	22.6 (16.6-28.6)	1.48 (1.09-2)	-	-	-	-	-	-
Omicron (JN.1)	IMD	CKD or RRT	CKD stage 4	2335	30	262760	41.7 (26.8-56.6)	2.76 (1.88-4.05)	2.72 (1.85-4)	2.74 (1.86-4.02)	30	258495	42.4 (27.2-57.6)	2.68 (1.82-3.96)	-	-	-	-	-	-
Omicron (JN.1)	IMD	CKD or RRT	CKD stage 5	290	[R]	-	-	-	-	-	[R]	-	-	-	-	-	-	-	-	-
Omicron (JN.1)	IMD	CKD or RRT	RRT (dialysis)	525	[R]	-	-	-	-	-	[R]	-	-	-	-	-	-	-	-	-
Omicron (JN.1)	IMD	Hypertension	0	97330	125	11393000	4 (3.3-4.7)	1 (ref)	1 (ref)	1 (ref)	125	11290840	4 (3.3-4.8)	1 (ref)	-	-	-	-	-	-
Omicron (JN.1)	IMD	Hypertension	1	108135	370	12588790	10.7 (9.6-11.8)	1.23 (0.99-1.52)	1.23 (1-1.53)	1.24 (1-1.54)	360	12448715	10.6 (9.5-11.7)	1.21 (0.98-1.5)	-	-	-	-	-	-
Omicron (JN.1)	IMD	Chronic respiratory disease	0	180390	335	21086640	5.8 (5.2-6.4)	1 (ref)	1 (ref)	1 (ref)	330	20880070	5.8 (5.1-6.4)	1 (ref)	-	-	-	-	-	-
Omicron (JN.1)	IMD	Chronic respiratory disease	1	25075	160	2895150	20.2 (17.1-23.3)	2.21 (1.83-2.68)	2.19 (1.81-2.65)	2.14 (1.76-2.59)	155	2859485	19.8 (16.7-22.9)	2.15 (1.77-2.61)	-	-	-	-	-	-
Omicron (JN.1)	IMD	Chronic cardiac disease	0	173880	290	20345330	5.2 (4.6-5.8)	1 (ref)	1 (ref)	1 (ref)	285	20142085	5.2 (4.6-5.8)	1 (ref)	-	-	-	-	-	-
Omicron (JN.1)	IMD	Chronic cardiac disease	1	31580	210	3636460	21.1 (18.2-23.9)	2.06 (1.71-2.49)	2.03 (1.68-2.46)	2.01 (1.67-2.43)	205	3597465	20.8 (18-23.7)	2 (1.65-2.42)	-	-	-	-	-	-
Omicron (JN.1)	IMD	Cancer (non-haematological)	0	184775	400	21597570	6.8 (6.1-7.4)	1 (ref)	1 (ref)	1 (ref)	390	21383435	6.7 (6-7.3)	1 (ref)	-	-	-	-	-	-
Omicron (JN.1)	IMD	Cancer (non-haematological)	1	20690	95	2384220	14.6 (11.6-17.5)	1.27 (1.02-1.59)	1.28 (1.02-1.61)	1.26 (1.01-1.58)	95	2356120	14.7 (11.8-17.7)	1.27 (1.01-1.59)	-	-	-	-	-	-
Omicron (JN.1)	IMD	Chronic liver disease	0	199830	475	23328995	7.4 (6.8-8.1)	1 (ref)	1 (ref)	1 (ref)	465	23094425	7.4 (6.7-8)	1 (ref)	-	-	-	-	-	-
Omicron (JN.1)	IMD	Chronic liver disease	1	5635	20	652795	11.2 (6.3-16.1)	1.83 (1.19-2.8)	1.81 (1.18-2.78)	1.8 (1.17-2.76)	20	645125	11.3 (6.4-16.3)	1.83 (1.19-2.81)	-	-	-	-	-	-
Omicron (JN.1)	IMD	Stroke	0	193995	425	22662810	6.8 (6.2-7.5)	1 (ref)	1 (ref)	1 (ref)	415	22438240	6.8 (6.1-7.4)	1 (ref)	-	-	-	-	-	-
Omicron (JN.1)	IMD	Stroke	1	11470	70	1318980	19.4 (14.8-23.9)	1.52 (1.18-1.96)	1.5 (1.16-1.93)	1.48 (1.15-1.91)	70	1301315	19.6 (15-24.2)	1.49 (1.16-1.93)	-	-	-	-	-	-
Omicron (JN.1)	IMD	Dementia	0	204330	[R]	-	-	-	-	-	[R]	-	-	-	-	-	-	-	-	-
Omicron (JN.1)	IMD	Dementia	1	1135	[R]	-	-	-	-	-	[R]	-	-	-	-	-	-	-	-	-
Omicron (JN.1)	IMD	Other neurological disease	0	196060	460	22889395	7.3 (6.7-8)	1 (ref)	1 (ref)	1 (ref)	450	22660280	7.3 (6.6-7.9)	1 (ref)	-	-	-	-	-	-
Omicron (JN.1)	IMD	Other neurological disease	1	9405	35	1092395	11.7 (7.8-15.6)	1.28 (0.91-1.79)	1.26 (0.9-1.77)	1.26 (0.9-1.76)	35	1079270	11.8 (7.9-15.8)	1.28 (0.91-1.79)	-	-	-	-	-	-
Omicron (JN.1)	IMD	Asplenia	0	204275	[R]	-	-	-	-	-	[R]	-	-	-	-	-	-	-	-	-
Omicron (JN.1)	IMD	Asplenia	1	1190	[R]	-	-	-	-	-	[R]	-	-	-	-	-	-	-	-	-
Omicron (JN.1)	IMD	Rheumatoid arthritis/lupus/psoriasis	0	86840	185	10127515	6.7 (5.7-7.6)	1 (ref)	1 (ref)	1 (ref)	185	10033150	6.7 (5.8-7.7)	1 (ref)	-	-	-	-	-	-
Omicron (JN.1)	IMD	Rheumatoid arthritis/lupus/psoriasis	1	118625	310	13854275	8.2 (7.3-9.1)	1.01 (0.84-1.22)	1.01 (0.83-1.21)	0.99 (0.82-1.19)	305	13706405	8.1 (7.2-9)	0.99 (0.82-1.2)	-	-	-	-	-	-
Omicron (JN.1)	IMD	Learning disability	0	204020	[R]	-	-	-	-	-	[R]	-	-	-	-	-	-	-	-	-
Omicron (JN.1)	IMD	Learning disability	1	1445	[R]	-	-	-	-	-	[R]	-	-	-	-	-	-	-	-	-
Omicron (JN.1)	IMD	Severe mental illness	0	201610	[R]	-	-	-	-	-	[R]	-	-	-	-	-	-	-	-	-
Omicron (JN.1)	IMD	Severe mental illness	1	3850	[R]	-	-	-	-	-	[R]	-	-	-	-	-	-	-	-	-
